# Supplementary material for: Omega-6 and omega-3 oxylipins are implicated in soybean oil-induced obesity in mice
Source: Sci Rep. 2017 Oct 2;7:12488. doi: 10.1038/s41598-017-12624-9 (PMC5624939; doi:10.1038/s41598-017-12624-9)
Supplement: Supplementary file 2 — Dataset 1 [file 41598_2017_12624_MOESM2_ESM.xlsx]

## Sheet: INDEX
This is the entire dataset for metabolomics and proteomics results accompanying the manuscript entitled:
Omega-6 and omega-3 oxylipins are implicated in soybean oil-induced obesity in mice
Poonamjot Deol*, Johannes Fahrmann*, Jun Yang, Jane R. Evans, Antonia Rizo, Dmitry Grapov, Michelle Salemi, Kwanjeera Wanichthanarak, Oliver Fiehn, Brett Phinney, Bruce D. Hammock, Frances M. Sladek
*Contributed equally to the study
There are 4 colored tabs preceding the data sheets which give information about the data layout in the sheets that follow them:
The blue tab is the information sheet for the primary metabolites and complex lipids detected in the plasma and liver of mice on the indicated diets for 24 weeks.
There are 5 data sheets in this group:
Plasma_PrimaryMetabolites_24wks
Liver_PrimaryMetabolites_24wks
Plasma_Complex Lipids_24wks
Liver_Complex Lipids_24wks
Heat Maps of Complex Lipids
The red tab is the information sheet for the oxylipins detected in the plasma and liver of mice on the indicated diets for 24 weeks.
There are 3 data sheets in this group:
Plasma Oxylipins_24wks
Liver Oxylipins_24wks
Oxylipin Heat Maps
The yellow tab is the information sheet for the statistical analysis of primary metabolites, complex lipids and oxylipins.
There are 2 data sheets in this group:
Plasma Stats
Liver Stats
The green tab is the information sheet for the correlation analysis of primary metabolites, complex lipids and oxylipins.
There are 2 data sheets in this group:
Correlation Analysis-Plasma
Correlation Analysis-Liver
The orange tab is the information sheet for the proteins detected in the liver of mice on the indicated diets for 24 weeks.
There is 1 data sheet in this group which contains the raw data as well as the corresponding statistical analysis:
LiverProteomics_24 weeks

## Sheet: Info Sheet (PriMet, CompLipids)
INFO SHEET-PRIMARY METABOLITES AND COMPLEX LIPIDS
Omega-6 and omega-3 oxylipins are implicated in soybean oil-induced obesity in mice
Poonamjot Deol*, Johannes Fahrmann*, Jun Yang, Jane R. Evans, Antonia Rizo, Dmitry Grapov, Michelle Salemi, Kwanjeera Wanichthanarak, Oliver Fiehn, Brett Phinney, Bruce D. Hammock, Frances M. Sladek
*Contributed equally to the study
Metabolomic (primary metabolites and complex lipids ) analysis of liver and plasma of:								Diets used:
WT: wild type male mice (C57BL/6N)								CO =40 kcal% (coconut oil) diet
on indicated diets for 24 weeks in SPF (V3) vivarium								SO+CO= 40kcal% (soybean oil +coconut oil) diet
								PL+CO= 40kcal% (Plenish +coconut oil) diet
								Viv= Vivarium chow (13kcal% fat)			(Purina Test Diet 5001, Newco Distributors, Rancho Cucamonga)
Liver analysis: n=8 per group
								See S1 Table for detailed diet information
Plasma analysis: n=8 per group
Data presented includes:
Average level of metabolite expression				Values represent peak heights for the unique characteristic m/z value representative of each known or unknown compound
RSD -R-squared deviation
Fold change in level of metabolite between the indicated dietary comparisons

## Sheet: Plasma_PrimaryMetabolites_24wks
PLASMA PRIMARY METABOLITES (24 wk)
BinBase name	WT CO , 24 wks Average ± SD	WT CO RSD	Fold Change (WT CO/WT SO+CO)	Fold Change (WT CO/WT PL+CO)	Fold Change (WT CO/WT Viv)		WT SO+CO, 24 wks Average ± SD	WT SO+CO RSD	Fold Change(WT SO+CO/WT CO)	Fold Change (WT SO+CO/WT PL+CO)	Fold Change (WT SO+CO/Viv)		WT PL+CO , 24 wks Average ± SD	PL+CO RSD	Fold Change (WT PL+CO/WT CO)	Fold Change (WT PL+CO/WT SO+CO)	Fold Change (WT PL+CO/WT Viv)		WT Viv, 24 wks Average ± SD	Vivarium RSD	Fold Change (WT Viv/WT CO)	Fold Change (WT Viv/WT SO+CO)	Fold Change (WT Viv/WT PL+CO)
xylulose NIST	289 ± 153	52.9517	0.730054	0.601924	0.770126		396 ± 146	36.7181	1.36976	0.824493	1.05489		481 ± 110	22.8608	1.66134	1.21287	1.27944		376 ± 130	34.4752	1.29849	0.947966	0.781591
xylose	1060 ± 190	17.8847	0.697491	0.690785	0.314957		1519 ± 652	42.8934	1.43371	0.990385	0.451557		1534 ± 409	26.6685	1.44763	1.00971	0.45594		3365 ± 1759	52.2774	3.17504	2.21456	2.19327
xylitol	412 ± 98	23.8793	0.950115	0.829557	0.925562		434 ± 68	15.6076	1.0525	0.873112	0.974157		497 ± 134	26.9081	1.20546	1.14533	1.11573		445 ± 132	29.7278	1.08042	1.02653	0.896274
valine	121332 ± 23717	19.5474	0.856363	1.07501	1.27218		141682 ± 36013	25.4185	1.16773	1.25532	1.48556		112865 ± 27085	23.9975	0.93022	0.796606	1.18341		95373 ± 24816	26.0203	0.786052	0.673146	0.845017
uric acid	2837 ± 1052	37.0725	0.504962	0.463768	1.37556		5618 ± 1648	29.3362	1.98035	0.918421	2.72409		6117 ± 2627	42.9508	2.15625	1.08883	2.96606		2062 ± 1867	90.5261	0.726976	0.367095	0.337148
urea	501011 ± 88520	17.6684	0.904941	0.892991	1.00973		553639 ± 127614	23.05	1.10504	0.986795	1.11579		561048 ± 156486	27.8918	1.11983	1.01338	1.13073		496184 ± 82291	16.5848	0.990365	0.896223	0.884388
uracil	571 ± 160	28.0314	0.892145	0.996073	0.851866		640 ± 210	32.8797	1.12089	1.11649	0.954851		573 ± 164	28.6181	1.00394	0.895662	0.855224		670 ± 188	28.0781	1.17389	1.04728	1.16928
tyrosine	43754 ± 11909	27.217	0.748422	0.915478	1.94357		58462 ± 36906	63.1279	1.33615	1.22321	2.59689		47794 ± 14903	31.1812	1.09233	0.81752	2.12301		22512 ± 9024	40.0866	0.514517	0.385076	0.471029
tryptophan	33018 ± 18849	57.0874	0.723731	0.707167	1.40937		45621 ± 34528	75.6848	1.38173	0.977112	1.94736		46690 ± 15375	32.9292	1.41409	1.02342	1.99298		23427 ± 17851	76.1988	0.709538	0.513515	0.501762
trans-4-hydroxyproline	2766 ± 539	19.4924	0.749247	0.833264	1.03756		3692 ± 890	24.1059	1.33467	1.11214	1.3848		3320 ± 908	27.3658	1.2001	0.89917	1.24517		2666 ± 679	25.4782	0.963803	0.722126	0.803103
tocopherol alpha-	1760 ± 399	22.6503	0.739105	0.722453	7.46394		2381 ± 574	24.1178	1.35299	0.97747	10.0986		2436 ± 986	40.4793	1.38417	1.02305	10.3314		236 ± 186	78.8739	0.133977	0.0990234	0.0967924
thymine	214 ± 54	25.2798	0.789571	1.04329	0.921379		271 ± 103	38.1425	1.26651	1.32134	1.16694		205 ± 54	26.2367	0.958504	0.756807	0.883145		232 ± 72	30.9617	1.08533	0.856945	1.13232
thymidine	446 ± 190	42.7404	0.785195	0.785888	0.831739		567 ± 250	44.0869	1.27357	1.00088	1.05928		567 ± 161	28.4012	1.27245	0.999119	1.05834		536 ± 224	41.8706	1.2023	0.944041	0.944873
threonine	29468 ± 6147	20.8611	0.923139	1.09734	1.81925		31921 ± 8076	25.2984	1.08326	1.1887	1.97072		26854 ± 10093	37.5863	0.911297	0.841254	1.65788		16198 ± 5819	35.9252	0.549677	0.507428	0.603181
threonic acid	5496 ± 1517	27.6004	0.882699	0.762015	0.708458		6227 ± 2184	35.0708	1.13289	0.863278	0.802604		7213 ± 2044	28.333	1.31231	1.15838	0.929717		7758 ± 1338	17.2442	1.41152	1.24594	1.0756
taurine	4066 ± 1476	36.3018	0.536293	0.889241	1.05567		7581 ± 5701	75.2031	1.86465	1.65813	1.96845		4572 ± 2454	53.6845	1.12455	0.60309	1.18715		3851 ± 2327	60.4124	0.94727	0.508014	0.842351
tartaric acid	523 ± 304	58.1701	0.724598	1.66906	5.04337		722 ± 536	74.2905	1.38008	2.30343	6.96024		314 ± 264	84.0637	0.59914	0.434135	3.02169		104 ± 33	32.2557	0.19828	0.143673	0.330941
sucrose	194 ± 182	94.1589	1.66738	2.43171	1.4531		116 ± 50	43.2496	0.599742	1.4584	0.871482		80 ± 33	40.9324	0.411233	0.685684	0.597561		133 ± 71	53.3471	0.688186	1.14747	1.67347
succinic acid	7565 ± 2659	35.1511	0.537784	0.513574	0.824184		14067 ± 3986	28.3333	1.85948	0.954981	1.53256		14730 ± 5426	36.8348	1.94714	1.04714	1.6048		9179 ± 3180	34.6495	1.21332	0.652505	0.62313
stearic acid	181562 ± 22445	12.3622	0.943142	0.969764	0.950676		192507 ± 33084	17.1857	1.06029	1.02823	1.00799		187222 ± 23844	12.7358	1.03118	0.972548	0.980317		190981 ± 45156	23.6441	1.05188	0.992075	1.02008
sorbitol	1412 ± 369	26.1204	0.744727	0.738931	0.752564		1897 ± 386	20.372	1.34277	0.992218	1.01052		1911 ± 631	33.0043	1.35331	1.00784	1.01845		1877 ± 439	23.3679	1.32879	0.989586	0.981885
shikimic acid	1100 ± 515	46.7945	1.52998	0.792687	0.567541		719 ± 380	52.8964	0.653601	0.518102	0.370946		1388 ± 871	62.7804	1.26153	1.93012	0.715971		1939 ± 518	26.7393	1.76199	2.69581	1.3967
serine	31594 ± 6119	19.368	0.819327	1.10132	1.69815		38561 ± 15233	39.5036	1.22051	1.34418	2.07262		28688 ± 8428	29.3776	0.908002	0.74395	1.54193		18605 ± 4723	25.3859	0.588875	0.482481	0.648539
saccharic acid	202 ± 53	26.0695	0.753035	0.816296	0.707767		268 ± 146	54.3769	1.32796	1.08401	0.939886		247 ± 43	17.3813	1.22505	0.922502	0.867047		285 ± 51	17.9565	1.4129	1.06396	1.15334
ribose	264 ± 49	18.4585	0.821359	0.918766	0.877593		322 ± 64	19.8651	1.21749	1.11859	1.06846		288 ± 94	32.5454	1.08842	0.893981	0.955187		301 ± 73	24.2475	1.13948	0.935922	1.04692
ribitol	411 ± 237	57.7999	1.3601	1.52271	1.2386		302 ± 155	51.4356	0.73524	1.11956	0.910667		270 ± 94	34.8892	0.656726	0.893212	0.813419		332 ± 373	112.533	0.807365	1.0981	1.22938
pyruvic acid	4079 ± 2443	59.8885	1.10841	0.945997	12.2091		3680 ± 2202	59.8298	0.902191	0.85347	11.015		4312 ± 3429	79.5197	1.05709	1.17169	12.9061		334 ± 208	62.2142	0.0819059	0.0907856	0.0774828
pyrophosphate	2876 ± 1062	36.9213	0.810828	1.05475	0.816497		3546 ± 1513	42.6692	1.23331	1.30083	1.00699		2726 ± 698	25.5896	0.948096	0.768743	0.774118		3522 ± 1010	28.6677	1.22474	0.993056	1.29179
pseudo uridine	1033 ± 217	20.9876	1.07201	0.89464	0.938224		963 ± 174	18.0892	0.932825	0.834543	0.875199		1154 ± 198	17.1869	1.11777	1.19826	1.04872		1101 ± 190	17.2721	1.06584	1.1426	0.953546
propane-1,3-diol NIST	1568 ± 201	12.8013	0.851731	0.856499	0.993349		1841 ± 286	15.5429	1.17408	1.0056	1.16627		1831 ± 237	12.9274	1.16754	0.994433	1.15978		1579 ± 226	14.2883	1.0067	0.857434	0.862234
proline	27906 ± 18914	67.7772	0.767386	1.62177	3.14412		36365 ± 47909	131.746	1.30312	2.11337	4.09718		17207 ± 17746	103.133	0.61661	0.473178	1.93869		8876 ± 13474	151.804	0.318054	0.244071	0.515811
pipecolinic acid	417 ± 202	48.3854	0.978586	1.02804	0.320831		426 ± 159	37.4002	1.02188	1.05054	0.327852		406 ± 244	60.0334	0.972722	0.951892	0.312079		1300 ± 1088	83.7285	3.11691	3.05016	3.20431
phosphate	164076 ± 37682	22.966	0.971256	1.00636	1.2415		168932 ± 17922	10.6091	1.02959	1.03614	1.27824		163040 ± 37127	22.7719	0.993685	0.965123	1.23366		132160 ± 22189	16.7899	0.805477	0.782324	0.810596
phenylethylamine	129 ± 67	52.4931	0.46706	0.766021	0.590465		275 ± 307	111.72	2.14105	1.64009	1.26422		168 ± 79	47.276	1.30545	0.609723	0.770821		218 ± 120	55.3623	1.69358	0.791004	1.29732
phenylalanine	14645 ± 3524	24.065	0.744975	0.92353	1.19203		19658 ± 6629	33.721	1.34233	1.23968	1.6001		15858 ± 4006	25.26	1.0828	0.80666	1.29073		12286 ± 3283	26.7187	0.838904	0.624963	0.774753
pelargonic acid	6239 ± 815	13.0654	0.962551	0.97213	1.21616		6482 ± 821	12.6673	1.03891	1.00995	1.26348		6418 ± 784	12.2128	1.02867	0.990146	1.25103		5130 ± 1005	19.5958	0.822258	0.791465	0.799342
parabanic acid NIST	863 ± 604	70.0043	0.749701	0.830407	0.475777		1151 ± 709	61.5967	1.33386	1.10765	0.634622		1039 ± 798	76.8174	1.20423	0.902812	0.572945		1814 ± 909	50.113	2.10183	1.57574	1.74537
palmitoleic acid	21582 ± 10138	46.9773	1.20585	1.45716	2.10004		17897 ± 11698	65.3607	0.829288	1.2084	1.74154		14811 ± 4838	32.6627	0.686267	0.827538	1.44119		10277 ± 3395	33.0322	0.476181	0.574204	0.693871
palmitic acid	36039 ± 6749	18.7279	0.976041	1.02088	1.06475		36923 ± 7773	21.0517	1.02455	1.04594	1.09089		35301 ± 4734	13.4114	0.979546	0.956078	1.04297		33847 ± 5601	16.5483	0.939187	0.916685	0.958798
oxoproline	56633 ± 11669	20.6047	0.71313	0.934473	1.19441		79415 ± 20756	26.1359	1.40227	1.31038	1.67488		60604 ± 20572	33.9447	1.07012	0.763136	1.27817		47415 ± 9936	20.9554	0.837233	0.597056	0.782371
oxalic acid	30701 ± 17207	56.0472	0.820355	0.798413	0.672857		37424 ± 21329	56.9931	1.21898	0.973253	0.820202		38452 ± 29767	77.4136	1.25248	1.02748	0.842743		45628 ± 32475	71.1748	1.4862	1.21921	1.1866
ornithine	8407 ± 2853	33.9423	0.930131	1.14438	1.69438		9038 ± 6748	74.6646	1.07512	1.23034	1.82166		7346 ± 2948	40.1254	0.873838	0.812784	1.48061		4962 ± 3615	72.8675	0.590187	0.548951	0.675396
oleic acid	2938 ± 1153	39.2622	0.974459	0.385791	1.19652		3015 ± 1503	49.8419	1.02621	0.395903	1.22788		7615 ± 2271	29.8295	2.59208	2.52587	3.10147		2455 ± 658	26.7799	0.835759	0.814412	0.322428
octadecanol	221 ± 59	26.7678	0.397709	0.755224	0.630698		557 ± 481	86.4283	2.5144	1.89893	1.58583		293 ± 80	27.199	1.32411	0.526611	0.835114		351 ± 337	96.081	1.58554	0.630586	1.19744
N-methylalanine	5673 ± 1459	25.7261	0.945713	1.11608	2.13538		5998 ± 1487	24.7937	1.0574	1.18015	2.25795		5083 ± 3598	70.7891	0.895992	0.847351	1.91328		2657 ± 760	28.6152	0.468302	0.442879	0.522663
nicotinic acid	1149 ± 815	70.9816	0.618455	1.00273	0.629858		1857 ± 816	43.9489	1.61693	1.62134	1.01844		1146 ± 512	44.7195	0.997279	0.616772	0.628144		1824 ± 1030	56.4676	1.58766	0.981895	1.59199
nicotinamide	376 ± 140	37.2315	0.614645	0.837047	0.998339		611 ± 352	57.6154	1.62696	1.36184	1.62425		449 ± 248	55.2406	1.19468	0.734301	1.19269		376 ± 62	16.4224	1.00166	0.615668	0.83844
N-acetylglycine NIST	233 ± 139	59.6784	0.748994	0.85688	1.02364		311 ± 161	51.9306	1.33512	1.14404	1.36668		272 ± 101	37.2868	1.16702	0.874095	1.19461		227 ± 78	34.1147	0.976907	0.731698	0.837092
n-acetylglutamate	391 ± 114	29.1568	0.819586	0.993335	1.13777		477 ± 138	28.8907	1.22013	1.212	1.38822		394 ± 216	54.8225	1.00671	0.825085	1.1454		344 ± 135	39.3709	0.878914	0.720346	0.873056
myristic acid	87240 ± 34409	39.4416	1.27511	1.65493	4.32662		68418 ± 28269	41.3189	0.784245	1.29787	3.39313		52716 ± 11107	21.0703	0.604257	0.770494	2.61439		20164 ± 5398	26.77	0.231128	0.294713	0.382499
myo-inositol	4110 ± 1098	26.7061	0.716752	0.724235	0.303765		5734 ± 1672	29.1565	1.39518	1.01044	0.423807		5675 ± 1879	33.1006	1.38077	0.989668	0.419428		13531 ± 2729	20.1702	3.29202	2.35956	2.3842
methionine sulfoxide	1262 ± 318	25.2271	0.841838	1.04189	1.00169		1499 ± 290	19.3333	1.18788	1.23764	1.18988		1211 ± 453	37.3729	0.95979	0.807987	0.961409		1260 ± 549	43.6052	0.998316	0.84042	1.04014
methionine	12282 ± 3751	30.5397	0.881398	1.27611	2.00014		13934 ± 5918	42.47	1.13456	1.44783	2.26928		9624 ± 3295	34.2336	0.78363	0.69069	1.56737		6140 ± 2592	42.2185	0.499964	0.440668	0.638011
mannose	14078 ± 5365	38.1071	0.942271	0.745224	0.662746		14941 ± 2583	17.2872	1.06127	0.790881	0.703349		18891 ± 6067	32.117	1.34188	1.26441	0.889324		21242 ± 3753	17.6658	1.50887	1.42177	1.12445
malic acid	2411 ± 880	36.4934	0.566839	0.820045	1.03405		4253 ± 1292	30.3721	1.76417	1.4467	1.82424		2940 ± 961	32.682	1.21945	0.691229	1.26097		2331 ± 807	34.634	0.967073	0.548175	0.793043
lyxitol	435 ± 234	53.8502	0.783352	0.537014	0.527816		556 ± 297	53.4518	1.27657	0.685534	0.673791		811 ± 325	40.0642	1.86215	1.45872	0.982871		825 ± 307	37.181	1.8946	1.48414	1.01743
lysine	51479 ± 12697	24.6651	0.970853	0.99594	2.66703		53025 ± 24261	45.7549	1.03002	1.02584	2.7471		51689 ± 20151	38.9853	1.00408	0.974811	2.6779		19302 ± 11423	59.1798	0.374949	0.36402	0.373427
linolenic acid	1426 ± 1161	81.4407	1.0563	0.628852	0.66095		1350 ± 592	43.8584	0.946704	0.595337	0.625724		2268 ± 592	26.0989	1.5902	1.67972	1.05104		2158 ± 1339	62.0669	1.51297	1.59815	0.951436
linoleic acid	1384 ± 985	71.181	0.529882	2.79505	0.464884		2612 ± 1477	56.5219	1.88721	5.27486	0.877335		495 ± 127	25.5852	0.357775	0.189578	0.166324		2978 ± 788	26.4665	2.15107	1.13982	6.01237
leucine	87433 ± 20578	23.5351	0.7618	0.963466	1.19192		114772 ± 30567	26.6326	1.31268	1.26472	1.56461		90749 ± 22692	25.0048	1.03792	0.790686	1.23712		73355 ± 25180	34.3262	0.838982	0.639136	0.808331
lauric acid	116661 ± 50160	42.9964	1.36793	2.17519	49.7516		85283 ± 40297	47.2507	0.73103	1.59013	36.3699		53633 ± 13434	25.0485	0.459731	0.628881	22.8723		2345 ± 347	14.8166	0.0200999	0.0274953	0.043721
lactic acid	379926 ± 88064	23.1794	0.857408	0.842672	1.16679		443110 ± 165879	37.4353	1.16631	0.982814	1.36084		450858 ± 138402	30.6974	1.1867	1.01749	1.38463		325616 ± 92519	28.4134	0.857052	0.734843	0.722214
lactamide	262 ± 100	38.1908	0.612036	0.753326	1.04541		428 ± 114	26.6572	1.63389	1.23085	1.70808		348 ± 89	25.608	1.32745	0.812445	1.38772		251 ± 78	31.2508	0.956563	0.585451	0.720604
isothreonic acid	645 ± 170	26.4281	0.848824	0.811193	1.51943		760 ± 274	36.0201	1.1781	0.955667	1.79005		795 ± 294	36.9678	1.23275	1.04639	1.87309		425 ± 63	14.8733	0.65814	0.558645	0.533878
isoleucine	50269 ± 13714	27.2816	0.821492	1.02269	1.24048		61193 ± 17527	28.642	1.2173	1.24491	1.51003		49154 ± 11985	24.3828	0.977817	0.803269	1.21296		40524 ± 10227	25.2358	0.806139	0.662237	0.824428
isocitric acid	1195 ± 266	22.2614	0.750373	0.872012	1.03621		1592 ± 370	23.2391	1.33267	1.16211	1.38092		1370 ± 378	27.6001	1.14677	0.860507	1.18829		1153 ± 260	22.5585	0.965059	0.724154	0.841544
hypoxanthine	168 ± 82	48.7618	0.726537	0.506772	0.157121		232 ± 101	43.7266	1.37639	0.697517	0.21626		332 ± 271	81.4935	1.97327	1.43366	0.310043		1072 ± 780	72.769	6.36451	4.62406	3.22536
hydroxylamine	857 ± 293	34.2427	0.900657	0.933152	1.00161		951 ± 165	17.3693	1.1103	1.03608	1.11209		918 ± 136	14.8432	1.07164	0.965177	1.07336		855 ± 257	30.0022	0.998395	0.899212	0.931654
histidine	7632 ± 5139	67.3392	0.901604	0.631456	2.33223		8465 ± 6569	77.6043	1.10913	0.70037	2.58675		12086 ± 6921	57.2681	1.58364	1.42782	3.69341		3272 ± 2713	82.9211	0.428775	0.386585	0.270753
hippuric acid	383 ± 276	71.9662	0.961141	0.81245	1.32713		399 ± 310	77.786	1.04043	0.845298	1.38079		472 ± 308	65.1723	1.23084	1.18301	1.63349		289 ± 124	43.0774	0.753505	0.724224	0.612185
hexuronic acid	768 ± 253	32.9955	0.776682	0.581904	0.549521		989 ± 316	31.987	1.28753	0.749218	0.707524		1319 ± 481	36.4591	1.7185	1.33472	0.94435		1397 ± 499	35.6829	1.81977	1.41338	1.05893
hexitol	1098 ± 406	36.9607	0.84585	0.837944	1.1878		1298 ± 246	18.9787	1.18224	0.990652	1.40427		1311 ± 339	25.8926	1.1934	1.00944	1.41752		925 ± 360	38.8953	0.84189	0.712112	0.705456
heptadecanoic acid	2186 ± 306	14	0.85101	0.77586	0.860391		2568 ± 421	16.3914	1.17507	0.911693	1.01102		2817 ± 343	12.1851	1.28889	1.09686	1.10895		2540 ± 482	18.993	1.16226	0.989097	0.901753
glycolic acid	3360 ± 730	21.7349	0.781162	0.893346	0.742904		4301 ± 608	14.1332	1.28014	1.14361	0.951024		3761 ± 735	19.5546	1.11939	0.874422	0.831597		4523 ± 1189	26.2988	1.34607	1.0515	1.20251
glycine	51200 ± 23194	45.3012	1.10524	1.12899	1.18853		46325 ± 17660	38.1213	0.904781	1.02149	1.07536		45351 ± 16786	37.0132	0.885748	0.978964	1.05274		43079 ± 26368	61.2082	0.841376	0.929922	0.949904
glycerol-alpha-phosphate	1150 ± 262	22.769	0.605861	0.85677	1.23357		1898 ± 791	41.6907	1.65054	1.41414	2.03607		1342 ± 410	30.5255	1.16717	0.707145	1.4398		932 ± 257	27.5545	0.810652	0.491143	0.694543
glycerol	224966 ± 52994	23.5567	1.06125	1.12361	1.92416		211982 ± 44308	20.9019	0.942286	1.05876	1.81311		200216 ± 43252	21.6028	0.889987	0.944498	1.71248		116916 ± 35083	30.0066	0.519708	0.551539	0.58395
glyceric acid	1642 ± 506	30.8269	0.764651	0.787568	1.71841		2148 ± 330	15.3596	1.30779	1.02997	2.24732		2085 ± 737	35.3438	1.26973	0.970901	2.18193		956 ± 315	32.9406	0.581932	0.444975	0.458311
glutaric acid	125 ± 28	22.5368	0.719311	0.755656	0.840604		174 ± 24	13.5503	1.39022	1.05053	1.16862		166 ± 53	31.7003	1.32335	0.951902	1.11242		149 ± 49	32.9729	1.18962	0.855707	0.898944
glutamine	75615 ± 32183	42.5617	0.914733	0.952851	1.62369		82664 ± 42273	51.1384	1.09322	1.04167	1.77504		79357 ± 26448	33.3285	1.04948	0.959996	1.70403		46570 ± 30786	66.1073	0.615881	0.563367	0.586843
glutamic acid	4962 ± 1435	28.9169	0.664646	1.1836	1.09581		7466 ± 3016	40.3954	1.50456	1.7808	1.64872		4193 ± 1602	38.2056	0.844879	0.561546	0.925829		4528 ± 1889	41.7123	0.912565	0.606533	1.08011
glucose-6-phosphate	458 ± 168	36.7257	0.643585	1.50514	1.29262		711 ± 435	61.2024	1.5538	2.33868	2.00847		304 ± 78	25.5783	0.664391	0.427592	0.858807		354 ± 56	15.9381	0.773621	0.497891	1.16441
glucose	935605 ± 163964	17.5249	0.93803	0.820249	0.886225		997415 ± 167851	16.8286	1.06606	0.874438	0.944772		1140635 ± 171482	15.0339	1.21914	1.14359	1.08043		1055720 ± 253706	24.0316	1.12838	1.05846	0.925554
glucoheptulose	614 ± 177	28.9004	0.616554	0.784687	1.2639		995 ± 237	23.8225	1.62192	1.2727	2.04995		782 ± 346	44.2323	1.27439	0.785732	1.61071		486 ± 125	25.6907	0.7912	0.487817	0.620844
gamma-aminobutyric acid	475 ± 289	60.8652	0.604773	0.98446	0.520257		786 ± 334	42.5055	1.65351	1.62782	0.860252		483 ± 399	82.686	1.01579	0.61432	0.52847		913 ± 507	55.5446	1.92213	1.16245	1.89226
fumaric acid	582 ± 283	48.5956	0.82223	1.03377	1.31144		707 ± 345	48.8302	1.2162	1.25728	1.59498		563 ± 303	53.8157	0.967333	0.79537	1.2686		444 ± 230	51.8098	0.762519	0.626966	0.788269
fucose	277 ± 60	21.5451	0.737579	0.835347	0.75392		375 ± 108	28.8059	1.35579	1.13255	1.02215		331 ± 107	32.3245	1.19711	0.882961	0.902522		367 ± 108	29.3549	1.3264	0.978326	1.10801
fructose	3077 ± 1689	54.9072	0.603521	0.680208	1.25903		5098 ± 1600	31.3885	1.65694	1.12707	2.08614		4523 ± 2678	59.1964	1.47014	0.88726	1.85095		2444 ± 946	38.6965	0.794263	0.479355	0.540264
dodecanoic acid, isopropanol ester NIST	172 ± 64	37.0311	1.18858	0.924008	0.713025		145 ± 79	54.6369	0.841339	0.777404	0.599896		186 ± 68	36.4347	1.08224	1.28633	0.771666		241 ± 50	20.7594	1.40247	1.66696	1.2959
diacetone alcohol NIST	4341 ± 1203	27.7034	1.0388	1.02977	1.52011		4179 ± 1133	27.1241	0.962652	0.991312	1.46334		4215 ± 811	19.2366	0.971089	1.00876	1.47617		2856 ± 380	13.2954	0.657845	0.683368	0.677431
cystine	1917 ± 1007	52.5268	1.52694	1.06784	0.875814		1255 ± 1071	85.3621	0.654905	0.699331	0.573575		1795 ± 667	37.1915	0.936473	1.42994	0.820176		2188 ± 1562	71.3737	1.14179	1.74345	1.21925
cysteine	1716 ± 1023	59.6375	0.579957	0.988692	1.31171		2959 ± 2271	76.7505	1.72427	1.70477	2.26173		1736 ± 660	38.0526	1.01144	0.58659	1.32671		1308 ± 526	40.2262	0.762366	0.44214	0.753745
creatinine	6681 ± 3458	51.7535	1.07454	0.960071	0.773363		6218 ± 2810	45.1954	0.930628	0.893469	0.719714		6959 ± 2858	41.0731	1.04159	1.11923	0.805527		8639 ± 4608	53.3369	1.29305	1.38944	1.24142
conduritol-beta-epoxide minor	174 ± 44	25.2394	0.878941	0.823877	0.234128		198 ± 49	24.5943	1.13773	0.937352	0.266376		212 ± 46	21.9686	1.21377	1.06683	0.284179		744 ± 386	51.8207	4.27116	3.7541	3.51891
citrulline	798 ± 148	18.495	0.903212	0.930738	1.15404		883 ± 214	24.2127	1.10716	1.03048	1.27771		857 ± 212	24.7861	1.07442	0.970426	1.23992		691 ± 250	36.1109	0.86652	0.782652	0.806503
citric acid	62517 ± 17172	27.4673	0.758653	0.783994	0.910986		82405 ± 12000	14.5626	1.31813	1.0334	1.20079		79741 ± 21626	27.1201	1.27552	0.967678	1.16198		68625 ± 15010	21.8722	1.09771	0.832783	0.860599
cholesterol	229618 ± 42361	18.4483	0.931181	0.839924	1.83603		246588 ± 16847	6.83203	1.0739	0.901998	1.97172		273379 ± 95988	35.1117	1.19058	1.10865	2.18594		125062 ± 25874	20.6889	0.544654	0.507172	0.457468
capric acid	714 ± 195	27.3666	0.965034	1.39409	2.65845		740 ± 189	25.5779	1.03623	1.44461	2.75477		512 ± 120	23.491	0.717311	0.69223	1.90693		269 ± 62	22.9764	0.37616	0.363007	0.524402
beta-sitosterol	312 ± 146	46.7123	0.80569	0.781681	0.811462		387 ± 127	32.799	1.24117	0.970201	1.00716		399 ± 186	46.566	1.27929	1.03071	1.0381		384 ± 108	28.1718	1.23234	0.992887	0.9633
benzoic acid	2806 ± 345	12.2954	0.895524	0.939879	0.884132		3134 ± 247	7.8691	1.11666	1.04953	0.987279		2986 ± 431	14.42	1.06397	0.952808	0.940688		3174 ± 260	8.19675	1.13105	1.01288	1.06305
aspartic acid	2578 ± 918	35.5974	0.931019	1.18387	1.02322		2769 ± 965	34.8577	1.07409	1.27158	1.09903		2178 ± 872	40.0323	0.844688	0.78642	0.864302		2519 ± 796	31.5922	0.977307	0.909891	1.157
asparagine	4734 ± 1229	25.9499	0.929788	0.867178	1.1267		5092 ± 2542	49.9177	1.07551	0.932662	1.21178		5459 ± 2327	42.6322	1.15317	1.0722	1.29927		4202 ± 2767	65.8604	0.887548	0.825232	0.769662
arachidonic acid	1114 ± 420	37.6988	0.691687	1.17019	1.04405		1610 ± 417	25.9014	1.44574	1.69179	1.50943		952 ± 248	26.0149	0.854562	0.591089	0.892209		1067 ± 177	16.6084	0.957805	0.662501	1.12081
aminomalonate	1567 ± 668	42.6582	0.743888	0.864492	0.834843		2107 ± 584	27.7107	1.34429	1.16213	1.12227		1813 ± 457	25.202	1.15675	0.860491	0.965703		1877 ± 565	30.1254	1.19783	0.891052	1.03551
alpha-ketoglutarate	1983 ± 902	45.5096	0.761594	0.982169	5.08136		2604 ± 638	24.5134	1.31304	1.28962	6.67201		2019 ± 922	45.6725	1.01815	0.77542	5.17361		390 ± 236	60.3674	0.196798	0.14988	0.193289
Alpha-D-Galactose	360998 ± 126046	34.9161	1.16257	0.845861	0.838369		310519 ± 133718	43.0627	0.860166	0.727581	0.721136		426782 ± 194975	45.685	1.18223	1.37442	0.991143		430596 ± 129876	30.162	1.19279	1.3867	1.00894
alloxanoic acid	117 ± 52	44.7113	0.924901	0.988384	0.680727		127 ± 33	25.7754	1.0812	1.06864	0.736		118 ± 47	39.5846	1.01175	0.935771	0.688727		172 ± 70	40.4514	1.46902	1.3587	1.45195
allantoic acid	538 ± 221	41.1649	1.02087	0.848246	0.671032		527 ± 151	28.7353	0.979554	0.830903	0.657312		634 ± 161	25.3606	1.1789	1.20351	0.791082		802 ± 187	23.3042	1.49024	1.52135	1.26409
alanine-alanine	283 ± 73	25.6658	0.595007	0.838829	1.11417		476 ± 418	87.8694	1.68065	1.40978	1.87254		337 ± 68	20.1861	1.19214	0.70933	1.32825		254 ± 70	27.4278	0.897527	0.534034	0.752871
alanine	264000 ± 51879	19.6512	0.830745	1.0619	1.74558		317787 ± 118467	37.2788	1.20374	1.27825	2.10122		248611 ± 109433	44.0179	0.941707	0.782318	1.64382		151240 ± 37467	24.7733	0.572877	0.475914	0.608339
adenosine-5-monophosphate	707 ± 184	26.0364	0.696369	1.07362	0.698001		1016 ± 643	63.354	1.43602	1.54175	1.00234		659 ± 390	59.1725	0.931425	0.648615	0.650136		1013 ± 553	54.6119	1.43266	0.997662	1.53814
aconitic acid	521 ± 167	32.008	0.911179	0.877766	0.931351		571 ± 111	19.4539	1.09748	0.96333	1.02214		593 ± 215	36.2357	1.13926	1.03807	1.06105		559 ± 285	50.916	1.07371	0.978342	0.942466
acetophenone NIST	2009 ± 219	10.8851	0.888649	0.860163	0.88806		2261 ± 891	39.4303	1.1253	0.967944	0.999337		2336 ± 519	22.2323	1.16257	1.03312	1.03243		2262 ± 344	15.1886	1.12605	1.00066	0.968586
6-deoxyglucose	585 ± 124	21.1212	0.599104	0.759818	0.798567		977 ± 925	94.7304	1.66916	1.26826	1.33294		770 ± 371	48.1187	1.3161	0.788484	1.051		733 ± 199	27.0854	1.25224	0.750224	0.951477
4-hydroxybutyric acid	378 ± 87	22.988	0.813409	0.716046	1.06938		464 ± 65	14.0503	1.22939	0.880303	1.31469		527 ± 175	33.1373	1.39656	1.13597	1.49345		353 ± 193	54.5237	0.935121	0.760635	0.66959
3-ureidopropionate	178 ± 75	42.1085	0.623684	0.768233	0.90057		285 ± 180	63.2836	1.60338	1.23177	1.44395		231 ± 66	28.6892	1.30169	0.811842	1.17226		197 ± 66	33.3378	1.11041	0.692544	0.853052
3-hydroxybutyric acid	19523 ± 12495	64.0009	0.766238	0.635627	1.23295		25478 ± 9588	37.6322	1.30508	0.829543	1.60909		30714 ± 23288	75.8212	1.57325	1.20548	1.93973		15834 ± 5861	37.0181	0.811064	0.621468	0.515535
3,6-anhydro-D-galactose	1404 ± 567	40.3858	0.708715	0.885167	1.41484		1981 ± 455	22.9582	1.41101	1.24898	1.99635		1586 ± 549	34.6129	1.12973	0.800656	1.59839		992 ± 335	33.7837	0.706794	0.500915	0.625631
2-ketoisocaproic acid	2777 ± 1506	54.2508	0.816348	0.788163	1.4999		3401 ± 1144	33.6315	1.22497	0.965474	1.83733		3523 ± 712	20.2219	1.26877	1.03576	1.90303		1851 ± 222	12.0157	0.666712	0.544268	0.525477
2-ketoglucose dimethylacetal NIST	171 ± 84	49.1651	1.22491	1.07216	0.520365		140 ± 60	42.7591	0.816386	0.875294	0.424819		159 ± 64	40.2016	0.932699	1.14247	0.485344		328 ± 99	30.2732	1.92173	2.35394	2.06039
2-hydroxyglutaric acid	391 ± 167	42.6957	0.806335	0.871174	1.34841		485 ± 96	19.7386	1.24018	1.08041	1.67227		449 ± 157	34.9375	1.14788	0.925573	1.5478		290 ± 130	44.9348	0.741616	0.597991	0.646077
2-hydroxy-2-methylbutanoic acid	765 ± 203	26.5427	0.866185	0.722196	1.65862		883 ± 224	25.3436	1.15449	0.833766	1.91486		1059 ± 256	24.1542	1.38467	1.19938	2.29664		461 ± 55	11.9719	0.60291	0.522232	0.435419
2-deoxytetronic acid NIST	2771 ± 543	19.5965	1.32538	0.968166	2.63189		2091 ± 482	23.039	0.754499	0.73048	1.98575		2863 ± 1066	37.2434	1.03288	1.36896	2.71842		1053 ± 183	17.3706	0.379956	0.503587	0.36786
2-deoxytetronic acid	284 ± 72	25.3186	1.10721	1.05137	0.981002		257 ± 57	22.3756	0.903169	0.94956	0.88601		270 ± 52	19.2345	0.951144	1.05312	0.933074		290 ± 47	16.2396	1.01937	1.12865	1.07173
2,4-diaminobutyric acid	1209 ± 338	27.9243	0.940839	0.71279	1.41318		1285 ± 402	31.2708	1.06288	0.757612	1.50205		1696 ± 1175	69.2806	1.40294	1.31994	1.98261		855 ± 219	25.567	0.707622	0.665758	0.504386
2,3-dihydroxybutanoic acid NIST	368 ± 130	35.362	0.960496	0.932488	1.6754		383 ± 103	26.9502	1.04113	0.97084	1.74431		394 ± 93	23.6545	1.0724	1.03004	1.7967		220 ± 53	23.9405	0.596873	0.573294	0.556577
1-monoolein	2665 ± 3007	112.818	2.01018	5.42908	2.22361		1326 ± 1857	140.091	0.497467	2.70079	1.10617		491 ± 115	23.401	0.184193	0.370262	0.409574		1199 ± 1860	155.213	0.449719	0.904017	2.44156
1,5-anhydroglucitol	25281 ± 3886	15.372	1.00293	0.991786	1.04318		25207 ± 2939	11.6595	0.997078	0.988888	1.04013		25491 ± 5069	19.8846	1.00828	1.01124	1.05182		24235 ± 4018	16.5775	0.958611	0.96142	0.950737
2,5-dihydroxypyrazine NIST	1528 ± 656	42.9125	0.439099	0.61545	1.06855		3479 ± 2601	74.7743	2.27739	1.40162	2.43351		2482 ± 1008	40.6162	1.62483	0.713459	1.73621		1430 ± 544	38.0597	0.935848	0.41093	0.575968
108161	1323 ± 331	25.0289	1.18824	1.22268	0.525282		1114 ± 261	23.4544	0.841583	1.02899	0.442068		1082 ± 632	58.3903	0.817873	0.971826	0.429613		2519 ± 1473	58.4696	1.90374	2.26209	2.32767
108145	2462 ± 1731	70.3202	0.797489	0.90236	0.785529		3087 ± 1694	54.882	1.25394	1.1315	0.985003		2728 ± 1360	49.843	1.10821	0.883782	0.870528		3134 ± 1738	55.4689	1.27303	1.01523	1.14873
107960	1345 ± 726	54.0054	0.835119	0.847621	0.977911		1610 ± 414	25.6905	1.19743	1.01497	1.17098		1587 ± 754	47.5492	1.17977	0.985251	1.15371		1375 ± 789	57.3968	1.02259	0.853982	0.866766
107867	2227 ± 1420	63.7582	0.881294	1.25762	1.87361		2527 ± 2634	104.207	1.1347	1.42702	2.12597		1771 ± 1031	58.2165	0.795151	0.700762	1.4898		1189 ± 520	43.7287	0.53373	0.470373	0.671231
105450	525 ± 90	17.1358	1.06434	1.20886	1.03574		494 ± 93	18.8299	0.939553	1.13579	0.973133		435 ± 43	9.93649	0.827225	0.880446	0.856791		507 ± 79	15.6339	0.965493	1.02761	1.16715
105164	390 ± 43	10.9646	1.03072	1.1288	1.01004		378 ± 82	21.7006	0.970192	1.09515	0.979929		346 ± 73	21.1755	0.885897	0.913115	0.894788		386 ± 63	16.4434	0.990064	1.02048	1.11758
104957	1084 ± 580	53.5491	0.88732	0.836227	0.63405		1221 ± 630	51.5565	1.12699	0.942419	0.714568		1296 ± 1068	82.3862	1.19585	1.0611	0.758227		1709 ± 1038	60.7429	1.57716	1.39945	1.31887
104788	1681 ± 694	41.2688	0.794012	0.858447	0.800012		2117 ± 706	33.3359	1.25943	1.08115	1.00756		1958 ± 864	44.1238	1.16489	0.924939	0.931929		2101 ± 1042	49.6174	1.24998	0.9925	1.07304
104483	3545 ± 587	16.5724	0.786253	0.845695	0.864147		4508 ± 1087	24.1025	1.27186	1.0756	1.09907		4191 ± 1718	40.98	1.18246	0.929712	1.02182		4102 ± 1127	27.465	1.15721	0.90986	0.978647
104377	410 ± 179	43.6396	0.602795	0.764281	1.27549		680 ± 300	44.0945	1.65894	1.26789	2.11595		536 ± 290	54.0717	1.30842	0.788709	1.66887		321 ± 153	47.5014	0.784015	0.4726	0.599207
103871	372 ± 141	37.8499	0.981518	0.944127	0.632228		379 ± 174	45.892	1.01883	0.961905	0.644133		394 ± 226	57.3089	1.05918	1.0396	0.669643		588 ± 302	51.3957	1.58171	1.55248	1.49333
103102	1086 ± 445	40.9657	1.13313	1.10153	0.860141		959 ± 46	4.81727	0.882509	0.972113	0.759081		986 ± 76	7.69061	0.907825	1.02869	0.780857		1263 ± 956	75.7366	1.1626	1.31738	1.28064
102941	3596 ± 2735	76.0537	0.692904	0.789375	0.604814		5190 ± 3208	61.8227	1.4432	1.13923	0.872869		4556 ± 3069	67.3621	1.26682	0.877788	0.766194		5946 ± 3848	64.7116	1.6534	1.14565	1.30515
102616	2578 ± 941	36.5045	0.909865	0.930683	0.830167		2833 ± 1010	35.6323	1.09906	1.02288	0.912406		2770 ± 562	20.2951	1.07448	0.977632	0.891997		3105 ± 1550	49.9294	1.20458	1.096	1.12108
101299	1581 ± 207	13.1005	0.867073	0.88814	0.980617		1823 ± 324	17.7593	1.1533	1.0243	1.13095		1780 ± 283	15.9156	1.12595	0.97628	1.10412		1612 ± 145	9.00068	1.01977	0.884212	0.905695
100114	231 ± 85	37.0211	0.704424	0.793726	1.43735		328 ± 124	37.8631	1.4196	1.12677	2.04047		291 ± 122	41.8055	1.25988	0.88749	1.81089		161 ± 91	56.4485	0.695723	0.490084	0.552213
99881	22519 ± 8925	39.6332	0.805605	0.816674	0.685422		27953 ± 12910	46.1847	1.2413	1.01374	0.850817		27575 ± 13364	48.4642	1.22448	0.986446	0.839285		32855 ± 14476	44.0607	1.45895	1.17534	1.19149
98053	732 ± 196	26.8348	0.729174	0.774091	0.908893		1004 ± 270	26.8475	1.37141	1.0616	1.24647		946 ± 328	34.7203	1.29184	0.941975	1.17414		805 ± 307	38.1699	1.10024	0.802266	0.851685
98027	267 ± 113	42.4568	0.699607	0.839089	1.15505		382 ± 87	22.7497	1.42937	1.19937	1.651		319 ± 159	49.9887	1.19177	0.83377	1.37655		231 ± 84	36.251	0.865762	0.605694	0.726452
97891	538 ± 170	31.6171	0.603308	0.707429	1.096		892 ± 305	34.2294	1.65753	1.17258	1.81665		761 ± 416	54.6508	1.41357	0.852817	1.54927		491 ± 255	51.9418	0.912407	0.550463	0.645464
97753	1562 ± 1277	81.736	0.857084	0.93618	0.685837		1823 ± 1009	55.3616	1.16675	1.09228	0.800198		1669 ± 1497	89.6811	1.06817	0.915512	0.732591		2278 ± 1314	57.6757	1.45807	1.24969	1.36502
97693	288 ± 116	40.2775	0.670945	0.811287	1.66185		429 ± 294	68.6512	1.49043	1.20917	2.47688		354 ± 182	51.2871	1.23261	0.827013	2.04841		173 ± 138	79.5891	0.601739	0.403734	0.488183
97678	1480 ± 849	57.3581	0.815016	0.840943	1.15249		1816 ± 1317	72.523	1.22697	1.03181	1.41407		1760 ± 1012	57.4959	1.18914	0.969169	1.37047		1285 ± 680	52.9126	0.867686	0.707178	0.729674
97582	1508 ± 499	33.089	0.860342	0.794493	1.03315		1753 ± 776	44.3079	1.16233	0.923462	1.20086		1898 ± 656	34.5436	1.25866	1.08288	1.30039		1459 ± 543	37.2096	0.967916	0.832739	0.769003
97452	3222 ± 1722	53.4332	1.27484	1.79386	3.69867		2527 ± 1191	47.1405	0.784412	1.40713	2.90128		1796 ± 381	21.2071	0.557457	0.710668	2.06185		871 ± 236	27.0631	0.270368	0.344676	0.485002
95440	280 ± 142	50.7619	0.521668	0.774205	1.31474		537 ± 188	35.1164	1.91693	1.48409	2.52026		362 ± 141	39.0219	1.29165	0.673812	1.69818		213 ± 106	49.5854	0.760607	0.396785	0.588866
94799	231 ± 35	15.0244	0.765631	1.01986	0.891944		302 ± 66	21.7508	1.30611	1.33205	1.16498		227 ± 56	24.6551	0.98053	0.750725	0.874578		259 ± 122	47.2675	1.12115	0.858385	1.14341
94170	4604 ± 1756	38.1346	1.30851	0.824631	0.898902		3518 ± 1913	54.3635	0.764228	0.630206	0.686966		5583 ± 2938	52.6317	1.21266	1.58678	1.09007		5121 ± 2512	49.0417	1.11247	1.45568	0.917376
93947	374 ± 122	32.6027	0.752577	1.11388	0.742127		497 ± 113	22.7259	1.32877	1.48009	0.986115		336 ± 177	52.5817	0.897761	0.675635	0.666253		504 ± 240	47.5844	1.34748	1.01408	1.50093
93404	202 ± 211	104.174	0.888035	0.703784	0.772315		228 ± 135	59.0732	1.12608	0.792518	0.86969		287 ± 211	73.4773	1.42089	1.2618	1.09737		262 ± 150	57.1221	1.29481	1.14984	0.911266
93385	564 ± 134	23.7341	0.791718	0.961637	0.878676		712 ± 299	41.9218	1.26308	1.21462	1.10983		587 ± 194	33.054	1.03989	0.823302	0.913729		642 ± 232	36.2203	1.13808	0.901035	1.09442
91421	17490 ± 6869	39.2735	0.877254	0.918141	1.11238		19938 ± 6437	32.2872	1.13992	1.04661	1.26803		19050 ± 7637	40.0923	1.08916	0.955467	1.21156		15723 ± 8282	52.6765	0.898972	0.788627	0.825384
90787	405 ± 209	51.5166	0.756953	0.785974	0.598928		535 ± 283	52.8861	1.32109	1.03834	0.791235		515 ± 342	66.3764	1.27231	0.963075	0.762019		676 ± 321	47.4514	1.66965	1.26385	1.3123
88583	7712 ± 257	3.33219	0.978415	0.985637	0.989383		7882 ± 168	2.12981	1.02206	1.00738	1.01121		7824 ± 207	2.64929	1.01457	0.992673	1.0038		7794 ± 228	2.92581	1.01073	0.988914	0.996214
88052	191 ± 43	22.6913	0.815846	0.837823	1.14759		234 ± 103	44.0587	1.22572	1.02694	1.40663		227 ± 134	59.0604	1.19357	0.973769	1.36973		166 ± 54	32.6335	0.871391	0.710921	0.730071
87877	1874 ± 768	40.9931	0.954352	0.834029	1.04943		1963 ± 798	40.6239	1.04783	0.873922	1.09962		2247 ± 1185	52.7668	1.199	1.14427	1.25826		1786 ± 801	44.8747	0.952902	0.909403	0.794748
87822	522 ± 152	29.1042	0.67523	0.729574	0.834632		774 ± 104	13.3959	1.48098	1.08048	1.23607		716 ± 235	32.8729	1.37066	0.925513	1.144		626 ± 188	30.0585	1.19813	0.809016	0.874127
87808	419 ± 244	58.1191	0.698958	0.933241	1.09784		600 ± 285	47.5674	1.4307	1.33519	1.57068		449 ± 150	33.4711	1.07154	0.748958	1.17637		382 ± 202	52.9687	0.910879	0.636667	0.85007
87769	590 ± 233	39.4827	1.10767	1.07367	0.873797		533 ± 166	31.2038	0.902795	0.969304	0.78886		550 ± 220	39.9602	0.931385	1.03167	0.813842		676 ± 154	22.7632	1.14443	1.26765	1.22874
87720	3764 ± 1950	51.8022	0.798864	0.714116	0.723259		4711 ± 2709	57.497	1.25178	0.893914	0.905359		5271 ± 3608	68.4547	1.40033	1.11868	1.0128		5204 ± 3579	68.7786	1.38263	1.10453	0.987359
87710	2792 ± 1645	58.9103	1.28015	0.816315	2.35091		2181 ± 1799	82.4656	0.78116	0.637673	1.83644		3420 ± 804	23.5024	1.22502	1.5682	2.87991		1188 ± 709	59.6842	0.425367	0.544532	0.347233
84564	1009 ± 458	45.4465	0.807242	0.718547	1.84795		1250 ± 704	56.3324	1.23879	0.890126	2.28921		1404 ± 538	38.2955	1.3917	1.12344	2.57179		546 ± 219	40.0922	0.54114	0.436831	0.388834
84390	516 ± 146	28.288	0.876328	0.862401	1.0507		588 ± 110	18.6497	1.14113	0.984107	1.19898		598 ± 223	37.3785	1.15955	1.01615	1.21834		491 ± 165	33.67	0.951746	0.834042	0.820786
64892	1504 ± 907	60.2815	0.878467	0.934032	0.834084		1713 ± 808	47.199	1.13835	1.06325	0.949477		1611 ± 677	42.0623	1.07063	0.940511	0.892993		1804 ± 890	49.3622	1.19892	1.05321	1.11983
62816	127699 ± 53506	41.8997	1.198	0.789866	0.763624		106594 ± 42123	39.517	0.834725	0.659321	0.637416		161672 ± 70723	43.7446	1.26604	1.51671	0.966777		167228 ± 60131	35.9574	1.30954	1.56883	1.03437
62616	130 ± 40	30.5257	1.24341	0.864167	0.937613		104 ± 26	24.9124	0.804243	0.695	0.754069		150 ± 55	36.6866	1.15718	1.43885	1.08499		138 ± 37	26.7387	1.06654	1.32614	0.921667
62383	336 ± 60	17.9835	0.8427	0.889331	0.866645		398 ± 103	25.8549	1.18666	1.05533	1.02841		377 ± 59	15.5624	1.12444	0.947567	0.974491		387 ± 117	30.1982	1.15387	0.97237	1.02618
62250	696 ± 253	36.3343	0.69058	0.880798	2.18711		1007 ± 472	46.8611	1.44806	1.27545	3.16706		790 ± 317	40.2002	1.13533	0.784039	2.4831		318 ± 95	29.9844	0.457225	0.31575	0.402723
58121	262 ± 74	28.1913	0.955394	1.00575	1.4876		275 ± 127	46.4078	1.04669	1.05271	1.55705		261 ± 91	34.8681	0.994283	0.949932	1.47909		176 ± 62	35.3035	0.672225	0.642239	0.67609
53745	992 ± 174	17.5503	1.09311	1.09871	1.48837		908 ± 207	22.8102	0.914819	1.00512	1.36159		903 ± 195	21.5915	0.910156	0.994904	1.35465		667 ± 193	28.9096	0.671875	0.734435	0.738197
53724	356 ± 100	28.1266	1.05061	0.846429	1.05686		338 ± 74	21.9045	0.951828	0.805655	1.00595		420 ± 121	28.741	1.18143	1.24123	1.24861		336 ± 65	19.2145	0.946203	0.994089	0.800893
52044	8358 ± 21288	254.703	10.3042	9.42543	9.01375		811 ± 97	11.9757	0.0970477	0.914717	0.874764		887 ± 165	18.5945	0.106096	1.09323	0.956322		927 ± 95	10.2844	0.110942	1.14317	1.04567
50367	1052 ± 247	23.5077	0.822696	0.929439	1.36817		1279 ± 201	15.7284	1.21552	1.12975	1.66304		1132 ± 230	20.3349	1.07592	0.885153	1.47204		769 ± 340	44.2598	0.730902	0.60131	0.679329
49426	127 ± 46	36.5082	0.666667	0.686567	0.791862		190 ± 61	32.2071	1.5	1.02985	1.18779		184 ± 44	23.6428	1.45652	0.971014	1.15336		160 ± 61	38.185	1.26285	0.841897	0.867028
49400	614 ± 101	16.4165	0.963494	1.08919	0.927627		637 ± 147	23.0404	1.03789	1.13046	0.962774		563 ± 105	18.6013	0.91811	0.884593	0.851663		662 ± 131	19.8617	1.07802	1.03867	1.17417
48522	417 ± 76	18.1028	0.81514	0.888711	1.08271		512 ± 97	18.9976	1.22678	1.09026	1.32825		470 ± 81	17.3362	1.12522	0.917216	1.21829		385 ± 86	22.3903	0.923607	0.752869	0.82082
47235	225 ± 49	21.9404	0.86641	0.964687	0.971444		260 ± 63	24.206	1.15419	1.11343	1.12123		234 ± 60	25.5851	1.03661	0.898126	1.007		232 ± 86	37.2197	1.0294	0.891879	0.993044
47170	517 ± 97	18.7263	0.985707	1.12906	0.99185		525 ± 59	11.2274	1.0145	1.14543	1.00623		458 ± 73	15.9494	0.885694	0.873035	0.878476		522 ± 75	14.3368	1.00822	0.993807	1.13834
46224	1285 ± 116	9.02686	1.05959	0.993331	1.15574		1213 ± 262	21.6036	0.943763	0.93747	1.09075		1293 ± 294	22.7106	1.00671	1.0667	1.1635		1112 ± 188	16.8734	0.865246	0.916804	0.859476
46183	1670 ± 1335	79.9779	0.352531	1.22825	2.16713		4736 ± 9485	200.281	2.83663	3.48409	6.14733		1359 ± 868	63.8767	0.814166	0.287019	1.7644		770 ± 467	60.562	0.461441	0.162672	0.566765
46160	266 ± 150	56.4904	0.706038	1.19149	0.937032		377 ± 318	84.3581	1.41635	1.68757	1.32717		223 ± 266	119.057	0.839286	0.592568	0.786438		284 ± 204	71.9916	1.0672	0.753484	1.27156
46138	11556 ± 5132	44.4081	1.22264	1.22609	2.00037		9452 ± 1446	15.2955	0.817904	1.00282	1.63611		9425 ± 1950	20.6887	0.8156	0.997183	1.6315		5777 ± 1607	27.8173	0.499908	0.611207	0.612933
46128	775 ± 145	18.7644	1.02634	0.998228	1.0568		755 ± 58	7.74995	0.974338	0.972612	1.02968		776 ± 142	18.2736	1.00178	1.02816	1.05867		733 ± 84	11.4267	0.946256	0.971178	0.944579
41866	238 ± 89	37.1817	0.975934	1.11008	0.79749		244 ± 146	59.6113	1.02466	1.13745	0.817155		215 ± 89	41.5979	0.900839	0.87916	0.71841		299 ± 95	31.7328	1.25393	1.22376	1.39196
41750	672 ± 614	91.4234	0.635858	0.654286	0.778809		1056 ± 501	47.4362	1.57268	1.02898	1.22482		1027 ± 782	76.1669	1.52838	0.971834	1.19032		862 ± 488	56.6104	1.28401	0.81645	0.840112
41708	888 ± 550	61.9339	0.581157	0.892857	0.453355		1527 ± 1255	82.1861	1.7207	1.53634	0.780091		994 ± 433	43.5973	1.12	0.650896	0.507758		1958 ± 1043	53.2766	2.20577	1.2819	1.96944
41699	3035 ± 1534	50.5352	0.760073	0.828239	0.560211		3993 ± 1523	38.14	1.31566	1.08968	0.73705		3664 ± 3147	85.8792	1.20738	0.917697	0.676388		5417 ± 2972	54.8629	1.78504	1.35676	1.47844
41697	249 ± 140	56.3833	0.845501	0.863833	0.437995		295 ± 142	48.2207	1.18273	1.02168	0.51803		288 ± 191	66.3906	1.15763	0.978778	0.507036		569 ± 367	64.5744	2.28313	1.93039	1.97225
41691	1089 ± 312	28.6831	0.844371	0.826186	0.603131		1289 ± 382	29.6466	1.18431	0.978463	0.714296		1318 ± 703	53.3236	1.21038	1.02201	0.730018		1805 ± 908	50.3302	1.65802	1.39998	1.36983
41688	432 ± 285	65.8993	0.658346	0.667504	0.554486		656 ± 359	54.7284	1.51896	1.01391	0.84224		647 ± 516	79.6999	1.49812	0.98628	0.830685		779 ± 510	65.5177	1.80347	1.18731	1.20383
41682	339 ± 152	44.911	0.840557	0.848437	1.03784		404 ± 169	41.9269	1.18969	1.00937	1.23471		400 ± 229	57.3595	1.17864	0.990712	1.22324		327 ± 119	36.2467	0.963536	0.809907	0.8175
34441	32631 ± 2906	8.90471	1.06856	1.15652	0.978096		30537 ± 4876	15.9683	0.935835	1.08231	0.915337		28215 ± 6223	22.0575	0.864664	0.923949	0.845724		33362 ± 1486	4.455	1.02239	1.09249	1.18242
34194	168 ± 82	48.7618	0.726537	0.475804	0.141506		232 ± 101	43.7266	1.37639	0.654892	0.194768		354 ± 325	91.8556	2.10171	1.52697	0.297405		1190 ± 1031	86.66	7.06682	5.1343	3.36242
34171	3526 ± 3905	110.741	1.46899	0.520384	1.48641		2400 ± 987	41.1383	0.68074	0.354247	1.01186		6776 ± 13297	196.231	1.92166	2.82289	2.85636		2372 ± 1186	49.9993	0.672764	0.988283	0.350096
34135	1435 ± 605	42.1308	0.652184	0.722838	0.822977		2201 ± 522	23.6956	1.53331	1.10833	1.26188		1986 ± 584	29.3929	1.38344	0.902255	1.13854		1744 ± 365	20.9406	1.2151	0.792469	0.878321
32583	191 ± 59	30.7089	0.797495	0.936275	0.888889		240 ± 82	34.3658	1.25393	1.17402	1.1146		204 ± 61	29.7067	1.06806	0.851775	0.949389		215 ± 65	30.1343	1.125	0.897182	1.05331
32247	727 ± 301	41.3701	0.777184	0.7708	0.82478		936 ± 534	57.0523	1.2867	0.991786	1.06124		944 ± 577	61.1595	1.29735	1.00828	1.07003		882 ± 316	35.8846	1.21244	0.942292	0.934552
31408	1013 ± 73	7.16656	1.06335	0.962598	1.1042		953 ± 139	14.5959	0.940422	0.905248	1.03841		1053 ± 123	11.6398	1.03886	1.10467	1.1471		918 ± 94	10.2041	0.905637	0.963012	0.871764
31359	970 ± 110	11.3188	0.901767	0.944823	0.895211		1075 ± 121	11.2442	1.10893	1.04775	0.992729		1026 ± 164	15.9693	1.0584	0.954429	0.94749		1083 ± 123	11.3915	1.11706	1.00732	1.05542
31357	1268 ± 799	63.0372	0.781985	0.928742	0.491875		1621 ± 506	31.2256	1.2788	1.18767	0.629008		1365 ± 118	8.64093	1.07673	0.841983	0.529614		2577 ± 530	20.5737	2.03304	1.5898	1.88817
31266	1382 ± 654	47.3492	0.910904	1.03999	1.0029		1517 ± 466	30.7327	1.09781	1.14171	1.101		1328 ± 297	22.3872	0.961545	0.875876	0.964338		1378 ± 353	25.592	0.997105	0.908267	1.03698
31265	96 ± 36	37.5962	0.985861	0.980818	0.00767038		97 ± 30	31.3474	1.01434	0.994885	0.00778039		98 ± 35	36.1102	1.01956	1.00514	0.00782039		12499 ± 3592	28.7356	130.372	128.528	127.871
31169	765 ± 423	55.2821	1.01275	0.912045	2.45506		755 ± 251	33.2648	0.987414	0.900566	2.42416		839 ± 347	41.3607	1.09644	1.11041	2.69181		312 ± 173	55.4054	0.407323	0.412514	0.371497
26987	188 ± 79	42.3368	0.830105	1.03022	0.84317		226 ± 92	40.6806	1.20467	1.24107	1.01574		182 ± 126	69.0161	0.970667	0.805755	0.818437		222 ± 98	44.2424	1.186	0.984505	1.22184
25321	166 ± 49	29.4004	0.822002	1.11859	0.635148		202 ± 75	37.2756	1.21654	1.36081	0.772684		149 ± 31	20.7348	0.893985	0.734858	0.567813		262 ± 162	61.8398	1.57444	1.29419	1.76114
23635	1142 ± 99	8.70932	0.995205	0.993797	0.947893		1147 ± 95	8.31917	1.00482	0.998585	0.95246		1149 ± 82	7.11024	1.00624	1.00142	0.953809		1204 ± 229	19.0384	1.05497	1.04991	1.04843
22863	3855 ± 1175	30.4852	0.908213	0.936365	1.13712		4245 ± 1880	44.2879	1.10106	1.031	1.25204		4117 ± 1495	36.3158	1.06796	0.969934	1.21439		3390 ± 1067	31.4592	0.879418	0.798698	0.823456
22735	346 ± 188	54.3284	0.619538	0.989621	0.617739		558 ± 231	41.3796	1.6141	1.59735	0.997096		349 ± 128	36.7354	1.01049	0.626036	0.624218		560 ± 282	50.4661	1.61881	1.00291	1.602
22423	160 ± 62	38.4114	0.883001	0.7964	0.562226		182 ± 79	43.3251	1.1325	0.901924	0.636722		201 ± 64	31.6659	1.25565	1.10874	0.70596		285 ± 134	46.8677	1.77864	1.57054	1.41651
21885	838 ± 155	18.5372	0.924552	0.950645	0.98806		906 ± 166	18.2818	1.08161	1.02822	1.06869		881 ± 136	15.3873	1.05192	0.972552	1.03936		848 ± 170	20.1046	1.01208	0.935724	0.962133
21763	1278 ± 146	11.4461	0.877779	0.976791	0.9541		1456 ± 281	19.2742	1.13924	1.1128	1.08695		1309 ± 161	12.3399	1.02376	0.898635	0.97677		1340 ± 225	16.7987	1.04811	0.920007	1.02378
21666	2763 ± 1935	70.0351	1.46487	0.687187	0.892361		1886 ± 695	36.8766	0.682653	0.46911	0.609173		4020 ± 2187	54.3892	1.45521	2.13169	1.29857		3096 ± 1476	47.6637	1.12062	1.64157	0.770077
21664	4419 ± 839	18.9918	0.898648	0.948028	1.33511		4917 ± 1560	31.7334	1.11278	1.05495	1.48569		4661 ± 1519	32.5829	1.05482	0.947913	1.4083		3310 ± 970	29.3133	0.749003	0.67309	0.710075
21513	3060 ± 1772	57.9077	0.991535	0.749235	1.12992		3086 ± 1983	64.2463	1.00854	0.755631	1.13957		4085 ± 2676	65.5114	1.33469	1.3234	1.5081		2708 ± 1212	44.7461	0.885018	0.877526	0.663086
18488	314 ± 109	34.7059	0.733996	1.01619	1.13981		428 ± 82	19.0662	1.36241	1.38446	1.55288		309 ± 111	35.9548	0.98407	0.722303	1.12165		275 ± 127	45.9964	0.87734	0.643964	0.891542
18403	947 ± 391	41.2725	0.789205	1.03796	0.713788		1200 ± 318	26.4984	1.2671	1.3152	0.904439		912 ± 340	37.313	0.963428	0.760342	0.687683		1326 ± 384	28.939	1.40098	1.10566	1.45416
18082	1017 ± 249	24.4627	1.06887	1.09241	0.892168		951 ± 320	33.6511	0.935571	1.02203	0.834686		931 ± 166	17.8817	0.915406	0.978447	0.816696		1140 ± 135	11.8488	1.12087	1.19805	1.22445
17651	399 ± 81	20.3239	0.889353	0.973459	1.1591		449 ± 119	26.598	1.12441	1.09457	1.30331		410 ± 60	14.5929	1.02726	0.913601	1.1907		344 ± 69	20.0364	0.862739	0.76728	0.839841
16792	444 ± 186	41.9999	0.554012	0.742158	1.76743		801 ± 446	55.7368	1.80502	1.33961	3.19024		598 ± 351	58.7114	1.34742	0.746488	2.38147		251 ± 178	70.8002	0.565793	0.313456	0.419908
16788	222 ± 77	34.6835	0.681365	0.8681	1.2933		326 ± 119	36.3553	1.46764	1.27406	1.89811		256 ± 81	31.5677	1.15194	0.784893	1.48981		172 ± 46	26.9808	0.773213	0.52684	0.671226
16591	333 ± 47	14.1359	1.00872	1.06608	1.03058		330 ± 76	23.0302	0.99136	1.05687	1.02168		312 ± 102	32.6857	0.938017	0.946192	0.966705		323 ± 51	15.6421	0.970323	0.97878	1.03444
16582	1046 ± 193	18.4572	0.836567	0.970189	1.11833		1250 ± 298	23.8647	1.19536	1.15973	1.33681		1078 ± 182	16.9006	1.03073	0.862272	1.15269		935 ± 172	18.3494	0.894189	0.74805	0.867533
16565	132 ± 42	31.6787	1.11041	1.18386	1.1541		119 ± 42	35.5436	0.900568	1.06614	1.03934		112 ± 36	32.6585	0.844697	0.93796	0.974863		114 ± 33	29.0051	0.866477	0.962145	1.02578
16370	297 ± 64	21.7335	0.989987	1.03084	0.956084		300 ± 40	13.3344	1.01011	1.04127	0.965753		288 ± 77	26.8278	0.97008	0.960367	0.927478		310 ± 84	27.1159	1.04593	1.03546	1.07819
14738	1172 ± 322	27.4741	0.859829	0.697603	0.72356		1363 ± 512	37.5906	1.16302	0.811328	0.841516		1680 ± 458	27.2623	1.43348	1.23255	1.03721		1619 ± 269	16.6162	1.38205	1.18833	0.964126
14736	380 ± 149	39.1287	0.910752	0.701014	0.400923		417 ± 295	70.713	1.09799	0.76971	0.440211		542 ± 528	97.4414	1.4265	1.29919	0.571918		948 ± 343	36.1379	2.49425	2.27164	1.7485
12768	349 ± 77	22.088	1.00758	0.881795	1.01862		346 ± 31	8.98679	0.992473	0.875158	1.01095		396 ± 50	12.7544	1.13405	1.14265	1.15517		342 ± 64	18.7437	0.98172	0.989166	0.865676
11523	475 ± 227	47.8034	0.770057	1.14973	0.662195		617 ± 516	83.696	1.29861	1.49304	0.85993		413 ± 140	33.8439	0.869771	0.669773	0.575958		718 ± 370	51.541	1.51013	1.16288	1.73624
9392	446 ± 191	42.7743	0.883577	0.927698	1.40544		505 ± 114	22.6302	1.13176	1.04993	1.59062		481 ± 222	46.2222	1.07794	0.95244	1.51497		317 ± 178	56.0086	0.711522	0.628685	0.660078
9320	3346 ± 1709	51.0648	0.928871	1.10743	0.82456		3603 ± 1440	39.9827	1.07658	1.19223	0.887701		3022 ± 1861	61.603	0.902992	0.838763	0.744571		4058 ± 1822	44.8946	1.21277	1.1265	1.34305
8270	198 ± 59	29.6991	0.483191	0.617819	1.48451		409 ± 218	53.251	2.06958	1.27862	3.0723		320 ± 185	57.9641	1.6186	0.78209	2.40282		133 ± 50	37.6197	0.673624	0.325489	0.416178
7444	1058 ± 281	26.5233	0.800511	0.766021	0.526208		1322 ± 490	37.0486	1.2492	0.956915	0.65734		1381 ± 831	60.1381	1.30545	1.04502	0.686937		2010 ± 851	42.3458	1.90039	1.52128	1.45574
7409	657 ± 412	62.6359	1.0537	0.9574	2.27269		624 ± 507	81.3372	0.94904	0.908611	2.15687		687 ± 358	52.1944	1.0445	1.10058	2.37381		289 ± 133	45.9417	0.440008	0.463635	0.421263
7102	376 ± 206	54.7515	0.775973	0.728108	0.60188		485 ± 239	49.3433	1.2887	0.938316	0.775645		517 ± 490	94.841	1.37342	1.06574	0.826635		625 ± 352	56.2718	1.66146	1.28925	1.20972
6864	752 ± 396	52.6436	0.817527	0.885504	0.700384		920 ± 459	49.8502	1.2232	1.08315	0.856711		849 ± 486	57.2111	1.1293	0.923234	0.790944		1074 ± 502	46.7025	1.42779	1.16726	1.26431
6802	5482 ± 4097	74.7318	0.685975	0.856688	0.448399		7991 ± 5948	74.428	1.45778	1.24886	0.653667		6399 ± 3137	49.0299	1.16729	0.800729	0.52341		12225 ± 7447	60.9194	2.23016	1.52983	1.91055
6580	340 ± 184	54.0303	0.772947	0.941176	0.744593		440 ± 321	72.9869	1.29375	1.21765	0.963318		361 ± 209	57.7384	1.0625	0.821256	0.791131		457 ± 274	59.9858	1.34301	1.03808	1.26401
6579	914 ± 502	54.9422	0.821216	0.733661	0.580599		1112 ± 733	65.9014	1.21771	0.893384	0.706999		1245 ± 1034	83.0211	1.36303	1.11934	0.791372		1573 ± 958	60.8599	1.72236	1.41443	1.26363
6574	1100 ± 608	55.3031	0.775339	0.741549	0.914639		1418 ± 793	55.9454	1.28976	0.956419	1.17966		1483 ± 961	64.7728	1.34853	1.04557	1.23342		1202 ± 615	51.1163	1.09333	0.8477	0.810756
6538	2726 ± 1282	47.0514	0.736671	0.667422	0.746431		3700 ± 1668	45.0727	1.35746	0.905997	1.01325		4084 ± 3100	75.9212	1.4983	1.10376	1.11838		3651 ± 1540	42.175	1.33971	0.986925	0.89415
6526	498 ± 330	66.2846	0.93151	1.07528	0.663062		535 ± 224	41.9691	1.07353	1.15434	0.711814		463 ± 278	59.9356	0.929987	0.866293	0.616639		751 ± 338	45.0093	1.50816	1.40486	1.62169
6353	1189 ± 921	77.4517	0.830901	0.82743	1.01995		1430 ± 876	61.2477	1.20351	0.995823	1.22753		1436 ± 290	20.2076	1.20856	1.00419	1.23268		1165 ± 578	49.6219	0.980438	0.814647	0.811244
6331	814 ± 387	47.498	0.740534	0.690522	0.975292		1099 ± 488	44.346	1.35038	0.932464	1.31701		1179 ± 748	63.4333	1.44818	1.07243	1.4124		835 ± 358	42.9191	1.02533	0.759295	0.708015
6104	1132 ± 338	29.8449	0.903664	0.853882	0.672062		1252 ± 472	37.7306	1.10661	0.944911	0.743708		1325 ± 534	40.3312	1.17112	1.0583	0.787067		1684 ± 561	33.3125	1.48796	1.34461	1.27054
6066	671 ± 136	20.2511	0.894465	0.896557	0.738675		750 ± 152	20.2942	1.11799	1.00234	0.82583		748 ± 111	14.8529	1.11538	0.997666	0.823902		908 ± 184	20.2608	1.35377	1.2109	1.21374
5990	283 ± 110	38.8923	0.922104	1.06601	1.30543		307 ± 79	25.8747	1.08448	1.15606	1.4157		265 ± 48	18.2003	0.93808	0.865008	1.2246		217 ± 50	23.026	0.766033	0.706362	0.816596
5968	1822 ± 885	48.5665	1.04449	0.796394	2.91793		1745 ± 336	19.2457	0.957402	0.762469	2.79363		2288 ± 1360	59.4241	1.25566	1.31153	3.66393		625 ± 301	48.1851	0.342708	0.357957	0.272931
5935	390 ± 210	53.9429	0.84202	1.05767	1.02904		463 ± 242	52.2007	1.18762	1.25611	1.22211		369 ± 110	29.8765	0.945478	0.796111	0.972937		379 ± 183	48.3912	0.971777	0.818255	1.02782
5930	405 ± 350	86.4836	0.805175	0.919579	0.348182		502 ± 310	61.6584	1.24197	1.14209	0.43243		440 ± 319	72.4426	1.08745	0.875591	0.378631		1162 ± 571	49.1396	2.87206	2.31252	2.64109
5900	586 ± 267	45.6416	0.849501	0.775662	0.736519		689 ± 375	54.4158	1.17716	0.913079	0.867002		755 ± 502	66.4852	1.28922	1.09519	0.949536		795 ± 393	49.4362	1.35774	1.1534	1.05315
5837	698 ± 209	29.9027	0.708751	0.65593	0.804498		984 ± 228	23.1442	1.41093	0.925473	1.13509		1063 ± 448	42.1283	1.52455	1.08053	1.2265		867 ± 289	33.319	1.24301	0.880986	0.815329
5691	547 ± 260	47.4817	0.76451	0.842744	1.0097		715 ± 273	38.1655	1.30803	1.10233	1.32071		649 ± 145	22.3082	1.1866	0.907168	1.19811		541 ± 305	56.4217	0.990396	0.757168	0.83465
5687	282 ± 185	65.4939	0.735332	0.963279	0.713247		384 ± 256	66.7876	1.35993	1.30999	0.969965		293 ± 235	80.2305	1.03812	0.763364	0.740436		395 ± 213	53.945	1.40204	1.03096	1.35056
5576	6613 ± 400	6.04759	0.931918	0.948254	0.906808		7096 ± 387	5.45188	1.07306	1.01753	0.973055		6974 ± 718	10.2947	1.05457	0.982773	0.956292		7293 ± 1007	13.8081	1.10277	1.02769	1.04571
5483	802 ± 544	67.8423	0.684233	0.827186	0.490554		1172 ± 961	82.0396	1.46149	1.20892	0.716941		969 ± 804	82.9924	1.20892	0.827182	0.59304		1634 ± 1263	77.2984	2.03851	1.39482	1.68623
5482	1916 ± 925	48.2645	0.812017	0.761503	0.574955		2359 ± 1476	62.5433	1.2315	0.937792	0.708058		2516 ± 2152	85.5565	1.31319	1.06633	0.755027		3332 ± 1803	54.1173	1.73927	1.41231	1.32446
5471	1354 ± 612	45.1509	1.46281	1.64741	1.73889		926 ± 562	60.7174	0.683618	1.1262	1.18873		822 ± 230	27.9865	0.607014	0.887944	1.05553		779 ± 111	14.2629	0.575081	0.841231	0.947392
5419	476 ± 214	45.0464	0.761962	0.850693	0.752025		624 ± 296	47.4424	1.3124	1.11645	0.986959		559 ± 264	47.1683	1.17551	0.895696	0.884015		633 ± 352	55.5973	1.32974	1.01321	1.1312
5396	1078 ± 319	29.6087	0.911128	0.938398	1.29674		1183 ± 231	19.5015	1.09754	1.02993	1.42322		1149 ± 388	33.789	1.06565	0.970939	1.38186		831 ± 181	21.7578	0.771167	0.702631	0.723661
5346	2829 ± 225	7.95975	0.925452	0.99224	0.988987		3057 ± 343	11.2049	1.08055	1.07217	1.06865		2851 ± 299	10.4831	1.00782	0.93269	0.996722		2860 ± 303	10.5825	1.01114	0.935757	1.00329
5290	2071 ± 660	31.8877	0.665208	0.808994	1.5568		3114 ± 1094	35.1322	1.50329	1.21615	2.34032		2560 ± 1191	46.5334	1.2361	0.822266	1.92436		1330 ± 830	62.3609	0.642344	0.427292	0.519652
5288	752 ± 332	44.2328	0.874982	0.871936	0.613532		859 ± 421	49.0527	1.14288	0.996519	0.701194		862 ± 542	62.9259	1.14687	1.00349	0.703643		1225 ± 601	49.0582	1.62991	1.42614	1.42117
5269	1251 ± 307	24.5444	0.676861	0.741861	1.03113		1848 ± 446	24.1519	1.47741	1.09603	1.5234		1686 ± 518	30.7553	1.34796	0.912382	1.38992		1213 ± 493	40.6108	0.969812	0.656428	0.719466
5263	535 ± 208	38.9364	0.954961	0.945683	1.16386		561 ± 144	25.7242	1.04716	0.990285	1.21875		566 ± 198	34.9962	1.05744	1.00981	1.23071		460 ± 95	20.7346	0.859211	0.820513	0.812541
5085	2053 ± 867	42.2448	0.573274	0.731004	1.6445		3581 ± 1557	43.4902	1.74437	1.27514	2.86862		2808 ± 1834	65.3178	1.36798	0.784228	2.24965		1248 ± 937	75.0323	0.608087	0.3486	0.444514
4986	461 ± 236	51.1445	0.690722	0.853998	2.01918		667 ± 308	46.2563	1.44776	1.23638	2.92329		539 ± 162	30.0455	1.17096	0.80881	2.36438		228 ± 44	19.4103	0.495251	0.342081	0.422943
4985	2495 ± 2250	90.1706	0.641109	1.13005	0.564531		3892 ± 3652	93.8413	1.5598	1.76265	0.880554		2208 ± 1130	51.1835	0.884914	0.567326	0.499562		4419 ± 3296	74.5781	1.77138	1.13565	2.00176
4983	2560 ± 2032	79.3785	0.813871	0.991718	0.768656		3145 ± 2096	66.6412	1.2287	1.21852	0.944444		2581 ± 1141	44.2186	1.00835	0.820668	0.775075		3330 ± 1789	53.7304	1.30097	1.05882	1.2902
4981	307 ± 174	56.8239	0.90357	1.07158	0.535325		340 ± 155	45.6767	1.10672	1.18595	0.592455		286 ± 150	52.5452	0.933198	0.843209	0.499564		573 ± 284	49.4919	1.86802	1.68789	2.00175
4976	280 ± 85	30.5277	0.760449	0.764605	0.295602		368 ± 145	39.4	1.31501	1.00547	0.38872		366 ± 221	60.5187	1.30786	0.994563	0.386607		946 ± 603	63.7391	3.38293	2.57255	2.58661
4975	7527 ± 2720	36.1431	0.810856	1.00098	0.964752		9283 ± 6555	70.6126	1.23326	1.23447	1.18979		7520 ± 4243	56.4254	0.99902	0.810062	0.963807		7802 ± 4510	57.8032	1.03654	0.840482	1.03755
4971	793 ± 369	46.495	0.889855	0.831302	0.791365		891 ± 315	35.4009	1.12378	0.934198	0.889319		954 ± 662	69.3723	1.20293	1.07044	0.951959		1002 ± 404	40.2824	1.26364	1.12446	1.05047
4956	306 ± 89	29.0658	0.940046	0.852562	1.00205		325 ± 86	26.3951	1.06378	0.906936	1.06596		359 ± 91	25.2639	1.17294	1.10261	1.17534		305 ± 88	29.0027	0.997956	0.938125	0.850819
4948	2769 ± 1617	58.3791	0.850332	0.658913	0.303977		3256 ± 2591	79.5676	1.17601	0.774889	0.35748		4202 ± 4751	113.047	1.51765	1.29051	0.461331		9109 ± 6490	71.2505	3.28973	2.79736	2.16764
4945	831 ± 209	25.1455	0.782696	0.928113	1.13678		1062 ± 411	38.6594	1.27764	1.18579	1.45239		896 ± 212	23.699	1.07746	0.84332	1.22482		731 ± 252	34.4708	0.879681	0.688523	0.816443
4943	658 ± 473	71.9205	0.865296	0.927539	0.464712		760 ± 462	60.8453	1.15567	1.07193	0.537055		709 ± 677	95.5359	1.07812	0.932895	0.501016		1415 ± 1031	72.8582	2.15187	1.86201	1.99594
4942	1714 ± 1772	103.352	0.86257	0.565969	0.362392		1987 ± 1701	85.6062	1.15933	0.656143	0.420131		3029 ± 3994	131.871	1.76688	1.52406	0.640303		4730 ± 4457	94.2136	2.75944	2.38021	1.56176
4941	5457 ± 3008	55.1203	0.787432	0.746856	0.744818		6930 ± 4248	61.2938	1.26995	0.948471	0.945882		7307 ± 5425	74.2539	1.33895	1.05433	0.99727		7327 ± 3791	51.7492	1.34261	1.05721	1.00274
4938	7964 ± 4979	62.5225	0.850453	0.88808	0.705568		9364 ± 5114	54.6136	1.17584	1.04424	0.829638		8967 ± 6191	69.0337	1.12602	0.957631	0.794487		11287 ± 6063	53.7138	1.4173	1.20534	1.25867
4937	523 ± 128	24.5462	0.960726	0.998329	0.871822		544 ± 94	17.3561	1.04088	1.03914	0.907461		524 ± 91	17.4047	1.00167	0.962333	0.873281		600 ± 162	26.9799	1.14702	1.10198	1.14511
4936	201 ± 131	65.4534	0.705934	0.780369	0.646278		284 ± 116	40.671	1.41656	1.10544	0.915493		257 ± 159	61.9772	1.28144	0.904615	0.828169		311 ± 206	66.4374	1.54732	1.09231	1.20748
4933	1010 ± 732	72.5075	1.06642	0.413433	0.470794		947 ± 726	76.646	0.937717	0.387683	0.441471		2442 ± 3449	141.233	2.41877	2.57943	1.13874		2144 ± 2010	93.7493	2.12407	2.26515	0.878161
4932	25913 ± 11697	45.1389	1.76703	0.939447	0.974691		14665 ± 7840	53.4586	0.56592	0.531652	0.551597		27583 ± 14078	51.0385	1.06446	1.88093	1.03752		26586 ± 10941	41.1529	1.02597	1.81292	0.963841
4929	2626 ± 1172	44.6497	0.699714	0.74311	2.18133		3752 ± 1474	39.2847	1.42916	1.06202	3.11746		3533 ± 1467	41.5279	1.3457	0.941602	2.9354		1204 ± 442	36.7549	0.458436	0.320774	0.340669
4928	3210 ± 662	20.6127	1.00924	0.976385	0.488313		3180 ± 594	18.6801	0.990847	0.967449	0.483844		3287 ± 588	17.8789	1.02419	1.03365	0.500124		6573 ± 1823	27.741	2.04787	2.06678	1.99951
4926	9592 ± 3461	36.0777	1.51964	1.01503	1.20358		6312 ± 2391	37.8797	0.658049	0.667936	0.792014		9450 ± 1367	14.469	0.985197	1.49715	1.18576		7970 ± 4076	51.145	0.830855	1.2626	0.84334
4925	20461 ± 11014	53.8295	0.836956	0.885862	0.751639		24447 ± 14836	60.6874	1.19481	1.05843	0.898063		23097 ± 12834	55.567	1.12884	0.944793	0.848484		27222 ± 12360	45.4038	1.33043	1.11351	1.17857
4922	6443 ± 2485	38.5667	0.817931	1.19724	0.565315		7878 ± 4288	54.4274	1.2226	1.46374	0.691153		5382 ± 2059	38.2573	0.835254	0.68318	0.472182		11398 ± 4823	42.3198	1.76892	1.44686	2.11783
4901	2924 ± 1566	53.5352	1.2472	0.87507	0.836941		2345 ± 1490	63.5613	0.801795	0.701627	0.671055		3342 ± 1941	58.0702	1.14277	1.42526	0.956427		3494 ± 1232	35.2514	1.19483	1.49019	1.04556
4877	328 ± 78	23.6509	0.760939	1.21856	0.900858		431 ± 189	43.7168	1.31417	1.60139	1.18388		269 ± 124	46.1337	0.82064	0.624457	0.73928		364 ± 179	49.2421	1.11005	0.844683	1.35267
4793	221 ± 106	48.1989	0.371008	0.541884	1.01553		595 ± 208	35.0038	2.69536	1.46057	2.73721		407 ± 265	64.9846	1.84541	0.684664	1.87407		217 ± 90	41.2502	0.984711	0.365336	0.533599
4723	253 ± 112	44.2534	0.964695	0.931797	1.81671		262 ± 78	29.5964	1.0366	0.965899	1.8832		271 ± 71	26.3328	1.07319	1.03531	1.94969		139 ± 53	38.2498	0.550445	0.531011	0.512903
4609	860 ± 316	36.8105	0.791187	1.0445	1.13782		1087 ± 245	22.526	1.26392	1.32017	1.43812		823 ± 333	40.4351	0.957394	0.757478	1.08934		756 ± 247	32.661	0.878872	0.695352	0.917983
4550	787 ± 131	16.6569	1.04569	1.08442	1.04586		752 ± 265	35.2148	0.956308	1.03704	1.00017		726 ± 118	16.2127	0.922148	0.96428	0.96444		752 ± 151	20.0155	0.956149	0.999834	1.03687
4546	897 ± 337	37.5368	0.594304	0.741989	1.6486		1510 ± 477	31.6054	1.68264	1.2485	2.774		1209 ± 736	60.8693	1.34773	0.80096	2.22186		544 ± 356	65.5004	0.606576	0.36049	0.450072
4543	3661 ± 1221	33.3475	0.625446	0.660272	0.746864		5854 ± 1696	28.9669	1.59886	1.05568	1.19413		5545 ± 2480	44.7349	1.51453	0.947255	1.13115		4902 ± 1343	27.393	1.33893	0.83743	0.88406
4292	1314 ± 433	32.9777	0.89692	0.701763	1.33236		1465 ± 603	41.1589	1.11493	0.782414	1.48549		1872 ± 848	45.3007	1.42498	1.2781	1.89859		986 ± 109	11.097	0.750547	0.67318	0.526706
4203	8601 ± 643	7.47577	1.02136	0.994393	1.02268		8421 ± 657	7.80476	0.979086	0.973596	1.00129		8649 ± 579	6.69577	1.00564	1.02712	1.02845		8410 ± 1031	12.2543	0.977822	0.998709	0.972339
3465	313 ± 106	33.7058	1.05208	0.899139	1.09484		298 ± 136	45.7476	0.950499	0.85463	1.04065		348 ± 128	36.6473	1.11218	1.1701	1.21766		286 ± 109	38.0759	0.913373	0.960941	0.821249
3329	316 ± 232	73.361	0.614599	0.652376	0.878303		514 ± 241	46.9116	1.62708	1.06147	1.42907		484 ± 215	44.4616	1.53286	0.942092	1.34631		360 ± 228	63.4199	1.13856	0.699757	0.742769
3328	1584 ± 1816	114.651	0.68614	1.04926	0.460234		2309 ± 2056	89.0458	1.45743	1.52923	0.670758		1510 ± 1729	114.547	0.95305	0.653925	0.438626		3442 ± 2334	67.8194	2.17281	1.49085	2.27985
3258	3511 ± 1646	46.8913	1.00472	1.24973	0.956181		3494 ± 2267	64.8717	0.9953	1.24386	0.951687		2809 ± 1663	59.1896	0.800171	0.80395	0.765108		3671 ± 2230	60.7532	1.04583	1.05077	1.307
3200	738 ± 492	66.6863	0.63558	0.566302	0.715307		1161 ± 517	44.5183	1.57336	0.891	1.12544		1303 ± 852	65.412	1.76584	1.12233	1.26312		1031 ± 286	27.7653	1.398	0.888542	0.791691
3143	448 ± 221	49.285	0.957777	1.07822	1.38539		468 ± 158	33.803	1.04408	1.12575	1.44646		416 ± 218	52.3643	0.927455	0.888295	1.28489		323 ± 235	72.5232	0.721819	0.691342	0.778279
3122	23234 ± 11575	49.8186	0.785783	0.920572	1.24919		29568 ± 5305	17.9432	1.27262	1.17153	1.58973		25238 ± 10166	40.2787	1.08628	0.853581	1.35697		18599 ± 6125	32.932	0.800522	0.629037	0.736938
3029	365 ± 137	37.3999	0.640351	0.896531	1.03989		570 ± 265	46.4584	1.56164	1.40006	1.62393		407 ± 179	43.9847	1.11541	0.714254	1.1599		351 ± 155	44.1473	0.961644	0.615789	0.862143
2551	284 ± 180	63.6548	0.607717	0.977165	1.32632		467 ± 252	54.0159	1.6455	1.60793	2.18246		290 ± 183	63.1384	1.02337	0.621919	1.35731		214 ± 139	65.1019	0.753968	0.458199	0.736751
2476	1276 ± 494	38.7028	0.865293	0.862223	0.958764		1475 ± 636	43.1538	1.15568	0.996452	1.10802		1480 ± 630	42.5456	1.15979	1.00356	1.11197		1331 ± 343	25.7553	1.04301	0.902509	0.899307
2001	674 ± 741	109.964	0.672659	0.861253	0.424386		1001 ± 1019	101.779	1.48664	1.28037	0.630907		782 ± 781	99.8248	1.1611	0.781024	0.492754		1587 ± 1153	72.6353	2.35635	1.58502	2.02941
1996	569 ± 240	42.1828	0.887871	0.956714	0.930323		641 ± 211	32.8705	1.12629	1.07754	1.04781		595 ± 275	46.3117	1.04524	0.928042	0.972415		612 ± 147	23.9531	1.0749	0.954368	1.02837
1981	8852 ± 2156	24.354	1.09419	0.850307	1.14326		8090 ± 2034	25.1371	0.913919	0.777112	1.04485		10411 ± 2236	21.4755	1.17605	1.28682	1.34453		7743 ± 1032	13.3343	0.874691	0.957077	0.743756
1912	2698 ± 607	22.4844	0.977355	1.11813	1.02299		2760 ± 987	35.7645	1.02317	1.14404	1.04669		2413 ± 1065	44.148	0.894347	0.874094	0.914909		2637 ± 791	29.9841	0.977525	0.955389	1.09301
1878	3208 ± 268	8.35277	0.985674	0.98795	1.05081		3255 ± 299	9.18409	1.01453	1.00231	1.06609		3247 ± 421	12.9697	1.0122	0.997695	1.06363		3053 ± 241	7.88646	0.951642	0.938009	0.940176
1875	2620 ± 289	11.0386	0.966611	1.00292	1.07719		2711 ± 401	14.8073	1.03454	1.03756	1.1144		2612 ± 354	13.5418	0.99709	0.963798	1.07406		2432 ± 377	15.4863	0.92834	0.897344	0.931049
1872	3302 ± 272	8.22846	0.941686	0.994354	1.01261		3507 ± 474	13.5159	1.06193	1.05593	1.07532		3321 ± 360	10.8289	1.00568	0.947033	1.01836		3261 ± 305	9.35031	0.987547	0.929959	0.981971
1862	8969 ± 556	6.20163	1.02125	1.01333	0.945236		8782 ± 801	9.12338	0.979192	0.992247	0.925568		8851 ± 612	6.90918	0.986843	1.00781	0.9328		9489 ± 1514	15.9582	1.05794	1.08042	1.07204
1725	371 ± 118	31.9535	0.973727	0.943066	0.84787		381 ± 134	35.1635	1.02698	0.968511	0.870746		393 ± 127	32.3288	1.06037	1.03251	0.899056		437 ± 170	38.8059	1.17943	1.14844	1.11228
1708	1115 ± 196	17.5945	1.0341	0.945393	1.84711		1078 ± 287	26.6186	0.967026	0.914219	1.7862		1179 ± 314	26.656	1.05776	1.09383	1.9538		603 ± 130	21.5141	0.541386	0.559847	0.511823
1704	1185 ± 287	24.1822	0.711541	0.88501	1.05578		1666 ± 700	42.0334	1.4054	1.24379	1.4838		1339 ± 481	35.9264	1.12993	0.803992	1.19296		1123 ± 424	37.806	0.947163	0.673946	0.838249
1699	885 ± 334	37.7641	0.937773	0.679881	2.67182		944 ± 670	70.962	1.06636	0.724995	2.84911		1302 ± 815	62.6035	1.47085	1.37932	3.92984		331 ± 117	35.4297	0.374276	0.350986	0.254463
1685	861 ± 289	33.5429	1.26939	1.38751	1.23881		678 ± 289	42.5888	0.787778	1.09305	0.975904		621 ± 181	29.2183	0.720714	0.91487	0.892825		695 ± 323	46.5041	0.807229	1.02469	1.12004
1675	293 ± 100	34.1865	0.650014	1.02271	0.108496		450 ± 294	65.2986	1.53843	1.57336	0.166914		286 ± 214	74.5945	0.977797	0.635581	0.106087		2698 ± 4827	178.882	9.21691	5.99112	9.4262
1064	2838 ± 912	32.1367	1.15964	0.986275	1.07002		2448 ± 471	19.2241	0.862333	0.850497	0.922718		2878 ± 932	32.387	1.01392	1.17578	1.08492		2653 ± 613	23.1171	0.934558	1.08375	0.92173
892	1976 ± 1725	87.3117	0.89859	2.16667	0.834988		2199 ± 2062	93.7672	1.11285	2.41118	0.92922		912 ± 833	91.3869	0.461538	0.414734	0.385379		2367 ± 1719	72.6415	1.19762	1.07617	2.59485
816	701 ± 120	17.1512	0.785024	0.735028	0.922381		893 ± 149	16.6926	1.27385	0.936312	1.17497		954 ± 217	22.7564	1.36049	1.06802	1.25489		760 ± 250	32.9172	1.08415	0.851085	0.796881
657	782 ± 279	35.6298	0.687349	0.771858	0.956887		1138 ± 267	23.4961	1.45486	1.12295	1.39214		1014 ± 275	27.17	1.29557	0.890512	1.23972		818 ± 283	34.5609	1.04506	0.718318	0.806635
573	9155 ± 1873	20.4642	0.831851	0.909901	1.31631		11005 ± 1795	16.3123	1.20214	1.09383	1.58239		10061 ± 1703	16.9277	1.09902	0.914222	1.44666		6955 ± 1759	25.2943	0.759698	0.631956	0.69125
490	6591 ± 3153	47.8397	0.84823	0.69128	0.568082		7770 ± 3765	48.4589	1.17893	0.814967	0.669727		9534 ± 8064	84.5762	1.44659	1.22704	0.821783		11602 ± 8171	70.4306	1.76031	1.49315	1.21687
479	8047 ± 3567	44.3223	0.929953	1.20928	1.97679		8653 ± 3019	34.8879	1.07532	1.30037	2.12568		6654 ± 2093	31.4503	0.826939	0.769014	1.63468		4071 ± 1078	26.4893	0.505872	0.470437	0.61174
473	1913 ± 1703	89.0291	0.706733	1.06826	1.18809		2707 ± 1551	57.3009	1.41496	1.51155	1.68111		1791 ± 1695	94.6511	0.936099	0.661572	1.11217		1610 ± 1123	69.7101	0.841686	0.594847	0.899141
462	473 ± 150	31.8176	0.872493	0.884939	0.776205		542 ± 189	34.8829	1.14614	1.01427	0.889641		535 ± 235	43.9932	1.13002	0.985935	0.877128		609 ± 245	40.1584	1.28832	1.12405	1.14008
453	16697 ± 6142	36.7856	0.949853	0.990046	1.21129		17578 ± 4749	27.0174	1.05279	1.04231	1.27524		16865 ± 5406	32.0572	1.01005	0.959403	1.22347		13784 ± 6090	44.1806	0.825565	0.784165	0.817347
448	155 ± 68	43.8028	0.810828	0.891039	0.538095		192 ± 92	47.9488	1.23331	1.09892	0.663636		174 ± 142	81.35	1.12228	0.90998	0.603896		289 ± 202	69.925	1.85841	1.50685	1.65591
307	6931 ± 4083	58.9066	0.966431	1.46675	1.80722		7172 ± 3469	48.3671	1.03473	1.5177	1.86999		4726 ± 1270	26.8655	0.68178	0.658893	1.23212		3835 ± 1787	46.5964	0.553337	0.534763	0.811607
299	3731 ± 1188	31.8284	0.973454	1.23103	1.72653		3833 ± 1037	27.0583	1.02727	1.2646	1.77361		3031 ± 1150	37.9278	0.812328	0.790764	1.40251		2161 ± 925	42.8048	0.579196	0.563821	0.713007
257	765 ± 246	32.1415	1.25818	1.41607	1.29412		608 ± 232	38.2443	0.794801	1.12549	1.02857		540 ± 218	40.2924	0.706181	0.8885	0.913881		591 ± 282	47.7795	0.772727	0.972228	1.09423
236	2110 ± 572	27.0907	0.999941	0.87522	1.41672		2111 ± 820	38.855	1.00006	0.875272	1.4168		2411 ± 797	33.0427	1.14257	1.1425	1.6187		1490 ± 342	22.9398	0.705858	0.705816	0.617781
168	261 ± 107	40.8435	1.15661	1.41026	1.074		226 ± 138	61.3069	0.864593	1.2193	0.928571		185 ± 102	55.213	0.709091	0.820144	0.761562		243 ± 213	87.4015	0.9311	1.07692	1.31309
137	2010 ± 438	21.8083	1.29144	1.18487	1.27022		1557 ± 185	11.8658	0.77433	0.917477	0.98357		1697 ± 619	36.5003	0.843977	1.08995	1.07204		1583 ± 405	25.5615	0.787264	1.0167	0.932803
134	3811 ± 3630	95.2707	1.1163	1.70345	1.14395		3414 ± 3868	113.312	0.895818	1.52598	1.02477		2237 ± 1117	49.9395	0.587043	0.655315	0.671545		3331 ± 2876	86.3232	0.874168	0.975832	1.4891
99	9829 ± 4428	45.0483	0.64119	0.667162	1.08876		15329 ± 2232	14.5628	1.5596	1.04051	1.69802		14732 ± 4289	29.1108	1.49889	0.961071	1.63192		9028 ± 2679	29.673	0.91848	0.58892	0.612775
91	6904 ± 3012	43.6256	0.644711	0.770614	0.811343		10709 ± 5988	55.9187	1.55108	1.19529	1.25846		8959 ± 4487	50.0834	1.29767	0.836619	1.05285		8510 ± 4533	53.2641	1.23252	0.794621	0.9498
62	3409 ± 472	13.8487	0.875433	1.03127	0.984124		3895 ± 468	12.0093	1.14229	1.17801	1.12416		3306 ± 622	18.8181	0.969679	0.848889	0.954285		3464 ± 485	13.9912	1.01613	0.889556	1.04791
54	5709 ± 1446	25.3351	0.74772	0.682145	1.3124		7635 ± 1078	14.1141	1.3374	0.912299	1.75521		8369 ± 3217	38.4344	1.46596	1.09613	1.92394		4350 ± 1358	31.223	0.76196	0.569733	0.519767
47	5597 ± 782	13.9788	1.00107	1.08425	1.06349		5591 ± 778	13.9111	0.998928	1.08309	1.06235		5162 ± 910	17.6337	0.922299	0.923288	0.980856		5263 ± 834	15.8421	0.9403	0.941309	1.01952
39	505 ± 37	7.37643	0.906096	0.927719	0.958284		558 ± 88	15.856	1.10364	1.02386	1.0576		545 ± 67	12.2495	1.07791	0.976692	1.03295		527 ± 74	14.1117	1.04353	0.94554	0.968105
32	29174 ± 4418	15.1429	0.873898	0.874048	0.796695		33384 ± 4817	14.4306	1.1443	1.00017	0.911657		33378 ± 6963	20.8616	1.1441	0.999828	0.9115		36619 ± 8302	22.6729	1.25519	1.0969	1.09709

## Sheet: Liver_PrimaryMetabolties_24wks
LIVER PRIMARY METABOLITES (24 wk)
Metabolite	WT C57-Bl6 - Viv chow_24 weeks (Mean ± StDev)	WT C57-Bl6 - CO_24 weeks (Mean ± StDev)	WT C57-Bl6 - SO+CO_24 weeks (Mean ± StDev)	WT PL+CO_24 weeks (Mean ± StDev)		FC (Viv chow_24 weeks/CO 24 weeks)	FC (Viv chow_24 weeks/SO+CO 24 weeks)	FC (Viv chow_24 weeks/PL+CO 24 weeks)	FC (CO_24 weeks/SO+CO 24 weeks)	FC (CO 24 weeks/PL+CO 24 weeks)	FC (SO+CO_24 weeks/PL+CO 24 weeks)
xylulose NIST	185 ± 64	223 ± 72	171 ± 31	190 ± 47		0.829596	1.08187	0.973684	1.30409	1.17368	0.9
xylitol	757 ± 411	933 ± 237	984 ± 374	842 ± 137		0.811361	0.769309	0.89905	0.948171	1.10808	1.16865
xanthosine	243 ± 75	151 ± 45	170 ± 48	178 ± 67		1.60927	1.42941	1.36517	0.888235	0.848315	0.955056
xanthine	2538 ± 692	2271 ± 739	2378 ± 628	1896 ± 394		1.11757	1.06728	1.33861	0.955004	1.19778	1.25422
valine	22642 ± 4120	20209 ± 5435	20533 ± 4151	19273 ± 3404		1.12039	1.10271	1.1748	0.984221	1.04857	1.06538
uridine-5'-monophosphate	768 ± 372	760 ± 630	698 ± 376	761 ± 384		1.01053	1.10029	1.0092	1.08883	0.998686	0.917214
uridine	3943 ± 1007	3204 ± 1032	2611 ± 636	2561 ± 653		1.23065	1.51015	1.53963	1.22712	1.25107	1.01952
uric acid	103 ± 29	89 ± 26	151 ± 62	102 ± 29		1.1573	0.682119	1.0098	0.589404	0.872549	1.48039
urea	58683 ± 9002	47662 ± 5906	33916 ± 7493	45774 ± 19564		1.23123	1.73025	1.28202	1.4053	1.04125	0.740945
uracil	257 ± 94	344 ± 160	300 ± 124	263 ± 91		0.747093	0.856667	0.977186	1.14667	1.30798	1.14068
UDP-N-acetylglucosamine	450 ± 82	440 ± 188	390 ± 57	475 ± 162		1.02273	1.15385	0.947368	1.12821	0.926316	0.821053
UDP-glucuronic acid	559 ± 237	390 ± 102	550 ± 284	589 ± 212		1.43333	1.01636	0.949066	0.709091	0.662139	0.933786
tyrosine	2954 ± 893	3035 ± 874	3228 ± 1589	2346 ± 692		0.973311	0.915118	1.25916	0.940211	1.29369	1.37596
tryptophan	2212 ± 356	2018 ± 692	2313 ± 608	2150 ± 436		1.09613	0.956334	1.02884	0.87246	0.938605	1.07581
tocopherol alpha-	267 ± 314	413 ± 187	1167 ± 606	1595 ± 1496		0.646489	0.228792	0.167398	0.353899	0.258934	0.731661
threonine	6542 ± 1777	5605 ± 1567	4925 ± 1212	5402 ± 1439		1.16717	1.32832	1.21103	1.13807	1.03758	0.911699
threonic acid	122 ± 32	119 ± 42	120 ± 47	102 ± 49		1.02521	1.01667	1.19608	0.991667	1.16667	1.17647
taurine	111325 ± 39643	116625 ± 46524	89089 ± 55354	94403 ± 59851		0.954555	1.24959	1.17925	1.30908	1.2354	0.943709
sulfuric acid	131 ± 53	670 ± 1275	1608 ± 2689	437 ± 479		0.195522	0.0814677	0.299771	0.416667	1.53318	3.67963
sucrose	74 ± 24	65 ± 28	96 ± 33	73 ± 46		1.13846	0.770833	1.0137	0.677083	0.890411	1.31507
succinic acid	164 ± 119	230 ± 175	168 ± 93	142 ± 99		0.713043	0.97619	1.15493	1.36905	1.61972	1.1831
stearic acid	52673 ± 11969	52944 ± 10775	61148 ± 12930	60091 ± 11196		0.994881	0.861402	0.876554	0.865834	0.881064	1.01759
squalene	168 ± 91	240 ± 245	341 ± 280	328 ± 117		0.7	0.492669	0.512195	0.703812	0.731707	1.03963
sorbitol	1164 ± 279	774 ± 267	1097 ± 297	653 ± 102		1.50388	1.06108	1.78254	0.705561	1.1853	1.67994
shikimic acid	730 ± 581	432 ± 167	1057 ± 811	827 ± 658		1.68981	0.690634	0.882709	0.408704	0.52237	1.27811
serine	10982 ± 4562	10080 ± 3872	6440 ± 1559	9476 ± 3906		1.08948	1.70528	1.15893	1.56522	1.06374	0.679612
saccharic acid	203 ± 84	309 ± 99	207 ± 37	258 ± 93		0.656958	0.980676	0.786822	1.49275	1.19767	0.802326
ribulose-5-phosphate	143 ± 49	175 ± 39	147 ± 59	205 ± 76		0.817143	0.972789	0.697561	1.19048	0.853659	0.717073
ribose-5-phosphate	244 ± 106	183 ± 73	251 ± 97	234 ± 131		1.33333	0.972112	1.04274	0.729084	0.782051	1.07265
ribose	3095 ± 1119	2893 ± 763	3099 ± 534	2270 ± 739		1.06982	0.998709	1.36344	0.933527	1.27445	1.3652
ribonic acid	238 ± 102	522 ± 459	287 ± 101	333 ± 108		0.455939	0.829268	0.714715	1.81882	1.56757	0.861862
ribitol	419 ± 168	303 ± 65	447 ± 139	232 ± 59		1.38284	0.93736	1.80603	0.677852	1.30603	1.92672
raffinose	5362 ± 3453	3609 ± 3281	3496 ± 2437	4456 ± 2444		1.48573	1.53375	1.20332	1.03232	0.809919	0.78456
pyruvic acid	1827 ± 854	799 ± 528	1827 ± 982	940 ± 306		2.28661	1	1.94362	0.437329	0.85	1.94362
pyrophosphate	17322 ± 4910	16090 ± 5059	21480 ± 6127	12625 ± 5954		1.07657	0.806425	1.37204	0.749069	1.27446	1.70139
propane-1,3-diol NIST	497 ± 101	455 ± 120	533 ± 80	538 ± 121		1.09231	0.932458	0.923792	0.853659	0.845725	0.990706
proline	10375 ± 4159	9885 ± 3202	8236 ± 3383	8918 ± 3502		1.04957	1.25971	1.16338	1.20022	1.10843	0.923525
phosphogluconic acid	163 ± 42	296 ± 166	197 ± 81	247 ± 139		0.550676	0.827411	0.659919	1.50254	1.19838	0.797571
phosphoethanolamine	218 ± 93	385 ± 276	265 ± 147	313 ± 244		0.566234	0.822642	0.696486	1.45283	1.23003	0.846645
phosphate	50233 ± 8593	49173 ± 10278	51500 ± 7384	53048 ± 9406		1.02156	0.975398	0.946935	0.954816	0.926953	0.970819
phenylalanine	4577 ± 1101	4031 ± 1020	3808 ± 828	4123 ± 1285		1.13545	1.20194	1.11011	1.05856	0.977686	0.923599
pentonic acid	154 ± 83	322 ± 239	168 ± 66	227 ± 94		0.478261	0.916667	0.678414	1.91667	1.4185	0.740088
pelargonic acid	1191 ± 341	1320 ± 399	1699 ± 553	1465 ± 550		0.902273	0.701001	0.812969	0.776928	0.901024	1.15973
palmitoleic acid	3379 ± 4935	6376 ± 3911	6475 ± 3984	4618 ± 1753		0.529956	0.521853	0.731702	0.98471	1.38068	1.40212
palmitic acid	15304 ± 4272	15954 ± 3163	22907 ± 6263	18715 ± 5300		0.959258	0.668093	0.81774	0.696468	0.852471	1.22399
oxoproline	159166 ± 27621	159648 ± 33236	167630 ± 36192	163589 ± 36028		0.996981	0.949508	0.972963	0.952383	0.975909	1.0247
oxalic acid	88 ± 46	92 ± 43	69 ± 32	80 ± 28		0.956522	1.27536	1.1	1.33333	1.15	0.8625
ornithine	4145 ± 1576	3770 ± 1944	3615 ± 1239	3448 ± 1299		1.09947	1.14661	1.20215	1.04288	1.09339	1.04843
oleic acid	2159 ± 2434	4167 ± 2280	4056 ± 1929	6335 ± 3103		0.518119	0.532298	0.340805	1.02737	0.657774	0.640253
N-methylalanine	1760 ± 358	2003 ± 1164	1539 ± 468	1709 ± 765		0.878682	1.1436	1.02984	1.30149	1.17203	0.900527
nicotinamide	17507 ± 3274	12601 ± 2376	14971 ± 3073	13528 ± 2645		1.38933	1.16939	1.29413	0.841694	0.931475	1.10667
N-acetylmannosamine	89 ± 49	102 ± 43	83 ± 18	79 ± 25		0.872549	1.07229	1.12658	1.22892	1.29114	1.05063
N-acetylglutamate	356 ± 93	365 ± 94	362 ± 89	298 ± 74		0.975342	0.983425	1.19463	1.00829	1.22483	1.21477
n-acetyl-d-hexosamine	1065 ± 403	944 ± 404	1105 ± 547	698 ± 379		1.12818	0.963801	1.52579	0.854299	1.35244	1.58309
N-acetyl-D-galactosamine	140 ± 76	179 ± 149	135 ± 46	121 ± 35		0.782123	1.03704	1.15702	1.32593	1.47934	1.1157
myristic acid	4598 ± 5653	11117 ± 5657	6955 ± 2854	6762 ± 2124		0.413601	0.661107	0.679976	1.59842	1.64404	1.02854
myo-inositol	6454 ± 1580	3169 ± 651	2563 ± 577	3446 ± 1638		2.0366	2.51814	1.8729	1.23644	0.919617	0.743761
methionine	2366 ± 908	2282 ± 777	1458 ± 497	1711 ± 635		1.03681	1.62277	1.38282	1.56516	1.33372	0.852133
melibiose	84 ± 30	74 ± 50	145 ± 64	80 ± 32		1.13514	0.57931	1.05	0.510345	0.925	1.8125
mannose	45743 ± 10987	41116 ± 9860	37942 ± 10890	39905 ± 6335		1.11254	1.2056	1.1463	1.08365	1.03035	0.950808
maltotriose	8768 ± 3782	8572 ± 1243	10357 ± 3094	4113 ± 2830		1.02287	0.846577	2.13178	0.827653	2.08412	2.51811
maltose	109527 ± 24172	83380 ± 20155	90341 ± 30062	67326 ± 15470		1.31359	1.21237	1.62682	0.922947	1.23845	1.34184
malic acid	5654 ± 3635	6835 ± 3288	3653 ± 2091	3264 ± 2836		0.827213	1.54777	1.73223	1.87106	2.09406	1.11918
maleimide	257 ± 84	287 ± 117	259 ± 88	247 ± 133		0.89547	0.992278	1.04049	1.10811	1.16194	1.04858
lyxitol	308 ± 81	256 ± 134	228 ± 37	234 ± 119		1.20312	1.35088	1.31624	1.12281	1.09402	0.974359
lysine	773 ± 355	1114 ± 1001	730 ± 230	612 ± 336		0.693896	1.0589	1.26307	1.52603	1.82026	1.19281
linolenic acid	633 ± 245	544 ± 250	1321 ± 621	1635 ± 509		1.1636	0.479182	0.387156	0.411809	0.332722	0.807951
linoleic acid	1330 ± 473	519 ± 102	1850 ± 542	438 ± 290		2.56262	0.718919	3.03653	0.280541	1.18493	4.22374
levoglucosan	230 ± 64	194 ± 79	237 ± 61	245 ± 73		1.18557	0.970464	0.938776	0.818565	0.791837	0.967347
leucine	38325 ± 8222	32540 ± 10582	30741 ± 9761	31579 ± 6654		1.17778	1.24671	1.21362	1.05852	1.03043	0.973463
lauric acid	470 ± 272	1449 ± 1819	458 ± 128	607 ± 131		0.324362	1.0262	0.7743	3.16376	2.38715	0.75453
lactose	1620 ± 690	1148 ± 268	1838 ± 832	1144 ± 829		1.41115	0.881393	1.41608	0.624592	1.0035	1.60664
lactitol	291 ± 75	278 ± 66	276 ± 78	222 ± 74		1.04676	1.05435	1.31081	1.00725	1.25225	1.24324
lactic acid	106702 ± 17133	92872 ± 12448	111260 ± 25518	100715 ± 14666		1.14891	0.959033	1.05944	0.834729	0.922127	1.1047
isoleucine	12048 ± 2822	10346 ± 3262	10321 ± 2695	10407 ± 2425		1.16451	1.16733	1.15768	1.00242	0.994139	0.991736
inositol-4-monophosphate	131 ± 64	165 ± 73	120 ± 52	168 ± 80		0.793939	1.09167	0.779762	1.375	0.982143	0.714286
inosine 5'-monophosphate	2936 ± 826	2493 ± 1654	3827 ± 822	3136 ± 1158		1.1777	0.767181	0.936224	0.651424	0.794962	1.22034
inosine	14671 ± 4865	11055 ± 3121	11654 ± 3179	10374 ± 3200		1.32709	1.25888	1.41421	0.948601	1.06564	1.12339
hypoxanthine	4555 ± 2379	4938 ± 2648	3482 ± 1506	4025 ± 1414		0.922438	1.30816	1.13168	1.41815	1.22683	0.865093
hydroxylamine	8212 ± 4322	8435 ± 5386	10134 ± 4279	7194 ± 6873		0.973563	0.810341	1.14151	0.832347	1.1725	1.40867
hydroxycarbamate NIST	1935 ± 1079	1989 ± 1283	2924 ± 1483	1309 ± 1171		0.972851	0.661765	1.47823	0.680233	1.51948	2.23377
histidine	1124 ± 265	1437 ± 806	1180 ± 378	1091 ± 285		0.782185	0.952542	1.03025	1.2178	1.31714	1.08158
hexuronic acid	1145 ± 281	918 ± 203	814 ± 109	784 ± 171		1.24728	1.40663	1.46046	1.12776	1.17092	1.03827
hexose-6-phosphate	893 ± 491	1002 ± 615	547 ± 171	1328 ± 395		0.891218	1.63254	0.67244	1.83181	0.754518	0.411898
hexonic acid	423 ± 138	664 ± 217	433 ± 101	642 ± 190		0.637048	0.976905	0.658879	1.53349	1.03427	0.674455
hexitol	214 ± 88	113 ± 42	653 ± 618	127 ± 50		1.89381	0.327718	1.68504	0.173047	0.889764	5.14173
heptadecanoic acid	783 ± 89	585 ± 102	843 ± 209	900 ± 204		1.33846	0.928826	0.87	0.69395	0.65	0.936667
guanosine	151 ± 74	156 ± 40	136 ± 33	122 ± 27		0.967949	1.11029	1.2377	1.14706	1.27869	1.11475
glycolic acid	367 ± 197	306 ± 141	395 ± 111	271 ± 165		1.19935	0.929114	1.35424	0.774684	1.12915	1.45756
glycine	49471 ± 23110	38487 ± 10811	27545 ± 7691	46387 ± 13400		1.2854	1.79601	1.06648	1.39724	0.829694	0.593809
glycerol-alpha-phosphate	12695 ± 1548	8398 ± 4643	11814 ± 5217	6914 ± 4322		1.51167	1.07457	1.83613	0.710852	1.21464	1.70871
glycerol	33583 ± 8246	31126 ± 8242	38606 ± 12223	34498 ± 6055		1.07894	0.869891	0.973477	0.806248	0.902255	1.11908
glutathione	2082 ± 891	3130 ± 2565	3082 ± 2813	2022 ± 1842		0.665176	0.675535	1.02967	1.01557	1.54797	1.52423
glutaric acid	83 ± 23	78 ± 22	91 ± 35	96 ± 42		1.0641	0.912088	0.864583	0.857143	0.8125	0.947917
glutamine	8178 ± 1882	7934 ± 4903	8371 ± 4353	9182 ± 2504		1.03075	0.976944	0.890656	0.947796	0.864082	0.911675
glutamic acid	22398 ± 8833	28543 ± 10585	23129 ± 9815	21816 ± 8108		0.784711	0.968395	1.02668	1.23408	1.30835	1.06019
glucose-6-phosphate	7776 ± 3704	8284 ± 3805	5421 ± 1763	11269 ± 3157		0.938677	1.43442	0.690035	1.52813	0.735114	0.481054
glucose-1-phosphate	1406 ± 353	1749 ± 740	1480 ± 484	1394 ± 513		0.803888	0.95	1.00861	1.18176	1.25466	1.06169
glucose	261694 ± 50288	220755 ± 38735	241641 ± 47877	249972 ± 44259		1.18545	1.08299	1.04689	0.913566	0.883119	0.966672
gluconic acid	99 ± 29	98 ± 38	99 ± 26	116 ± 59		1.0102	1	0.853448	0.989899	0.844828	0.853448
glucoheptulose	299 ± 171	431 ± 149	685 ± 120	457 ± 174		0.693735	0.436496	0.654267	0.629197	0.943107	1.49891
gamma-aminobutyric acid	233 ± 107	309 ± 106	187 ± 64	215 ± 79		0.754045	1.24599	1.08372	1.65241	1.43721	0.869767
galactose-6-phosphate	117 ± 60	91 ± 51	163 ± 101	169 ± 75		1.28571	0.717791	0.692308	0.558282	0.538462	0.964497
fumaric acid	4026 ± 2219	4634 ± 1959	2614 ± 1332	1921 ± 1424		0.868796	1.54017	2.09578	1.77276	2.41229	1.36075
fructose-6-phosphate	4368 ± 2713	4794 ± 2672	2808 ± 1122	5954 ± 2002		0.911139	1.55556	0.733624	1.70726	0.805173	0.471616
fructose-1-phosphate	560 ± 630	265 ± 106	377 ± 52	714 ± 530		2.11321	1.48541	0.784314	0.702918	0.371148	0.528011
fructose	1898 ± 790	2428 ± 1323	1683 ± 1196	1897 ± 322		0.781713	1.12775	1.00053	1.44266	1.27992	0.88719
ethanolamine	4287 ± 1514	5321 ± 2693	1818 ± 761	4206 ± 2803		0.805676	2.35809	1.01926	2.92684	1.2651	0.43224
ethanol phosphate NIST	566 ± 477	294 ± 173	321 ± 164	244 ± 135		1.92517	1.76324	2.31967	0.915888	1.20492	1.31557
doconexent NIST	539 ± 120	200 ± 83	464 ± 98	218 ± 79		2.695	1.16164	2.47248	0.431034	0.917431	2.12844
digalacturonic acid	796 ± 416	888 ± 718	790 ± 412	878 ± 461		0.896396	1.00759	0.906606	1.12405	1.01139	0.899772
dehydroascorbic acid	13141 ± 5677	19219 ± 5834	16293 ± 3387	17421 ± 3427		0.68375	0.806543	0.754319	1.17959	1.10321	0.935251
cytidine-5-monophosphate NIST	2789 ± 1030	2901 ± 2581	4300 ± 3044	5478 ± 3250		0.961393	0.648605	0.509127	0.674651	0.529573	0.784958
cysteine-glycine	1179 ± 586	1193 ± 678	1545 ± 677	852 ± 381		0.988265	0.763107	1.3838	0.772168	1.40023	1.81338
cysteine	584 ± 214	516 ± 200	655 ± 356	516 ± 221		1.13178	0.891603	1.13178	0.787786	1	1.26938
creatinine	707 ± 214	400 ± 168	532 ± 139	550 ± 172		1.7675	1.32895	1.28545	0.75188	0.727273	0.967273
citric acid	1080 ± 595	4332 ± 4191	2439 ± 1827	1339 ± 714		0.249307	0.442804	0.806572	1.77614	3.23525	1.82151
cis-gondoic acid	81 ± 37	83 ± 50	79 ± 40	116 ± 41		0.975904	1.02532	0.698276	1.05063	0.715517	0.681034
cholesterol	61298 ± 15014	59719 ± 24223	73564 ± 15759	90002 ± 17965		1.02644	0.833261	0.681074	0.811797	0.66353	0.81736
cholestan-3-ol	295 ± 472	118 ± 32	165 ± 37	156 ± 57		2.5	1.78788	1.89103	0.715152	0.75641	1.05769
chlorogenic acid	74 ± 28	57 ± 16	79 ± 27	70 ± 23		1.29825	0.936709	1.05714	0.721519	0.814286	1.12857
beta-glutamic acid	182 ± 75	173 ± 88	187 ± 113	151 ± 41		1.05202	0.973262	1.2053	0.925134	1.1457	1.23841
beta-gentiobiose	459 ± 145	345 ± 151	399 ± 240	341 ± 121		1.33043	1.15038	1.34604	0.864662	1.01173	1.17009
beta-alanine	599 ± 251	459 ± 169	338 ± 131	458 ± 255		1.30501	1.77219	1.30786	1.35799	1.00218	0.737991
benzoic acid	975 ± 174	940 ± 246	965 ± 209	929 ± 325		1.03723	1.01036	1.04952	0.974093	1.01184	1.03875
behenic acid	445 ± 181	329 ± 82	414 ± 89	383 ± 89		1.35258	1.07488	1.16188	0.794686	0.859008	1.08094
aspartic acid	10361 ± 3569	8032 ± 2187	5706 ± 2425	5906 ± 3531		1.28997	1.81581	1.75432	1.40764	1.35997	0.966136
asparagine	1118 ± 270	1064 ± 329	949 ± 274	1604 ± 1360		1.05075	1.17808	0.697007	1.12118	0.663342	0.591646
ascorbic acid	99 ± 60	89 ± 26	177 ± 99	137 ± 35		1.11236	0.559322	0.722628	0.502825	0.649635	1.29197
arachidonic acid	1982 ± 497	1499 ± 507	2900 ± 906	1359 ± 429		1.32221	0.683448	1.45843	0.516897	1.10302	2.13392
arachidic acid	1009 ± 173	1002 ± 296	905 ± 237	950 ± 188		1.00699	1.11492	1.06211	1.10718	1.05474	0.952632
aminomalonate	1194 ± 421	1128 ± 365	969 ± 354	720 ± 521		1.05851	1.2322	1.65833	1.16409	1.56667	1.34583
alpha-D-galactose	76441 ± 12411	68913 ± 21440	85928 ± 22202	78438 ± 28834		1.10924	0.889594	0.97454	0.801985	0.878567	1.09549
alpha-aminoadipic acid	207 ± 102	265 ± 120	233 ± 81	206 ± 95		0.781132	0.888412	1.00485	1.13734	1.28641	1.13107
allantoic acid	992 ± 255	790 ± 153	763 ± 229	785 ± 217		1.2557	1.30013	1.26369	1.03539	1.00637	0.971975
alanine-alanine	619 ± 86	624 ± 251	574 ± 156	627 ± 191		0.991987	1.0784	0.987241	1.08711	0.995215	0.91547
alanine	282356 ± 46884	306619 ± 70374	299104 ± 75503	284090 ± 52789		0.920869	0.944006	0.993896	1.02513	1.0793	1.05285
adenosine-5-monophosphate	16663 ± 5434	12996 ± 4512	16049 ± 5168	16509 ± 5557		1.28216	1.03826	1.00933	0.80977	0.787207	0.972136
adenosine	594 ± 86	465 ± 103	425 ± 57	409 ± 119		1.27742	1.39765	1.45232	1.09412	1.13692	1.03912
adenine	444 ± 88	500 ± 169	589 ± 135	569 ± 113		0.888	0.75382	0.780316	0.848896	0.878735	1.03515
5'-deoxy-5'-methylthioadenosine	138 ± 40	153 ± 57	167 ± 65	177 ± 49		0.901961	0.826347	0.779661	0.916168	0.864407	0.943503
3-phosphoglycerate	282 ± 126	106 ± 38	293 ± 307	117 ± 45		2.66038	0.962457	2.41026	0.361775	0.905983	2.50427
3-hydroxybutyric acid	811 ± 298	815 ± 543	721 ± 289	1503 ± 726		0.995092	1.12483	0.539587	1.13037	0.542249	0.479707
3-aminoisobutyric acid	319 ± 73	265 ± 48	217 ± 88	279 ± 95		1.20377	1.47005	1.14337	1.2212	0.949821	0.777778
2-monoolein	1303 ± 665	1381 ± 321	1331 ± 512	1139 ± 697		0.943519	0.978963	1.14399	1.03757	1.21247	1.16857
2-hydroxyglutaric acid	155 ± 80	162 ± 67	158 ± 41	117 ± 67		0.95679	0.981013	1.32479	1.02532	1.38462	1.35043
2-hydroxybutanoic acid	1301 ± 396	940 ± 358	1077 ± 240	1035 ± 409		1.38404	1.20799	1.257	0.872795	0.908213	1.04058
1-monopalmitin	299 ± 67	185 ± 68	252 ± 91	262 ± 88		1.61622	1.18651	1.14122	0.734127	0.706107	0.961832
1-kestose	5446 ± 3459	3560 ± 3316	3373 ± 2372	3528 ± 2259		1.52978	1.61459	1.54365	1.05544	1.00907	0.956066
1,5-anhydroglucitol	1247 ± 331	1405 ± 347	1030 ± 227	1188 ± 149		0.887544	1.21068	1.04966	1.36408	1.18266	0.867003
2,5-dihydroxypyrazine NIST	5826 ± 1269	6637 ± 3289	7836 ± 2546	7261 ± 2439		0.877806	0.743492	0.802369	0.846988	0.914061	1.07919
unknown_100321	475 ± 136	706 ± 164	679 ± 196	597 ± 130		0.672805	0.699558	0.795645	1.03976	1.18258	1.13735
unknown_100723	69 ± 29	73 ± 25	90 ± 26	84 ± 26		0.945205	0.766667	0.821429	0.811111	0.869048	1.07143
unknown_100732	109 ± 26	116 ± 29	174 ± 56	179 ± 80		0.939655	0.626437	0.608939	0.666667	0.648045	0.972067
unknown_100877	66 ± 18	66 ± 24	85 ± 22	77 ± 17		1	0.776471	0.857143	0.776471	0.857143	1.1039
unknown_101299	497 ± 101	460 ± 121	533 ± 80	520 ± 132		1.08043	0.932458	0.955769	0.863039	0.884615	1.025
unknown_10176	125 ± 39	117 ± 39	171 ± 52	209 ± 103		1.06838	0.730994	0.598086	0.684211	0.559809	0.818182
unknown_102561	77 ± 21	88 ± 35	92 ± 35	109 ± 33		0.875	0.836957	0.706422	0.956522	0.807339	0.844037
unknown_102601	134 ± 68	150 ± 40	118 ± 57	169 ± 63		0.893333	1.13559	0.792899	1.27119	0.887574	0.698225
unknown_102616	453 ± 89	416 ± 76	462 ± 81	459 ± 98		1.08894	0.980519	0.986928	0.900433	0.906318	1.00654
unknown_102662	185 ± 79	297 ± 231	338 ± 303	230 ± 180		0.622896	0.547337	0.804348	0.878698	1.2913	1.46957
unknown_102733	96 ± 26	82 ± 22	112 ± 46	97 ± 31		1.17073	0.857143	0.989691	0.732143	0.845361	1.15464
unknown_1029	1201 ± 327	1325 ± 461	1476 ± 541	1378 ± 448		0.906415	0.813686	0.871553	0.897696	0.961538	1.07112
unknown_102941	355 ± 93	361 ± 112	397 ± 70	389 ± 124		0.98338	0.894207	0.912596	0.90932	0.928021	1.02057
unknown_103102	278 ± 47	231 ± 50	298 ± 60	271 ± 92		1.20346	0.932886	1.02583	0.775168	0.852399	1.09963
unknown_103154	220 ± 95	237 ± 83	186 ± 68	236 ± 137		0.92827	1.1828	0.932203	1.27419	1.00424	0.788136
unknown_103690	104 ± 29	117 ± 54	102 ± 54	150 ± 61		0.888889	1.01961	0.693333	1.14706	0.78	0.68
unknown_103832	129 ± 31	145 ± 71	183 ± 87	181 ± 113		0.889655	0.704918	0.712707	0.79235	0.801105	1.01105
unknown_103843	527 ± 136	536 ± 224	504 ± 107	467 ± 88		0.983209	1.04563	1.12848	1.06349	1.14775	1.07923
unknown_103858	103 ± 36	117 ± 44	195 ± 84	156 ± 44		0.880342	0.528205	0.660256	0.6	0.75	1.25
unknown_103859	314 ± 98	354 ± 277	555 ± 303	497 ± 251		0.887006	0.565766	0.631791	0.637838	0.712274	1.1167
unknown_103870	1797 ± 714	1448 ± 706	1851 ± 951	1866 ± 871		1.24102	0.970827	0.963023	0.78228	0.775991	0.991961
unknown_103886	321 ± 173	380 ± 306	299 ± 247	504 ± 577		0.844737	1.07358	0.636905	1.2709	0.753968	0.593254
unknown_104023	134 ± 66	124 ± 66	160 ± 98	196 ± 105		1.08065	0.8375	0.683673	0.775	0.632653	0.816327
unknown_104131	354 ± 138	341 ± 189	322 ± 143	441 ± 135		1.03812	1.09938	0.802721	1.05901	0.773243	0.730159
unknown_104367	63 ± 26	80 ± 30	64 ± 49	75 ± 36		0.7875	0.984375	0.84	1.25	1.06667	0.853333
unknown_104393	169 ± 122	240 ± 70	160 ± 40	393 ± 275		0.704167	1.05625	0.430025	1.5	0.610687	0.407125
unknown_104788	266 ± 44	265 ± 95	291 ± 49	285 ± 88		1.00377	0.914089	0.933333	0.910653	0.929825	1.02105
unknown_105065	7532 ± 1837	6766 ± 2860	7185 ± 1344	5969 ± 966		1.11321	1.0483	1.26185	0.941684	1.13352	1.20372
unknown_105122	188 ± 26	190 ± 72	231 ± 34	222 ± 63		0.989474	0.813853	0.846847	0.822511	0.855856	1.04054
unknown_105164	190 ± 79	201 ± 65	236 ± 69	232 ± 69		0.945274	0.805085	0.818966	0.851695	0.866379	1.01724
unknown_105250	67 ± 27	56 ± 19	86 ± 35	84 ± 27		1.19643	0.77907	0.797619	0.651163	0.666667	1.02381
unknown_105402	86 ± 30	77 ± 51	75 ± 20	70 ± 30		1.11688	1.14667	1.22857	1.02667	1.1	1.07143
unknown_105630	143 ± 33	137 ± 26	105 ± 36	168 ± 38		1.0438	1.3619	0.85119	1.30476	0.815476	0.625
unknown_1064	556 ± 256	564 ± 111	617 ± 238	631 ± 206		0.985816	0.901135	0.881141	0.9141	0.893819	0.977813
unknown_106431	282 ± 136	226 ± 49	250 ± 141	224 ± 98		1.24779	1.128	1.25893	0.904	1.00893	1.11607
unknown_106629	144 ± 81	285 ± 475	150 ± 80	139 ± 49		0.505263	0.96	1.03597	1.9	2.05036	1.07914
unknown_106701	465 ± 159	443 ± 145	623 ± 140	549 ± 204		1.04966	0.746388	0.846995	0.711075	0.806922	1.13479
unknown_106710	196 ± 85	170 ± 23	185 ± 86	199 ± 51		1.15294	1.05946	0.984925	0.918919	0.854271	0.929648
unknown_107058	187 ± 90	369 ± 287	283 ± 166	166 ± 73		0.506775	0.660777	1.12651	1.30389	2.22289	1.70482
unknown_107070	1259 ± 592	847 ± 482	1391 ± 942	933 ± 489		1.48642	0.905104	1.34941	0.608914	0.907824	1.49089
unknown_107136	1345 ± 487	1448 ± 415	1632 ± 666	1269 ± 804		0.928867	0.824142	1.05989	0.887255	1.14106	1.28605
unknown_107197	803 ± 296	739 ± 556	916 ± 573	684 ± 326		1.0866	0.876638	1.17398	0.806769	1.08041	1.33918
unknown_107231	930 ± 461	1056 ± 496	1242 ± 794	1047 ± 534		0.880682	0.748792	0.888252	0.850242	1.0086	1.18625
unknown_107250	618 ± 904	843 ± 872	1853 ± 1739	721 ± 783		0.733096	0.333513	0.857143	0.454938	1.16921	2.57004
unknown_107466	468 ± 112	459 ± 184	524 ± 127	532 ± 139		1.01961	0.89313	0.879699	0.875954	0.862782	0.984962
unknown_107867	674 ± 205	545 ± 85	997 ± 445	588 ± 158		1.2367	0.676028	1.14626	0.54664	0.926871	1.69558
unknown_107960	114 ± 37	102 ± 40	113 ± 33	107 ± 18		1.11765	1.00885	1.06542	0.902655	0.953271	1.05607
unknown_109383	155 ± 83	183 ± 147	231 ± 105	186 ± 78		0.846995	0.670996	0.833333	0.792208	0.983871	1.24194
unknown_109386	130 ± 39	131 ± 23	176 ± 70	141 ± 38		0.992366	0.738636	0.921986	0.744318	0.929078	1.24823
unknown_109387	277 ± 87	283 ± 114	371 ± 209	274 ± 111		0.978799	0.746631	1.01095	0.762803	1.03285	1.35401
unknown_109401	234 ± 99	238 ± 87	199 ± 65	370 ± 146		0.983193	1.17588	0.632432	1.19598	0.643243	0.537838
unknown_109923	426 ± 175	420 ± 182	473 ± 154	416 ± 138		1.01429	0.900634	1.02404	0.887949	1.00962	1.13702
unknown_110286	279 ± 74	146 ± 25	246 ± 88	190 ± 113		1.91096	1.13415	1.46842	0.593496	0.768421	1.29474
unknown_110321	88 ± 36	97 ± 54	112 ± 29	116 ± 32		0.907216	0.785714	0.758621	0.866071	0.836207	0.965517
unknown_110518	1184 ± 267	876 ± 482	1199 ± 271	965 ± 308		1.3516	0.98749	1.22694	0.730609	0.907772	1.24249
unknown_110550	306 ± 121	259 ± 119	386 ± 138	402 ± 134		1.18147	0.792746	0.761194	0.670984	0.644279	0.960199
unknown_111076	413 ± 189	371 ± 211	528 ± 198	338 ± 233		1.11321	0.782197	1.22189	0.702652	1.09763	1.56213
unknown_111255	430 ± 222	600 ± 174	464 ± 142	350 ± 88		0.716667	0.926724	1.22857	1.2931	1.71429	1.32571
unknown_111670	237 ± 64	255 ± 99	244 ± 76	262 ± 79		0.929412	0.971311	0.90458	1.04508	0.973282	0.931298
unknown_111739	64 ± 33	79 ± 24	84 ± 29	106 ± 39		0.810127	0.761905	0.603774	0.940476	0.745283	0.792453
unknown_111821	134 ± 51	158 ± 56	131 ± 33	121 ± 42		0.848101	1.0229	1.10744	1.20611	1.30579	1.08264
unknown_112264	252 ± 94	119 ± 40	171 ± 87	187 ± 72		2.11765	1.47368	1.34759	0.695906	0.636364	0.914439
unknown_1173	98 ± 59	112 ± 83	151 ± 55	129 ± 80		0.875	0.649007	0.75969	0.741722	0.868217	1.17054
unknown_13146	323 ± 347	1105 ± 761	1431 ± 762	609 ± 565		0.292308	0.225716	0.530378	0.772187	1.81445	2.34975
unknown_13177	136 ± 44	149 ± 51	188 ± 36	198 ± 44		0.912752	0.723404	0.686869	0.792553	0.752525	0.949495
unknown_134	794 ± 1209	1415 ± 2970	1507 ± 2515	957 ± 761		0.561131	0.526875	0.829676	0.938952	1.47858	1.57471
unknown_137	261 ± 46	265 ± 78	282 ± 74	264 ± 94		0.984906	0.925532	0.988636	0.939716	1.00379	1.06818
unknown_14689	709 ± 110	534 ± 270	508 ± 236	515 ± 144		1.32772	1.39567	1.3767	1.05118	1.03689	0.986408
unknown_14697	3672 ± 1623	2473 ± 625	4159 ± 1751	2686 ± 1735		1.48484	0.882905	1.36709	0.594614	0.9207	1.5484
unknown_14723	1319 ± 849	1510 ± 319	1324 ± 775	1348 ± 733		0.87351	0.996224	0.978487	1.14048	1.12018	0.982196
unknown_14729	403 ± 181	311 ± 104	421 ± 130	300 ± 159		1.29582	0.957245	1.34333	0.738717	1.03667	1.40333
unknown_14765	476 ± 279	571 ± 340	595 ± 262	404 ± 155		0.833625	0.8	1.17822	0.959664	1.41337	1.47277
unknown_16370	126 ± 37	91 ± 33	145 ± 53	122 ± 49		1.38462	0.868966	1.03279	0.627586	0.745902	1.18852
unknown_16675	101 ± 30	137 ± 44	140 ± 38	308 ± 534		0.737226	0.721429	0.327922	0.978571	0.444805	0.454545
unknown_16747	667 ± 144	689 ± 261	790 ± 325	636 ± 92		0.96807	0.844304	1.04874	0.872152	1.08333	1.24214
unknown_16788	98 ± 31	107 ± 29	101 ± 28	105 ± 41		0.915888	0.970297	0.933333	1.05941	1.01905	0.961905
unknown_168	98 ± 40	104 ± 68	97 ± 41	104 ± 39		0.942308	1.01031	0.942308	1.07216	1	0.932692
unknown_16809	1220 ± 475	1050 ± 318	910 ± 140	1185 ± 524		1.1619	1.34066	1.02954	1.15385	0.886076	0.767932
unknown_16810	136 ± 35	136 ± 26	142 ± 41	117 ± 16		1	0.957746	1.16239	0.957746	1.16239	1.21368
unknown_16817	132 ± 24	269 ± 421	197 ± 121	180 ± 103		0.490706	0.670051	0.733333	1.36548	1.49444	1.09444
unknown_1684	158 ± 46	148 ± 44	191 ± 57	139 ± 44		1.06757	0.827225	1.13669	0.774869	1.06475	1.3741
unknown_16923	216 ± 44	170 ± 22	192 ± 30	187 ± 75		1.27059	1.125	1.15508	0.885417	0.909091	1.02674
unknown_1700	150 ± 31	178 ± 61	207 ± 53	165 ± 61		0.842697	0.724638	0.909091	0.859903	1.07879	1.25455
unknown_17030	77 ± 26	76 ± 25	93 ± 33	70 ± 40		1.01316	0.827957	1.1	0.817204	1.08571	1.32857
unknown_1704	193 ± 122	252 ± 187	289 ± 124	218 ± 60		0.765873	0.66782	0.885321	0.871972	1.15596	1.32569
unknown_17044	243 ± 65	248 ± 52	349 ± 73	296 ± 48		0.979839	0.696275	0.820946	0.710602	0.837838	1.17905
unknown_1719	72 ± 15	104 ± 115	108 ± 33	104 ± 49		0.692308	0.666667	0.692308	0.962963	1	1.03846
unknown_17227	97 ± 41	102 ± 30	94 ± 24	78 ± 20		0.95098	1.03191	1.24359	1.08511	1.30769	1.20513
unknown_17324	80 ± 26	90 ± 41	62 ± 22	86 ± 32		0.888889	1.29032	0.930233	1.45161	1.04651	0.72093
unknown_17338	77 ± 16	75 ± 27	82 ± 20	70 ± 33		1.02667	0.939024	1.1	0.914634	1.07143	1.17143
unknown_17799	181 ± 49	152 ± 32	194 ± 60	158 ± 40		1.19079	0.93299	1.14557	0.783505	0.962025	1.22785
unknown_17822	371 ± 184	287 ± 95	518 ± 161	399 ± 178		1.29268	0.716216	0.929825	0.554054	0.719298	1.29825
unknown_18082	263 ± 53	288 ± 113	276 ± 45	309 ± 97		0.913194	0.952899	0.851133	1.04348	0.932039	0.893204
unknown_18156	869 ± 172	744 ± 218	687 ± 293	556 ± 231		1.16801	1.26492	1.56295	1.08297	1.33813	1.23561
unknown_18176	145 ± 48	131 ± 72	170 ± 90	124 ± 34		1.10687	0.852941	1.16935	0.770588	1.05645	1.37097
unknown_1826	320 ± 141	345 ± 223	463 ± 201	379 ± 199		0.927536	0.691145	0.844327	0.74514	0.91029	1.22164
unknown_18266	105 ± 22	113 ± 33	146 ± 51	152 ± 80		0.929204	0.719178	0.690789	0.773973	0.743421	0.960526
unknown_18485	4443 ± 986	4594 ± 2304	4467 ± 1253	3883 ± 1590		0.967131	0.994627	1.14422	1.02843	1.18311	1.1504
unknown_1862	5104 ± 858	5054 ± 1319	5601 ± 1056	5602 ± 1534		1.00989	0.911266	0.911103	0.902339	0.902178	0.999821
unknown_1872	545 ± 133	578 ± 154	611 ± 149	611 ± 201		0.942907	0.89198	0.89198	0.94599	0.94599	1
unknown_1878	509 ± 94	568 ± 190	626 ± 141	563 ± 200		0.896127	0.813099	0.904085	0.907348	1.00888	1.1119
unknown_1912	249 ± 97	299 ± 97	336 ± 68	351 ± 97		0.832776	0.741071	0.709402	0.889881	0.851852	0.957265
unknown_19901	1756 ± 977	2484 ± 1107	2239 ± 586	2507 ± 501		0.706924	0.784279	0.700439	1.10942	0.990826	0.893099
unknown_2039	375 ± 93	375 ± 151	674 ± 173	387 ± 94		1	0.55638	0.968992	0.55638	0.968992	1.7416
unknown_21683	327 ± 197	323 ± 103	335 ± 82	270 ± 88		1.01238	0.976119	1.21111	0.964179	1.1963	1.24074
unknown_21704	203 ± 58	178 ± 79	303 ± 65	241 ± 49		1.14045	0.669967	0.842324	0.587459	0.738589	1.25726
unknown_21709	177 ± 77	150 ± 38	353 ± 104	258 ± 79		1.18	0.501416	0.686047	0.424929	0.581395	1.36822
unknown_21763	302 ± 66	273 ± 91	346 ± 104	398 ± 132		1.10623	0.872832	0.758794	0.789017	0.68593	0.869347
unknown_2193	123 ± 31	192 ± 98	135 ± 34	169 ± 64		0.640625	0.911111	0.727811	1.42222	1.13609	0.798817
unknown_22022	3116 ± 1310	2446 ± 729	4168 ± 2292	1952 ± 1011		1.27392	0.747601	1.59631	0.586852	1.25307	2.13525
unknown_22863	1261 ± 239	1194 ± 554	1170 ± 564	1201 ± 213		1.05611	1.07778	1.04996	1.02051	0.994172	0.974188
unknown_23635	256 ± 47	275 ± 99	290 ± 83	275 ± 68		0.930909	0.882759	0.930909	0.948276	1	1.05455
unknown_2438	839 ± 263	608 ± 252	612 ± 258	574 ± 217		1.37993	1.37092	1.46167	0.993464	1.05923	1.0662
unknown_2476	455 ± 132	432 ± 178	462 ± 182	463 ± 137		1.05324	0.984848	0.982721	0.935065	0.933045	0.99784
unknown_257	125 ± 48	129 ± 51	161 ± 52	140 ± 59		0.968992	0.776398	0.892857	0.801242	0.921429	1.15
unknown_263	76 ± 24	78 ± 36	67 ± 26	76 ± 24		0.974359	1.13433	1	1.16418	1.02632	0.881579
unknown_26736	133 ± 179	73 ± 25	70 ± 31	81 ± 39		1.82192	1.9	1.64198	1.04286	0.901235	0.864198
unknown_26746	283 ± 64	258 ± 84	309 ± 44	351 ± 94		1.0969	0.915858	0.806268	0.834951	0.735043	0.880342
unknown_2788	230 ± 48	234 ± 81	308 ± 79	262 ± 93		0.982906	0.746753	0.877863	0.75974	0.89313	1.17557
unknown_2810	516 ± 186	505 ± 229	527 ± 119	609 ± 170		1.02178	0.979127	0.847291	0.958254	0.829228	0.865353
unknown_2900	404 ± 78	310 ± 101	374 ± 190	461 ± 137		1.30323	1.08021	0.876356	0.828877	0.672451	0.81128
unknown_299	853 ± 284	929 ± 305	744 ± 297	811 ± 353		0.918192	1.14651	1.05179	1.24866	1.1455	0.917386
unknown_3029	91 ± 43	102 ± 66	120 ± 57	115 ± 30		0.892157	0.758333	0.791304	0.85	0.886957	1.04348
unknown_307	4169 ± 1217	4933 ± 1500	5458 ± 1676	4732 ± 1779		0.845125	0.763833	0.881023	0.903811	1.04248	1.15342
unknown_30962	172 ± 35	163 ± 80	181 ± 54	204 ± 70		1.05521	0.950276	0.843137	0.900552	0.79902	0.887255
unknown_31222	11663 ± 3908	10448 ± 1901	10015 ± 2887	9474 ± 1632		1.11629	1.16455	1.23105	1.04324	1.10281	1.0571
unknown_31223	1875 ± 1165	1953 ± 1198	445 ± 152	2088 ± 4975		0.960061	4.21348	0.897989	4.38876	0.935345	0.213123
unknown_31224	175 ± 83	216 ± 150	165 ± 46	306 ± 235		0.810185	1.06061	0.571895	1.30909	0.705882	0.539216
unknown_31285	244 ± 56	269 ± 109	302 ± 46	281 ± 75		0.907063	0.807947	0.868327	0.890728	0.957295	1.07473
unknown_31357	3487 ± 899	1531 ± 392	3707 ± 1025	2655 ± 752		2.2776	0.940653	1.31337	0.413002	0.576648	1.39623
unknown_31554	210 ± 54	172 ± 38	136 ± 46	146 ± 46		1.22093	1.54412	1.43836	1.26471	1.17808	0.931507
unknown_31599	240 ± 196	245 ± 107	358 ± 72	339 ± 173		0.979592	0.670391	0.707965	0.684358	0.722714	1.05605
unknown_32	12908 ± 2981	13159 ± 4244	14932 ± 3479	14664 ± 3482		0.980926	0.864452	0.880251	0.881262	0.897368	1.01828
unknown_3200	406 ± 120	202 ± 45	469 ± 137	369 ± 84		2.0099	0.865672	1.10027	0.430704	0.547425	1.271
unknown_32125	110 ± 51	140 ± 47	150 ± 73	109 ± 41		0.785714	0.733333	1.00917	0.933333	1.2844	1.37615
unknown_3228	160 ± 40	149 ± 112	133 ± 53	176 ± 81		1.07383	1.20301	0.909091	1.1203	0.846591	0.755682
unknown_3232	1136 ± 521	1106 ± 298	1154 ± 421	751 ± 314		1.02712	0.984402	1.51265	0.958406	1.4727	1.53662
unknown_3258	243 ± 83	203 ± 121	259 ± 115	302 ± 133		1.19704	0.938224	0.804636	0.783784	0.672185	0.857616
unknown_3286	1121 ± 286	1107 ± 358	1309 ± 319	1249 ± 335		1.01265	0.856379	0.897518	0.845684	0.886309	1.04804
unknown_33997	84 ± 28	92 ± 52	130 ± 78	96 ± 50		0.913043	0.646154	0.875	0.707692	0.958333	1.35417
unknown_34089	234 ± 157	308 ± 292	325 ± 149	229 ± 118		0.75974	0.72	1.02183	0.947692	1.34498	1.41921
unknown_34130	793 ± 130	839 ± 480	1032 ± 259	974 ± 398		0.945173	0.768411	0.814168	0.812984	0.861396	1.05955
unknown_34135	93 ± 68	99 ± 33	120 ± 58	115 ± 36		0.939394	0.775	0.808696	0.825	0.86087	1.04348
unknown_34171	1494 ± 1697	1657 ± 1615	11703 ± 28453	963 ± 510		0.901629	0.12766	1.5514	0.141588	1.72066	12.1526
unknown_34441	162554 ± 104745	248160 ± 128468	264828 ± 155336	206328 ± 161411		0.655037	0.61381	0.787843	0.937061	1.20275	1.28353
unknown_34451	220 ± 69	240 ± 91	263 ± 62	246 ± 74		0.916667	0.836502	0.894309	0.912548	0.97561	1.06911
unknown_3465	147 ± 174	92 ± 34	183 ± 254	84 ± 27		1.59783	0.803279	1.75	0.502732	1.09524	2.17857
unknown_39	1354 ± 172	1343 ± 327	1505 ± 245	1490 ± 297		1.00819	0.899668	0.908725	0.892359	0.901342	1.01007
unknown_41683	266 ± 73	270 ± 66	234 ± 38	259 ± 62		0.985185	1.13675	1.02703	1.15385	1.04247	0.903475
unknown_41689	204 ± 53	309 ± 140	303 ± 105	363 ± 202		0.660194	0.673267	0.561983	1.0198	0.85124	0.834711
unknown_41697	82 ± 37	80 ± 52	81 ± 33	81 ± 27		1.025	1.01235	1.01235	0.987654	0.987654	1
unknown_42007	110 ± 44	182 ± 198	138 ± 119	231 ± 196		0.604396	0.797101	0.47619	1.31884	0.787879	0.597403
unknown_42424	290 ± 85	316 ± 105	216 ± 58	290 ± 102		0.917722	1.34259	1	1.46296	1.08966	0.744828
unknown_42913	522 ± 100	542 ± 190	530 ± 81	506 ± 106		0.9631	0.984906	1.03162	1.02264	1.07115	1.04743
unknown_42914	722 ± 261	720 ± 432	830 ± 182	653 ± 157		1.00278	0.86988	1.10567	0.86747	1.1026	1.27106
unknown_43021	272 ± 128	294 ± 198	293 ± 50	273 ± 115		0.92517	0.928328	0.996337	1.00341	1.07692	1.07326
unknown_453	7742 ± 3292	7711 ± 2371	6883 ± 2024	6850 ± 3160		1.00402	1.1248	1.13022	1.1203	1.12569	1.00482
unknown_462	145 ± 46	155 ± 59	154 ± 58	151 ± 39		0.935484	0.941558	0.960265	1.00649	1.02649	1.01987
unknown_46781	251 ± 98	446 ± 182	278 ± 56	333 ± 203		0.56278	0.902878	0.753754	1.60432	1.33934	0.834835
unknown_47	1007 ± 304	1025 ± 301	1173 ± 226	1102 ± 286		0.982439	0.858483	0.913793	0.873828	0.930127	1.06443
unknown_4712	814 ± 835	297 ± 107	449 ± 257	680 ± 384		2.74074	1.81292	1.19706	0.66147	0.436765	0.660294
unknown_4746	147 ± 41	131 ± 35	151 ± 41	163 ± 40		1.12214	0.97351	0.90184	0.86755	0.803681	0.92638
unknown_4773	1259 ± 674	995 ± 251	1719 ± 868	909 ± 811		1.26533	0.732403	1.38504	0.578825	1.09461	1.89109
unknown_479	206 ± 48	171 ± 56	160 ± 70	155 ± 54		1.20468	1.2875	1.32903	1.06875	1.10323	1.03226
unknown_4793	132 ± 60	146 ± 91	155 ± 95	150 ± 63		0.90411	0.851613	0.88	0.941935	0.973333	1.03333
unknown_48419	315 ± 57	362 ± 167	363 ± 120	374 ± 95		0.870166	0.867769	0.842246	0.997245	0.967914	0.970588
unknown_4879	88 ± 33	62 ± 33	85 ± 37	51 ± 35		1.41935	1.03529	1.72549	0.729412	1.21569	1.66667
unknown_490	981 ± 350	883 ± 486	896 ± 399	1050 ± 487		1.11099	1.09487	0.934286	0.985491	0.840952	0.853333
unknown_4937	151 ± 65	144 ± 40	150 ± 65	121 ± 61		1.04861	1.00667	1.24793	0.96	1.19008	1.23967
unknown_4945	501 ± 168	503 ± 197	486 ± 141	553 ± 318		0.996024	1.03086	0.905967	1.03498	0.909584	0.878843
unknown_50367	129 ± 46	144 ± 32	137 ± 27	149 ± 26		0.895833	0.941606	0.865772	1.05109	0.966443	0.919463
unknown_5085	243 ± 72	237 ± 97	248 ± 105	216 ± 55		1.02532	0.979839	1.125	0.955645	1.09722	1.14815
unknown_5269	1575 ± 293	1600 ± 366	1326 ± 372	1328 ± 309		0.984375	1.18778	1.18599	1.20664	1.20482	0.998494
unknown_5346	605 ± 135	608 ± 138	694 ± 158	713 ± 206		0.995066	0.871758	0.848527	0.876081	0.852735	0.973352
unknown_5396	261 ± 69	227 ± 89	414 ± 131	303 ± 46		1.14978	0.630435	0.861386	0.548309	0.749175	1.36634
unknown_54	12178 ± 2344	10571 ± 3424	13427 ± 2443	12910 ± 2320		1.15202	0.906978	0.9433	0.787294	0.818823	1.04005
unknown_5576	3589 ± 543	3593 ± 1271	3945 ± 859	3909 ± 1052		0.998887	0.909759	0.918138	0.910773	0.919161	1.00921
unknown_573	943 ± 157	942 ± 266	818 ± 185	830 ± 194		1.00106	1.15281	1.13614	1.15159	1.13494	0.985542
unknown_5837	344 ± 162	288 ± 56	335 ± 68	242 ± 120		1.19444	1.02687	1.42149	0.859701	1.19008	1.3843
unknown_5990	295 ± 150	240 ± 59	327 ± 90	377 ± 156		1.22917	0.902141	0.782493	0.733945	0.636605	0.867374
unknown_6066	192 ± 58	275 ± 102	276 ± 90	294 ± 113		0.698182	0.695652	0.653061	0.996377	0.935374	0.938776
unknown_62	814 ± 103	856 ± 379	915 ± 174	961 ± 296		0.950935	0.889617	0.847034	0.935519	0.890739	0.952133
unknown_6330	198 ± 17	197 ± 68	224 ± 43	232 ± 66		1.00508	0.883929	0.853448	0.879464	0.849138	0.965517
unknown_6405	428 ± 135	670 ± 182	608 ± 159	600 ± 139		0.638806	0.703947	0.713333	1.10197	1.11667	1.01333
unknown_64546	5595 ± 1616	5837 ± 1469	5033 ± 1089	4177 ± 1495		0.95854	1.11166	1.33948	1.15975	1.39741	1.20493
unknown_657	295 ± 149	338 ± 204	521 ± 137	261 ± 149		0.872781	0.566219	1.13027	0.648752	1.29502	1.99617
unknown_6646	1433 ± 271	1447 ± 306	1218 ± 341	1211 ± 271		0.990325	1.17652	1.18332	1.18801	1.19488	1.00578
unknown_66827	490 ± 309	518 ± 328	617 ± 176	411 ± 118		0.945946	0.794165	1.19221	0.839546	1.26034	1.50122
unknown_816	230 ± 56	139 ± 52	176 ± 49	214 ± 58		1.65468	1.30682	1.07477	0.789773	0.649533	0.82243
unknown_84382	4629 ± 1952	4535 ± 765	5374 ± 1725	2072 ± 1440		1.02073	0.86137	2.23407	0.843878	2.18871	2.59363
unknown_84388	1833 ± 1352	1198 ± 1212	1054 ± 763	1560 ± 909		1.53005	1.73909	1.175	1.13662	0.767949	0.675641
unknown_84390	338 ± 101	363 ± 138	294 ± 96	317 ± 129		0.931129	1.14966	1.06625	1.23469	1.14511	0.927445
unknown_84544	3893 ± 2284	3271 ± 2355	571 ± 284	2267 ± 4439		1.19016	6.81786	1.71725	5.72855	1.44288	0.251875
unknown_84682	931 ± 620	669 ± 442	1081 ± 891	1124 ± 574		1.39163	0.86124	0.828292	0.618871	0.595196	0.961744
unknown_84721	1031 ± 237	1103 ± 360	1266 ± 269	1209 ± 319		0.934723	0.814376	0.852771	0.871248	0.912324	1.04715
unknown_84924	2173 ± 434	2148 ± 769	2164 ± 595	2212 ± 444		1.01164	1.00416	0.982369	0.992606	0.971067	0.9783
unknown_84925	402 ± 141	319 ± 43	341 ± 91	255 ± 126		1.26019	1.17889	1.57647	0.935484	1.25098	1.33725
unknown_85183	223 ± 87	143 ± 40	170 ± 45	205 ± 127		1.55944	1.31176	1.0878	0.841176	0.697561	0.829268
unknown_85608	292 ± 99	304 ± 196	252 ± 185	242 ± 183		0.960526	1.15873	1.20661	1.20635	1.2562	1.04132
unknown_87792	851 ± 202	929 ± 544	779 ± 103	869 ± 308		0.916039	1.09243	0.979287	1.19255	1.06904	0.896433
unknown_88047	138 ± 48	124 ± 48	155 ± 33	153 ± 49		1.1129	0.890323	0.901961	0.8	0.810458	1.01307
unknown_88502	939 ± 120	876 ± 301	1011 ± 223	1090 ± 323		1.07192	0.928783	0.861468	0.866469	0.80367	0.927523
unknown_88583	2281 ± 329	2427 ± 915	2658 ± 576	2434 ± 623		0.939843	0.858164	0.937141	0.913093	0.997124	1.09203
unknown_88847	501 ± 155	277 ± 135	512 ± 172	380 ± 177		1.80866	0.978516	1.31842	0.541016	0.728947	1.34737
unknown_88915	213 ± 107	234 ± 108	256 ± 69	198 ± 52		0.910256	0.832031	1.07576	0.914062	1.18182	1.29293
unknown_892	684 ± 536	1143 ± 1004	901 ± 644	750 ± 462		0.598425	0.759156	0.912	1.26859	1.524	1.20133
unknown_91	383 ± 138	405 ± 122	533 ± 260	622 ± 659		0.945679	0.718574	0.615756	0.75985	0.651125	0.856913
unknown_9320	805 ± 222	945 ± 213	1069 ± 162	1059 ± 445		0.851852	0.75304	0.760151	0.884004	0.892351	1.00944
unknown_95402	5175 ± 1164	5221 ± 1541	5888 ± 1232	5810 ± 1575		0.991189	0.878906	0.890706	0.886719	0.898623	1.01343
unknown_97452	500 ± 306	381 ± 232	3334 ± 4329	3229 ± 3811		1.31234	0.14997	0.154847	0.114277	0.117993	1.03252
unknown_97455	200 ± 40	209 ± 45	274 ± 59	224 ± 29		0.956938	0.729927	0.892857	0.762774	0.933036	1.22321
unknown_97891	102 ± 20	129 ± 72	143 ± 37	133 ± 47		0.790698	0.713287	0.766917	0.902098	0.969925	1.07519
unknown_98	251 ± 52	221 ± 75	402 ± 92	314 ± 85		1.13575	0.624378	0.799363	0.549751	0.703822	1.28025
unknown_98027	169 ± 47	157 ± 105	149 ± 49	146 ± 33		1.07643	1.13423	1.15753	1.05369	1.07534	1.02055
unknown_98053	258 ± 66	243 ± 136	227 ± 128	249 ± 78		1.06173	1.13656	1.03614	1.07048	0.975904	0.911647
unknown_99	5121 ± 1494	5374 ± 1373	4698 ± 1118	3861 ± 1394		0.952921	1.09004	1.32634	1.14389	1.39187	1.21678
unknown_99862	238 ± 126	271 ± 130	399 ± 141	323 ± 238		0.878229	0.596491	0.736842	0.679198	0.839009	1.23529
unknown_99881	6902 ± 1222	6623 ± 2202	7660 ± 1769	7354 ± 1932		1.04213	0.901044	0.938537	0.864621	0.900598	1.04161

## Sheet: Plasma_Complex Lipids_24wks
PLASMA COMPLEX LIPIDS (24 wk)
Annotation	WT SO+CO_24 weeks (Mean ± StDev)		WT CO_24 weeks (Mean ± StDev)		WT PL+CO_24 weeks (Mean ± StDev)		WT Viv chow_24 weeks (Mean ± StDev)		Fold Change (SO+CO versus CO)	Fold Change (SO+CO versus PL_CO)	Fold Change (SO+CO versus Vivarium Chow)	Fold Change ( CO versus PL_CO)	Fold Change (CO versus Viarium Chow)	Fold Change (PL_CO versus Vivarim Chow)
1-(1Z-octadecenyl)-sn-glycero-3-phosphocholine	625 ± 77		511 ± 87		502 ± 91		574 ± 47		1.22386	1.24506	1.08884	1.01733	0.889681	0.87453
1-hexadecyl-2-(8Z,11Z,14Z-eicosatrienoyl)-sn-glycero-3-phosphocholine	4149 ± 496		3128 ± 473		3233 ± 942		4916 ± 853		1.32661	1.28335	0.844027	0.967395	0.636229	0.657672
1-Octadecanoyl-sn-glycero-3-phosphoethanolamine	6189 ± 768		6579 ± 825		5007 ± 610		3515 ± 332		0.940714	1.23601	1.76083	1.3139	1.87181	1.42462
1-Stearoyl-2-oleoyl-sn-glycero-3-phosphoethanolamine	5331 ± 654		4785 ± 851		2237 ± 211		4075 ± 684		1.11413	2.38352	1.3082	2.13935	1.17418	0.54885
Acetyl-L-carnitine	4782 ± 916		3860 ± 1127		4648 ± 1499		5605 ± 1181		1.23891	1.02877	0.853246	0.830386	0.688709	0.829384
Acylcarnitine C12:0	18842 ± 3163		17245 ± 6135		11968 ± 1388		2203 ± 305		1.0926	1.57441	8.55434	1.44097	7.82933	5.43336
Acylcarnitine C16:0	23323 ± 3081		22143 ± 4723		21789 ± 4467		19282 ± 3235		1.0533	1.07043	1.20957	1.01626	1.14837	1.12999
Acylcarnitine C18:0	8074 ± 914		8328 ± 1046		7123 ± 782		4130 ± 729		0.96949	1.13352	1.95517	1.16919	2.0167	1.72487
Acylcarnitine C18:1	22127 ± 4669		18380 ± 6028		51323 ± 9314		18629 ± 3039		1.20385	0.431136	1.1878	0.358131	0.986672	2.75506
Acylcarnitine C18:2	11512 ± 5324		5189 ± 4264		2633 ± 562		12855 ± 2771		2.21872	4.37268	0.895569	1.97081	0.403642	0.20481
C14:0 acylcarnitine	13704 ± 3049		13203 ± 3299		11005 ± 2097		5110 ± 662		1.03791	1.24517	2.68163	1.19969	2.58368	2.15362
C14:1 acylcarnitine	5627 ± 1364		4385 ± 1258		8202 ± 1916		4729 ± 742		1.28331	0.686059	1.1898	0.534601	0.927134	1.73425
C16:1 acylcarnitine	8014 ± 2021		7325 ± 2632		8201 ± 1680		5004 ± 946		1.09403	0.977231	1.60163	0.893237	1.46397	1.63894
CE (16:1)	34199 ± 19357		54806 ± 18566		47652 ± 9165		11708 ± 3065		0.624008	0.717693	2.92097	1.15013	4.68098	4.06994
CE (18:1)	47526 ± 6708		49712 ± 6270		91309 ± 16579		28526 ± 6593		0.956029	0.520492	1.66604	0.544431	1.74266	3.20089
CE (18:2)	709310 ± 212063		569669 ± 104132		485006 ± 98099		429823 ± 45520		1.24513	1.46248	1.65024	1.17456	1.32536	1.12839
CE (18:3)	25212 ± 7268		25748 ± 4758		39281 ± 10491		13697 ± 3516		0.979199	0.641849	1.84077	0.655484	1.87987	2.86791
CE (20:3)	26091 ± 11282		37839 ± 10901		96036 ± 31488		9985 ± 4812		0.689527	0.271678	2.6129	0.394006	3.78941	9.61765
CE (20:4)	568318 ± 174679		489589 ± 129400		512820 ± 134217		202766 ± 46594		1.16081	1.10822	2.80282	0.954699	2.41455	2.52912
CE (20:5)	76847 ± 31282		95309 ± 10803		132980 ± 27400		60456 ± 18071		0.806294	0.577885	1.27113	0.716718	1.57652	2.19963
CE (22:6)	354819 ± 180497		311438 ± 129996		492507 ± 95331		251068 ± 46108		1.13929	0.720434	1.41324	0.632353	1.24046	1.96165
Cer (d34:0)	571 ± 87		577 ± 192		386 ± 130		170 ± 68		0.989144	1.47848	3.36178	1.4947	3.39868	2.27382
Cer (d34:1)	4191 ± 1197		3556 ± 539		3606 ± 1292		1180 ± 207		1.17859	1.16226	3.55231	0.986145	3.01403	3.05638
Cer (d38:1)	1762 ± 807		1535 ± 351		1437 ± 647		335 ± 69		1.14772	1.2263	5.2651	1.06846	4.58743	4.29348
Cer (d40:1)	19357 ± 9558		23085 ± 5427		13545 ± 3710		7217 ± 1627		0.838513	1.42913	2.68211	1.70436	3.19865	1.87675
Cer (d40:2)	480 ± 207		591 ± 192		686 ± 330		154 ± 52		0.811117	0.698839	3.10692	0.861576	3.83042	4.44583
Cer (d41:1)	4322 ± 1010		3915 ± 740		3363 ± 806		1658 ± 288		1.10383	1.2849	2.60691	1.16404	2.36169	2.02888
Cer (d42:1)	10790 ± 3325		13809 ± 5260		6926 ± 1522		5266 ± 1459		0.781416	1.55799	2.04913	1.9938	2.62233	1.31524
Cer (d42:2)	3406 ± 846		3061 ± 629		4630 ± 1180		2313 ± 333		1.11302	0.735667	1.47269	0.660966	1.32315	2.00184
Ceramide (d18:1/23:0)	9864 ± 2159		9050 ± 1739		8366 ± 1978		4131 ± 683		1.08993	1.17909	2.38791	1.0818	2.19088	2.02521
Ceramide (d40:1)	48609 ± 27919		55677 ± 14446		31320 ± 8846		16342 ± 3310		0.873053	1.55202	2.97442	1.77769	3.40692	1.91649
Ceramide (d42:1)	28014 ± 11334		34275 ± 14513		17264 ± 3298		14211 ± 3798		0.817325	1.62273	1.97123	1.98541	2.41181	1.21476
Ceramide (d42:2)	10318 ± 2319		9444 ± 2025		11605 ± 3139		5632 ± 914		1.0926	0.889143	1.83209	0.813789	1.67682	2.06051
Creatine	9301 ± 2791		10757 ± 2658		11501 ± 3198		18765 ± 5101		0.864712	0.808714	0.495674	0.935241	0.573224	0.612916
DG (34:1)	967 ± 340		1153 ± 253		1408 ± 437		573 ± 148		0.839021	0.68706	1.68903	0.818883	2.0131	2.45834
DG (34:2)	1950 ± 475		1638 ± 418		820 ± 505		1441 ± 557		1.19046	2.37953	1.35338	1.99882	1.13685	0.56876
DG (36:3)	4474 ± 2045		2837 ± 1927		2168 ± 714		4880 ± 1538		1.57697	2.06429	0.916956	1.30902	0.581468	0.4442
DG (36:4)	2341 ± 1226		1100 ± 928		435 ± 113		4015 ± 1660		2.12789	5.38201	0.583134	2.52928	0.274044	0.108349
DG (38:5)	3019 ± 972		2450 ± 1065		1767 ± 370		1546 ± 396		1.23196	1.70827	1.9523	1.38662	1.5847	1.14285
DG (38:6)	3805 ± 1870		2286 ± 2064		991 ± 95		3313 ± 956		1.66474	3.83909	1.14859	2.30612	0.689955	0.299184
FA (16:1)	1752 ± 1309		2185 ± 958		1393 ± 492		917 ± 278		0.801841	1.25806	1.91008	1.56896	2.38211	1.51827
FA (18:1)	5527 ± 1766		5985 ± 1221		10196 ± 1498		5083 ± 945		0.923517	0.542089	1.0874	0.586983	1.17746	2.00595
FA (18:2)	6046 ± 2710		3717 ± 2020		1371 ± 314		7379 ± 1205		1.62634	4.40999	0.819324	2.71161	0.503785	0.185788
FA (20:4)	1150 ± 428		704 ± 378		406 ± 56		719 ± 149		1.63388	2.82919	1.60037	1.73158	0.979489	0.565662
Gal-Gal-Cer(d18:1/16:0) or Lactosylceramide(d18:1/16:0)	1779 ± 287		1348 ± 232		1298 ± 405		931 ± 154		1.32	1.37061	1.91172	1.03834	1.44827	1.39479
GlcCer (40:1)	24032 ± 10319		29421 ± 6043		21847 ± 6725		5933 ± 975		0.816838	1.10001	4.05092	1.34667	4.95927	3.6826
GlcCer (42:1)	4859 ± 1295		6122 ± 1436		4313 ± 664		1794 ± 325		0.793679	1.12648	2.70871	1.41931	3.41286	2.40458
GlcCer (42:2)	7585 ± 1734		7328 ± 1120		11458 ± 2951		2841 ± 432		1.03507	0.66195	2.66979	0.639522	2.57933	4.03322
GlcCer (d34:1)	836 ± 227		701 ± 91		753 ± 186		313 ± 39		1.19275	1.11057	2.67382	0.931099	2.24172	2.40761
GlcCer (d40:1)	2470 ± 903		3312 ± 553		2651 ± 606		793 ± 118		0.745857	0.931897	3.11658	1.24943	4.17853	3.34434
GlcCer (d41:1)	460 ± 116		472 ± 57		499 ± 100		169 ± 29		0.974814	0.922738	2.7258	0.946578	2.79622	2.95403
GlcCer (d42:1)	1239 ± 207		1420 ± 367		1194 ± 163		595 ± 59		0.87264	1.03777	2.08372	1.18923	2.38783	2.00788
GlcCer (d42:2)	875 ± 195		920 ± 101		1501 ± 285		402 ± 39		0.951268	0.582992	2.1783	0.612858	2.2899	3.73642
L-Carnitine	4189 ± 1383		3781 ± 746		4138 ± 778		5124 ± 1125		1.10799	1.01228	0.817554	0.913618	0.737871	0.807637
LPC (14:0) A	1456 ± 949		1925 ± 876		997 ± 330		148 ± 39		0.756702	1.46086	9.80973	1.93057	12.9638	6.71502
LPC (14:0) A	7495 ± 3263		10426 ± 3359		6997 ± 1417		1154 ± 217		0.718846	1.0711	6.49217	1.49003	9.03139	6.06121
LPC (14:0) B	939 ± 286		1091 ± 327		665 ± 91		138 ± 32		0.860249	1.41086	6.79477	1.64006	7.89862	4.81605
LPC (14:0) B	65351 ± 24207		73252 ± 23531		40853 ± 6508		6456 ± 1044		0.89214	1.59967	10.1231	1.79307	11.347	6.32822
LPC (15:0)	13456 ± 1742		11679 ± 1475		11297 ± 1444		12691 ± 1815		1.15218	1.19107	1.06025	1.03376	0.920216	0.890168
LPC (16:0)	6244041 ± 1069489		5994874 ± 419416		5669308 ± 693704		4568070 ± 515451		1.04156	1.10138	1.36689	1.05743	1.31234	1.24107
LPC (16:0)	70901 ± 13503		66840 ± 5410		62156 ± 8882		50815 ± 6113		1.06077	1.1407	1.3953	1.07535	1.31537	1.2232
LPC (16:1)	1534 ± 590		2412 ± 733		2004 ± 414		896 ± 221		0.635995	0.765461	1.71166	1.20356	2.69132	2.23612
LPC (16:1)	94518 ± 48726		146403 ± 46841		104145 ± 27714		42910 ± 11504		0.645602	0.907567	2.20272	1.40577	3.41188	2.42706
LPC (17:1)	3224 ± 1332		4595 ± 1400		21266 ± 5832		2043 ± 985		0.701645	0.151615	1.57813	0.216086	2.24919	10.4088
LPC (18:0)	53393 ± 13921		48337 ± 9950		39930 ± 5138		26824 ± 2095		1.10459	1.33717	1.99049	1.21055	1.80202	1.48859
LPC (18:0)	4051257 ± 1245365		3585114 ± 998919		2900496 ± 491019		1676086 ± 196280		1.13002	1.39675	2.41709	1.23603	2.13898	1.73052
LPC (18:1)	16375 ± 5412		20084 ± 4062		45789 ± 6441		7511 ± 1606		0.815305	0.357618	2.18023	0.438631	2.67413	6.09655
LPC (18:1)	996977 ± 436367		1241355 ± 331069		3819520 ± 647659		390038 ± 88151		0.803136	0.261022	2.5561	0.325003	3.18265	9.79268
LPC (18:2)	46270 ± 6547		34542 ± 5015		21419 ± 3545		20221 ± 2664		1.33953	2.16026	2.28823	1.6127	1.70823	1.05924
LPC (18:2)	4804027 ± 736579		3381261 ± 639746		1915107 ± 432985		1699134 ± 251600		1.42078	2.50849	2.82734	1.76557	1.98999	1.12711
LPC (18:3) A	4100 ± 1780		4202 ± 1389		4584 ± 1697		1857 ± 258		0.975546	0.8943	2.20783	0.916718	2.26317	2.46878
LPC (18:3) B	18713 ± 3743		16464 ± 2521		12453 ± 2172		7665 ± 740		1.1366	1.50264	2.44144	1.32205	2.14801	1.62476
LPC (20:0)	114633 ± 42221		138838 ± 30105		88874 ± 18649		116787 ± 20030		0.82566	1.28984	0.981557	1.56219	1.18882	0.760991
LPC (20:1)	694 ± 192		866 ± 157		1395 ± 186		518 ± 85		0.801362	0.497521	1.34059	0.620844	1.67289	2.69454
LPC (20:1) A	5647 ± 2930		7908 ± 2604		16168 ± 4207		2757 ± 605		0.714064	0.349246	2.04821	0.489096	2.86839	5.86467
LPC (20:1) B	32318 ± 12086		40632 ± 7490		64554 ± 10386		20327 ± 2690		0.795389	0.500644	1.58992	0.629434	1.99893	3.17575
LPC (20:2) A	9211 ± 2309		10169 ± 1913		11248 ± 4975		5345 ± 1037		0.905754	0.818872	1.72327	0.904077	1.90258	2.10444
LPC (20:2) B	14277 ± 3292		13296 ± 2581		16421 ± 4265		9007 ± 1622		1.07379	0.869454	1.58514	0.809704	1.4762	1.82314
LPC (20:3)	2398 ± 598		2270 ± 332		3070 ± 625		1054 ± 337		1.0565	0.781111	2.27463	0.739341	2.15299	2.91204
LPC (20:3)	121284 ± 32100		115792 ± 13940		158602 ± 42612		50733 ± 12886		1.04743	0.764706	2.39064	0.730078	2.28238	3.12622
LPC (20:4)	716445 ± 221933		492463 ± 241942		370305 ± 111557		207723 ± 22090		1.45482	1.93474	3.44904	1.32988	2.37077	1.78269
LPC (20:5) A	8487 ± 3653		10037 ± 870		12443 ± 2777		10477 ± 2319		0.845558	0.682053	0.810027	0.80663	0.957979	1.18763
LPC (20:5) B	16778 ± 3161		15668 ± 1776		18291 ± 3896		16706 ± 4283		1.07086	0.917296	1.00431	0.856599	0.937855	1.09486
LPC (22:4)	3161 ± 481		3076 ± 835		2704 ± 792		1217 ± 222		1.02769	1.16884	2.59676	1.13735	2.5268	2.22166
LPC (22:5)	12930 ± 3546		14853 ± 3913		9495 ± 2898		8578 ± 1836		0.870527	1.36182	1.50741	1.56436	1.7316	1.10691
LPC (22:6)	314351 ± 104595		216932 ± 84650		249891 ± 33537		206343 ± 26089		1.44908	1.25796	1.52344	0.868109	1.05132	1.21104
LPC (o-16:0)	15301 ± 2485		13244 ± 1095		11122 ± 1129		10515 ± 1042		1.15536	1.37571	1.4552	1.19072	1.25952	1.05778
LPC (p-16:0) or LPC (o-16:1)	3229 ± 395		2209 ± 760		454 ± 279		2530 ± 343		1.46204	7.1091	1.27624	4.86244	0.872915	0.179522
LPC (p-18:0) or LPC (o-18:1)	4327 ± 1048		3813 ± 471		7869 ± 1103		2772 ± 248		1.13488	0.54985	1.56068	0.484501	1.37519	2.83837
LPE (16:0)	1199 ± 139		1524 ± 247		1178 ± 184		1037 ± 118		0.786577	1.0176	1.15625	1.29371	1.46997	1.13625
LPE (18:2)	1515 ± 264		1335 ± 231		686 ± 137		529 ± 84		1.13424	2.2088	2.86326	1.94738	2.52439	1.2963
LPE (20:4)	781 ± 44		942 ± 238		768 ± 147		410 ± 44		0.829431	1.01732	1.90693	1.22652	2.29908	1.87447
LPE (22:6)	670 ± 135		771 ± 240		781 ± 159		649 ± 50		0.868945	0.857158	1.03153	0.986436	1.18711	1.20343
Lyso-PAF C-18	4454 ± 570		4400 ± 762		3926 ± 446		3439 ± 276		1.01232	1.13468	1.2953	1.12087	1.27954	1.14156
lysoPC (19:0)	32932 ± 9543		26164 ± 4569		30381 ± 5157		36860 ± 5950		1.25869	1.08398	0.89344	0.8612	0.709818	0.824219
N-Stearoyl-4-sphingenyl-1-O-phosphorylcholine	5531 ± 2207		3878 ± 1195		2952 ± 932		1271 ± 234		1.4261	1.87337	4.35303	1.31363	3.0524	2.32364
N-Tetracosenoyl-4-sphingenyl-1-O-phosphorylcholine	506327 ± 222144		418142 ± 51539		655526 ± 133596		339375 ± 81044		1.2109	0.772398	1.49194	0.637872	1.23209	1.93157
PC (16:0/16:0) _PC (32:0)	804383 ± 161548		741521 ± 128229		657725 ± 109341		373362 ± 54104		1.08477	1.22298	2.15443	1.1274	1.98606	1.76163
PC (16:0/20:4) (OH[S])	306 ± 38		1062 ± 2269		267 ± 56		483 ± 199		0.288525	1.14716	0.634631	3.97593	2.19957	0.553221
PC (16:0/9:0(CHO))	11052 ± 5848		12579 ± 2676		5623 ± 4608		5094 ± 1654		0.878629	1.96533	2.16951	2.23682	2.4692	1.10389
PC (18:1/16:0)	7364840 ± 2113856		10254260 ± 2058160		14365016 ± 1079000		4562666 ± 793633		0.718223	0.512693	1.61415	0.713836	2.24743	3.14838
PC (28:0)	72522 ± 63498		101623 ± 49379		36275 ± 10572		874 ± 120		0.71364	1.99924	82.9474	2.80148	116.231	41.4894
PC (30:0)	4176 ± 2036		5198 ± 1456		3285 ± 1036		435 ± 127		0.80331	1.27109	9.60839	1.58231	11.961	7.55919
PC (30:0)	338230 ± 221666		478750 ± 202447		192339 ± 30051		27442 ± 2509		0.706487	1.75851	12.3254	2.48909	17.446	7.009
PC (30:1)	39416 ± 35825		72427 ± 33513		37465 ± 9431		1896 ± 477		0.544213	1.05208	20.7872	1.93322	38.1968	19.7581
PC (31:0)	11189 ± 816		11686 ± 1543		11522 ± 1830		11292 ± 2075		0.957538	0.971162	0.990932	1.01423	1.03487	1.02036
PC (32:0)	7216 ± 1346		6876 ± 1353		5374 ± 956		4070 ± 433		1.04947	1.34282	1.77297	1.27952	1.6894	1.32033
PC (32:1)	6094 ± 5569		14071 ± 6859		8744 ± 1722		2166 ± 482		0.433085	0.696966	2.81395	1.60931	6.49746	4.03743
PC (32:1)	1320320 ± 1054887		2646762 ± 1116202		1795956 ± 364084		321359 ± 89538		0.498843	0.735163	4.10855	1.47373	8.23614	5.58862
PC (32:2)	609056 ± 238346		706193 ± 267837		179064 ± 31823		49231 ± 6510		0.86245	3.40134	12.3713	3.94381	14.3444	3.63719
PC (32:2)	7248 ± 2945		8721 ± 3292		2628 ± 503		894 ± 124		0.831107	2.758	8.10978	3.31847	9.75781	2.94046
PC (33:0)	9711 ± 2159		8035 ± 1451		15257 ± 5119		6094 ± 1484		1.20863	0.636489	1.59346	0.526619	1.3184	2.50351
PC (33:1)	882 ± 451		1480 ± 493		4540 ± 527		706 ± 92		0.596013	0.19424	1.24841	0.325899	2.09461	6.42717
PC (33:1)	92253 ± 54203		161168 ± 58443		591792 ± 91246		62617 ± 9657		0.5724	0.155887	1.47329	0.27234	2.57389	9.45102
PC (33:2)	1514 ± 439		1481 ± 330		988 ± 142		1473 ± 482		1.02229	1.53237	1.02762	1.49895	1.00522	0.670612
PC (33:2)	166266 ± 52162		146841 ± 36521		98870 ± 15530		119998 ± 37210		1.13228	1.68166	1.38557	1.48519	1.2237	0.823933
PC (34:0)	3667 ± 1083		3309 ± 778		2381 ± 591		1350 ± 146		1.10825	1.53973	2.71575	1.38933	2.45048	1.76378
PC (34:0)	321658 ± 93818		275833 ± 62171		247265 ± 67287		85810 ± 10462		1.16613	1.30087	3.7485	1.11554	3.21447	2.88154
PC (34:1)	59730 ± 28361		97266 ± 28032		156577 ± 25445		31853 ± 5870		0.614086	0.381473	1.87518	0.621205	3.05361	4.91563
PC (34:2)	224373 ± 49809		231224 ± 31713		160334 ± 24465		152144 ± 18044		0.970371	1.39941	1.47474	1.44214	1.51977	1.05383
PC (34:2)	16467414 ± 1732804		16189126 ± 906557		13512895 ± 892881		13042714 ± 774650		1.01719	1.21864	1.26258	1.19805	1.24124	1.03605
PC (34:3)	727563 ± 142190		844647 ± 148999		448134 ± 121197		515996 ± 75871		0.861381	1.62354	1.41002	1.88481	1.63693	0.868485
PC (34:4)	111614 ± 24212		133950 ± 31781		60007 ± 16977		8891 ± 1076		0.833252	1.86003	12.5536	2.23225	15.0658	6.74913
PC (34:4)	1747 ± 403		2192 ± 603		1026 ± 319		211 ± 35		0.797007	1.70254	8.2794	2.13617	10.3881	4.86296
PC (35:0)	4157 ± 1045		3084 ± 457		4017 ± 358		2647 ± 384		1.3478	1.03497	1.57062	0.767898	1.16532	1.51755
PC (35:1)	83922 ± 42367		125637 ± 34934		684037 ± 96763		44119 ± 6271		0.667969	0.122686	1.90219	0.183671	2.84772	15.5045
PC (35:2)	4720 ± 1324		3736 ± 855		5253 ± 593		4167 ± 814		1.2635	0.898584	1.13271	0.711187	0.896486	1.26055
PC (35:2)	468400 ± 143928		355286 ± 79051		634425 ± 101202		336949 ± 64157		1.31837	0.738307	1.39012	0.560013	1.05442	1.88285
PC (35:3)	56997 ± 10691		53138 ± 7435		132141 ± 15890		66743 ± 14702		1.07263	0.431334	0.85398	0.402129	0.796159	1.97986
PC (35:3) A	6372 ± 1311		8238 ± 2797		50768 ± 16799		5522 ± 522		0.773554	0.125521	1.15398	0.162265	1.49179	9.19358
PC (35:4)	192819 ± 35900		200017 ± 31685		150533 ± 34236		104552 ± 12417		0.964009	1.28091	1.84424	1.32873	1.9131	1.43979
PC (35:4) A	30545 ± 6978		27301 ± 6041		22699 ± 4316		18612 ± 4246		1.11884	1.34565	1.64115	1.20272	1.46683	1.2196
PC (36:1)	28451 ± 13295		42142 ± 10277		81748 ± 10873		9106 ± 1545		0.675126	0.348032	3.12448	0.515507	4.628	8.97757
PC (36:1)	3230765 ± 1498933		4805297 ± 1098549		9485265 ± 907333		766139 ± 166619		0.672334	0.340609	4.21694	0.506606	6.27209	12.3806
PC (36:2)	181478 ± 31933		182358 ± 26807		123321 ± 17343		85552 ± 9272		0.995174	1.47159	2.12126	1.47873	2.13155	1.44147
PC (36:2)	15560442 ± 1120349		15226071 ± 1179517		12325226 ± 902625		9513214 ± 714885		1.02196	1.26249	1.63567	1.23536	1.60052	1.29559
PC (36:3)	33903 ± 6435		34971 ± 5831		41675 ± 4935		19181 ± 2053		0.969462	0.813514	1.76753	0.83914	1.82321	2.17271
PC (36:3) A	4149880 ± 615556		4133478 ± 423052		4917332 ± 553572		2322410 ± 249506		1.00397	0.843929	1.78688	0.840594	1.77982	2.11734
PC (36:3) B	222474 ± 336188		603810 ± 424320		2167621 ± 793248		37480 ± 49021		0.36845	0.102635	5.93579	0.278559	16.1102	57.834
PC (36:4)	9271863 ± 1640280		8815244 ± 1714132		7928201 ± 1299540		5743427 ± 459957		1.0518	1.16948	1.61434	1.11188	1.53484	1.3804
PC (36:4) A	26119 ± 6467		18987 ± 3808		9703 ± 2175		11963 ± 2156		1.37565	2.69198	2.18334	1.95688	1.58713	0.811052
PC (36:4) A	89045 ± 24592		40425 ± 8360		18770 ± 7845		17725 ± 4439		2.20272	4.74407	5.02361	2.15373	2.28064	1.05892
PC (36:4) B	84226 ± 19835		85137 ± 24703		71023 ± 19914		46957 ± 3376		0.989302	1.18591	1.7937	1.19873	1.8131	1.51251
PC (36:4) B	352480 ± 43384		269406 ± 39064		244252 ± 59852		175440 ± 29687		1.30836	1.4431	2.00912	1.10299	1.5356	1.39223
PC (36:5)	1465 ± 603		836 ± 353		418 ± 91		1373 ± 271		1.75313	3.50618	1.06729	1.99995	0.608792	0.304403
PC (36:5)	777718 ± 279729		950119 ± 133376		1027330 ± 294899		827435 ± 189392		0.818549	0.757029	0.939914	0.924843	1.14827	1.24158
PC (36:5)	4530 ± 679		4404 ± 708		2628 ± 1169		1129 ± 592		1.02856	1.72336	4.01103	1.67551	3.89966	2.32745
PC (36:6)	85503 ± 17706		97485 ± 12332		77940 ± 17837		13425 ± 2119		0.87709	1.09704	6.3687	1.25077	7.26117	5.80537
PC (37:1)	20242 ± 9592		28400 ± 7160		122181 ± 25290		10107 ± 1062		0.71276	0.165673	2.00285	0.232438	2.80999	12.0892
PC (37:2)	317473 ± 60706		274122 ± 58808		242531 ± 58805		198421 ± 37203		1.15815	1.309	1.59999	1.13025	1.38151	1.2223
PC (37:3)	31350 ± 3995		29813 ± 3342		91455 ± 16776		21609 ± 2159		1.05153	0.342789	1.45075	0.32599	1.37965	4.2322
PC (37:4)	554 ± 94		600 ± 97		383 ± 64		357 ± 41		0.924159	1.4458	1.55336	1.56445	1.68084	1.07439
PC (37:4)	151591 ± 59885		108595 ± 58640		162879 ± 21790		103575 ± 19101		1.39594	0.930699	1.46359	0.66672	1.04846	1.57257
PC (37:5)	16226 ± 4317		15296 ± 4244		48323 ± 10742		14573 ± 1924		1.06076	0.335778	1.11344	0.316545	1.04966	3.31599
PC (37:6)	16975 ± 5910		15867 ± 4154		22348 ± 3792		20275 ± 4090		1.06985	0.759582	0.837244	0.709991	0.782583	1.10224
PC (38:2)	3601 ± 1245		4533 ± 676		3236 ± 546		2716 ± 441		0.794471	1.1127	1.32586	1.40056	1.66886	1.19157
PC (38:2)	365090 ± 133775		449783 ± 75195		402073 ± 94165		236464 ± 40779		0.811702	0.908018	1.54395	1.11866	1.90212	1.70035
PC (38:3)	117705 ± 136508		286428 ± 186701		1322503 ± 561539		16476 ± 11267		0.41094	0.0890016	7.14406	0.21658	17.3847	80.2689
PC (38:3)	18668 ± 6882		21993 ± 5611		21507 ± 3512		7979 ± 1253		0.848818	0.867995	2.3397	1.02259	2.75642	2.69552
PC (38:3)	6010 ± 3421		8770 ± 4787		36466 ± 19395		2152 ± 188		0.685337	0.164814	2.79257	0.240486	4.07475	16.9438
PC (38:3)	2377599 ± 842377		2698443 ± 642450		2760492 ± 479543		724638 ± 162472		0.8811	0.861296	3.28109	0.977523	3.72385	3.80948
PC (38:4)	5717 ± 1417		7110 ± 1936		11482 ± 1363		4160 ± 910		0.804069	0.497949	1.37419	0.619286	1.70904	2.7597
PC (38:4) A	7219252 ± 1777067		6410304 ± 2480142		4044535 ± 653118		3517193 ± 333184		1.12619	1.78494	2.05256	1.58493	1.82256	1.14993
PC (38:5)	10199 ± 1692		11035 ± 3774		14421 ± 3008		6345 ± 1120		0.924205	0.707242	1.60751	0.765243	1.73935	2.27294
PC (38:5) A	1283655 ± 244964		1321466 ± 365508		1798651 ± 287408		890226 ± 166398		0.971387	0.713677	1.44194	0.734698	1.48442	2.02044
PC (38:5) A	817748 ± 228830		1139390 ± 230105		970809 ± 222879		447719 ± 86077		0.717707	0.842337	1.82648	1.17365	2.54488	2.16834
PC (38:6)	9481 ± 2741		7984 ± 3246		5016 ± 1559		3229 ± 366		1.18758	1.89027	2.93587	1.5917	2.47215	1.55315
PC (38:6)	26659 ± 9793		16976 ± 6557		9570 ± 5068		5398 ± 988		1.57037	2.78574	4.93859	1.77393	3.14485	1.77281
PC (38:6) A	10405496 ± 2368023		9980530 ± 1885858		11626341 ± 1154033		8741749 ± 702642		1.04258	0.894993	1.19032	0.858441	1.14171	1.32998
PC (38:6) B	190164 ± 38151		147748 ± 31115		179678 ± 37278		84466 ± 13731		1.28709	1.05836	2.25138	0.822292	1.7492	2.12723
PC (38:6) C	20707 ± 10091		25841 ± 11894		74173 ± 32239		7413 ± 966		0.801309	0.279168	2.79342	0.348391	3.48608	10.0062
PC (38:7)	112869 ± 27613		133739 ± 48594		151067 ± 50920		89944 ± 24370		0.843948	0.747145	1.25488	0.885297	1.48692	1.67957
PC (39:4)	55580 ± 16198		45741 ± 19077		46542 ± 7218		35469 ± 6229		1.2151	1.19421	1.56703	0.982804	1.28963	1.3122
PC (39:5)	11660 ± 3045		10288 ± 4110		33476 ± 7636		8952 ± 1065		1.13334	0.348316	1.30246	0.307335	1.14922	3.73932
PC (39:6)	41548 ± 20533		26625 ± 12388		71925 ± 9392		63366 ± 10293		1.56051	0.577661	0.655685	0.370174	0.420173	1.13507
PC (39:7)	7895 ± 2871		7386 ± 2957		30484 ± 7202		8921 ± 1029		1.06887	0.258996	0.885029	0.242309	0.828004	3.41715
PC (40:3)	15108 ± 7100		22692 ± 3198		23752 ± 3736		10715 ± 1567		0.665806	0.636087	1.40996	0.955363	2.11767	2.21661
PC (40:4)	720 ± 214		905 ± 265		783 ± 228		249 ± 39		0.795103	0.919441	2.8932	1.15638	3.63877	3.14669
PC (40:4) A	40165 ± 18847		66815 ± 18540		74729 ± 21938		11995 ± 3000		0.601133	0.53747	3.34846	0.894095	5.57026	6.23005
PC (40:4) B	106521 ± 28085		142377 ± 39227		89250 ± 15316		63140 ± 9560		0.748158	1.19351	1.68705	1.59526	2.25494	1.41352
PC (40:5)	1980 ± 457		2182 ± 646		1680 ± 297		1630 ± 241		0.907485	1.17886	1.21501	1.29904	1.33888	1.03066
PC (40:5) B	193388 ± 110427		330810 ± 128159		243281 ± 91334		22401 ± 3377		0.584587	0.794914	8.6329	1.35979	14.7675	10.8602
PC (40:5) C	276017 ± 52409		289343 ± 78854		218917 ± 33162		220330 ± 40850		0.953944	1.26083	1.25274	1.3217	1.31322	0.993585
PC (40:6)	27789 ± 10609		27808 ± 11451		27060 ± 3109		19910 ± 2471		0.999285	1.02692	1.39573	1.02765	1.39673	1.35915
PC (40:6) B	3571475 ± 1373581		3480615 ± 1449071		3665471 ± 383791		2287984 ± 371941		1.0261	0.974356	1.56097	0.949568	1.52126	1.60205
PC (40:7)	1264904 ± 366568		1264381 ± 436269		2544833 ± 452601		942804 ± 143806		1.00041	0.497048	1.34164	0.496842	1.34109	2.69922
PC (40:8)	2364 ± 778		2127 ± 906		1985 ± 514		1623 ± 141		1.11142	1.1909	1.4562	1.07151	1.31022	1.22277
PC (40:8)	197978 ± 67964		164715 ± 71105		141548 ± 43385		108076 ± 11919		1.20194	1.39866	1.83184	1.16367	1.52406	1.30971
PC (40:9)	8190 ± 2682		8085 ± 3703		8235 ± 2548		5235 ± 618		1.01292	0.994463	1.56441	0.981774	1.54445	1.57312
PC (41:6)	18781 ± 5990		16775 ± 5446		31247 ± 8044		30721 ± 5482		1.11959	0.601051	0.611333	0.536849	0.546033	1.01711
PC (42:10)	102040 ± 40390		91657 ± 39091		114084 ± 41261		37520 ± 4974		1.11328	0.894426	2.71958	0.803416	2.44286	3.04059
PC (42:11)	2653 ± 1020		2765 ± 951		4815 ± 1285		3119 ± 555		0.959559	0.551004	0.850762	0.574226	0.886618	1.54402
PC (42:5)	10243 ± 3712		14349 ± 2255		9988 ± 1753		7798 ± 969		0.71382	1.0255	1.31355	1.43663	1.84017	1.28089
PC (42:6)	9818 ± 4321		15651 ± 2382		13080 ± 2610		3887 ± 651		0.627296	0.750619	2.5258	1.1966	4.02649	3.36495
PC (44:12)	6633 ± 2559		6636 ± 1852		14035 ± 4291		5259 ± 483		0.999502	0.472581	1.26111	0.472816	1.26174	2.66856
PC (o-32:0)	33665 ± 6611		36139 ± 4737		34636 ± 5236		18255 ± 2363		0.931539	0.971976	1.84418	1.04341	1.97972	1.89735
PC (o-34:0)	4211 ± 412		4673 ± 575		4338 ± 485		2338 ± 475		0.901234	0.970826	1.8016	1.07722	1.99903	1.85573
PC (p-32:0) or PC (o-32:1)	9471 ± 1062		10716 ± 1056		10940 ± 1268		7971 ± 1346		0.883849	0.865793	1.18817	0.979571	1.34432	1.37235
PC (p-34:0) or PC (o-34:1)	81866 ± 16230		81864 ± 10827		180037 ± 27850		37489 ± 4264		1.00002	0.454715	2.18374	0.454706	2.1837	4.80244
PC (p-34:1) or PC (o-34:2) A	72118 ± 17119		65597 ± 11945		27244 ± 3244		85853 ± 12615		1.09942	2.6471	0.84002	2.40772	0.764055	0.317336
PC (p-34:1) or PC (o-34:2) B	14639 ± 4511		14857 ± 2096		28644 ± 2699		7548 ± 1291		0.985354	0.511063	1.93955	0.51866	1.96838	3.79512
PC (p-34:2) or PC (o-34:3)	49495 ± 17843		40277 ± 11652		24019 ± 4839		36722 ± 7924		1.22886	2.06066	1.34782	1.67688	1.0968	0.65407
PC (p-36:1) or PC (o-36:2)	26632 ± 2915		23271 ± 4702		20788 ± 2925		26665 ± 3013		1.14445	1.28113	0.99877	1.11942	0.872703	0.7796
PC (p-36:2) or PC (o-36:3)	15462 ± 2772		12932 ± 1758		12656 ± 1234		15713 ± 547		1.19567	1.22172	0.984008	1.02179	0.822979	0.80543
PC (p-36:4) or PC (o-36:5)	85772 ± 17081		77618 ± 23597		60260 ± 6342		50661 ± 9010		1.10505	1.42335	1.69303	1.28804	1.53209	1.18947
PC (p-38:2) or PC (o-38:3)	3956 ± 539		4651 ± 577		6199 ± 921		2611 ± 376		0.850552	0.638236	1.51541	0.750379	1.78168	2.37437
PC (p-38:3) or PC (o-38:4)	22051 ± 4535		22649 ± 3581		27480 ± 4990		6725 ± 938		0.97359	0.802439	3.27887	0.824206	3.36781	4.08612
PC (p-38:3) or PC (o-38:4)	40013 ± 4687		40553 ± 5777		26887 ± 4336		20988 ± 1759		0.98668	1.48818	1.90651	1.50827	1.93225	1.28111
PC (p-38:4) A or PC (o-38:5) A	160921 ± 41669		157140 ± 32709		284737 ± 57428		65685 ± 7915		1.02407	0.565157	2.4499	0.551875	2.39232	4.3349
PC (p-38:4) A or PC (o-38:5) A	6615 ± 796		7345 ± 1309		4815 ± 269		9279 ± 926		0.900602	1.37392	0.712876	1.52556	0.791556	0.518863
PC (p-38:4) B or PC (o-38:5) B	13277 ± 2945		10734 ± 2755		7649 ± 1001		7374 ± 1124		1.23691	1.7358	1.80057	1.40334	1.4557	1.03731
PC (p-38:5) or PC (o-38:6)	81462 ± 21162		79635 ± 15642		76028 ± 7559		67612 ± 7500		1.02294	1.07147	1.20485	1.04743	1.17782	1.12449
PC (p-40:3) or PC (o-40:4)	11125 ± 3012		8212 ± 2602		5191 ± 287		6346 ± 873		1.35465	2.14318	1.75314	1.58209	1.29416	0.818007
PC (p-40:4) or PC (o-40:5)	5814 ± 2912		7958 ± 2314		7053 ± 1581		4478 ± 2398		0.730535	0.824332	1.29831	1.12839	1.7772	1.57498
PC (p-40:5) or PC (o-40:6)	28448 ± 5223		28094 ± 6108		28060 ± 3689		21240 ± 2688		1.01258	1.01383	1.33935	1.00123	1.32271	1.32108
PC (p-40:6) or PC (o-40:7) A	38448 ± 11669		34957 ± 8264		84962 ± 12968		27531 ± 3929		1.09989	0.452538	1.39655	0.411439	1.26972	3.08604
PC (p-40:6) or PC (o-40:7) B	7155 ± 1786		6132 ± 1344		7813 ± 1024		13329 ± 1739		1.16683	0.915777	0.536817	0.784844	0.460065	0.586187
PC (p-42:3) or PC (o-42:4)	2698 ± 831		1928 ± 928		1094 ± 171		1721 ± 337		1.39904	2.46683	1.5677	1.76323	1.12056	0.635514
PC (p-42:4) or PC (o-42:5)	3543 ± 576		3259 ± 562		3474 ± 553		2328 ± 206		1.08734	1.01988	1.52225	0.937964	1.39997	1.49257
PC (p-42:5) or PC (o-42:6)	2399 ± 524		2275 ± 633		1940 ± 178		1452 ± 68		1.0545	1.23711	1.65259	1.17317	1.56718	1.33584
PC (p-44:4) or PC (o-44:5)	1459 ± 178		1316 ± 294		1698 ± 263		1177 ± 124		1.10876	0.859124	1.24009	0.774848	1.11844	1.44344
PC (p-44:5) or PC (o-44:6)	1272 ± 305		1033 ± 303		939 ± 112		1245 ± 116		1.23098	1.35437	1.02114	1.10023	0.829531	0.753959
PE (34:1) B	475 ± 358		699 ± 281		628 ± 149		184 ± 39		0.679759	0.756838	2.57961	1.11339	3.79488	3.4084
PE (34:2)	24936 ± 5484		27644 ± 5386		11344 ± 1863		17294 ± 6506		0.902032	2.19823	1.44189	2.43697	1.59849	0.655933
PE (34:2) B	1693 ± 481		1920 ± 368		811 ± 177		1452 ± 537		0.881708	2.0882	1.16592	2.36836	1.32234	0.558336
PE (36:1)	3706 ± 695		3790 ± 683		8953 ± 1502		2159 ± 566		0.977801	0.413954	1.71645	0.423352	1.75542	4.14648
PE (36:1) A	397 ± 151		586 ± 152		948 ± 137		234 ± 33		0.678575	0.419193	1.70098	0.617755	2.50669	4.05774
PE (36:2)	97885 ± 17058		97322 ± 11675		45457 ± 8896		27453 ± 9291		1.00578	2.15335	3.56551	2.14098	3.54502	1.65579
PE (36:2) A	1474 ± 251		1392 ± 143		1003 ± 152		941 ± 108		1.05919	1.46957	1.56618	1.38744	1.47866	1.06574
PE (36:2) B	6453 ± 1413		6402 ± 912		2986 ± 663		2310 ± 868		1.00796	2.16079	2.79313	2.14372	2.77106	1.29264
PE (36:3) B	2258 ± 761		1834 ± 265		1996 ± 279		2191 ± 567		1.2315	1.13114	1.03045	0.918505	0.836746	0.910987
PE (36:4) B	1723 ± 621		2497 ± 470		1840 ± 322		1238 ± 185		0.689963	0.93608	1.39161	1.35671	2.01693	1.48663
PE (36:4) A	6872 ± 3981		4039 ± 513		2406 ± 173		4745 ± 1804		1.70148	2.85657	1.44808	1.67887	0.851068	0.506929
PE (36:4) B	23103 ± 6972		33895 ± 5961		21965 ± 3484		17995 ± 3025		0.681605	1.05182	1.28386	1.54315	1.88359	1.22062
PE (38:1) A	806 ± 356		1163 ± 341		5525 ± 617		612 ± 50		0.692624	0.145831	1.3174	0.210549	1.90204	9.03372
PE (38:2) A	1015 ± 168		936 ± 151		698 ± 89		500 ± 69		1.08458	1.45464	2.03069	1.3412	1.87233	1.39601
PE (38:3)	3835 ± 469		3803 ± 466		3059 ± 377		4117 ± 796		1.00837	1.25354	0.931377	1.24313	0.923643	0.742998
PE (38:4)	61610 ± 8757		77928 ± 12047		50224 ± 7673		30232 ± 7727		0.790601	1.22672	2.03792	1.55162	2.57769	1.66128
PE (38:4) A	740 ± 136		772 ± 112		675 ± 108		398 ± 41		0.958278	1.09577	1.85684	1.14348	1.93768	1.69456
PE (38:4) B	3982 ± 667		5168 ± 869		4011 ± 530		2498 ± 568		0.770484	0.992894	1.59396	1.28866	2.06877	1.60536
PE (38:6)	42374 ± 5331		55484 ± 9887		60172 ± 16384		57468 ± 13462		0.763716	0.704214	0.737344	0.922089	0.965469	1.04704
PE (38:6) B	2576 ± 405		3605 ± 772		4303 ± 1231		3152 ± 678		0.714544	0.598596	0.817141	0.837731	1.14358	1.3651
PE (40:2) A	4014 ± 662		3419 ± 629		2969 ± 543		2644 ± 477		1.17376	1.35168	1.51804	1.15158	1.29332	1.12308
PE (40:4) A	2167 ± 695		1450 ± 663		1961 ± 197		2127 ± 405		1.49473	1.10541	1.01887	0.739539	0.681642	0.921713
PE (40:6)	16459 ± 3036		19926 ± 2562		19056 ± 3017		20498 ± 6262		0.826026	0.86371	0.802982	1.04562	0.972102	0.929689
PE (40:6) A	447 ± 91		487 ± 68		428 ± 57		370 ± 51		0.918742	1.0449	1.21005	1.13732	1.31708	1.15805
PE (p-36:4) or PE (o-36:5)	11790 ± 2443		10652 ± 2156		6804 ± 933		6313 ± 860		1.10678	1.73268	1.86759	1.56551	1.68741	1.07786
PE (p-38:4) or PE (o-38:5)	2630 ± 473		2671 ± 223		1760 ± 320		1561 ± 556		0.984458	1.49403	1.68457	1.51762	1.71116	1.12753
PE (p-38:4) or PE (o-38:5)	12319 ± 3547		9255 ± 3122		6197 ± 1279		6465 ± 977		1.33111	1.98808	1.90555	1.49355	1.43155	0.958484
PE (p-38:5) or PE (o-38:6)	13653 ± 1966		14720 ± 3324		11946 ± 1944		12973 ± 3283		0.927474	1.14285	1.05243	1.23222	1.13473	0.92088
PE (p-40:5) or PE (o-40:6)	18938 ± 6556		15429 ± 5300		13918 ± 1914		13815 ± 2572		1.22746	1.36068	1.37086	1.10853	1.11682	1.00748
PE 36:4	654 ± 264		403 ± 188		207 ± 81		187 ± 67		1.62221	3.1611	3.49963	1.94864	2.15733	1.10709
PI (32:1)	263 ± 177		434 ± 211		178 ± 31		145 ± 53		0.605013	1.47615	1.81406	2.43987	2.99838	1.22891
PI (34:1)	3233 ± 2269		4080 ± 1905		5416 ± 2193		639 ± 180		0.792345	0.596862	5.05934	0.753286	6.38528	8.47656
PI (34:2)	4608 ± 987		3481 ± 816		969 ± 146		5048 ± 688		1.324	4.75623	0.912885	3.59231	0.689489	0.191935
PI (36:1)	1061 ± 520		1105 ± 489		2563 ± 341		494 ± 72		0.960437	0.414003	2.14999	0.431057	2.23856	5.19319
PI (36:2)	15383 ± 3889		9361 ± 2016		2954 ± 558		6575 ± 1056		1.64333	5.20669	2.33956	3.16837	1.42367	0.449338
PI (36:3)	1490 ± 267		1319 ± 224		823 ± 141		1639 ± 270		1.12974	1.81043	0.909021	1.60252	0.804632	0.502103
PI (36:4)	9352 ± 1164		8846 ± 1834		4640 ± 702		9612 ± 1857		1.05714	2.01544	0.972876	1.90651	0.920294	0.482711
PI (38:3)	3149 ± 2315		6084 ± 3227		20458 ± 4894		1431 ± 514		0.517518	0.153918	2.20008	0.297415	4.25121	14.2939
PI (38:3) B	5177 ± 1108		4458 ± 386		4066 ± 879		3534 ± 764		1.16146	1.27351	1.46517	1.09648	1.2615	1.1505
PI (38:4)	65441 ± 16048		52496 ± 10534		36548 ± 7043		39822 ± 4796		1.24658	1.79052	1.64333	1.43635	1.31827	0.917793
PI (38:5)	2468 ± 581		2033 ± 167		3634 ± 447		2570 ± 662		1.21377	0.679192	0.960213	0.559574	0.791102	1.41376
PI (40:6)	2236 ± 343		1910 ± 268		1925 ± 164		1951 ± 354		1.17066	1.16169	1.14625	0.992337	0.979154	0.986715
PI 38:6	1059 ± 171		973 ± 182		705 ± 38		1037 ± 157		1.08762	1.50143	1.02048	1.38047	0.938268	0.679674
plasmenyl-PC (32:0)	223 ± 82		213 ± 41		239 ± 64		120 ± 24		1.04832	0.932113	1.85765	0.889152	1.77203	1.99295
plasmenyl-PC (34:0)	954 ± 215		914 ± 67		1837 ± 239		503 ± 58		1.04401	0.519126	1.89774	0.497242	1.81774	3.65565
plasmenyl-PC (34:1)	631 ± 145		563 ± 121		270 ± 33		751 ± 68		1.12122	2.33966	0.840638	2.08671	0.749754	0.359299
plasmenyl-PC (34:2)	758 ± 243		543 ± 182		280 ± 19		680 ± 119		1.39595	2.70947	1.11438	1.94095	0.798295	0.411292
plasmenyl-PC (34:2)	2175 ± 684		1306 ± 291		866 ± 129		1042 ± 133		1.66472	2.51053	2.08629	1.50808	1.25324	0.831015
plasmenyl-PC (36:0)	4549 ± 1905		5809 ± 1304		4576 ± 1250		1123 ± 175		0.783147	0.994019	4.05062	1.26926	5.17224	4.075
plasmenyl-PC (36:1)	379 ± 44		305 ± 56		292 ± 44		375 ± 54		1.24403	1.2974	1.01113	1.0429	0.812784	0.779351
plasmenyl-PC (36:2)	164 ± 35		143 ± 18		143 ± 19		170 ± 27		1.14656	1.14613	0.960429	0.999627	0.837662	0.837975
plasmenyl-PC (36:3)	2663 ± 395		2421 ± 376		1507 ± 268		1954 ± 208		1.09997	1.7671	1.36258	1.60649	1.23874	0.771084
plasmenyl-PC (36:4)	707 ± 104		599 ± 167		451 ± 63		476 ± 73		1.1792	1.56795	1.4856	1.32968	1.25984	0.947477
plasmenyl-PC (38:0)	1131 ± 235		1278 ± 173		1137 ± 205		440 ± 88		0.884486	0.994738	2.56917	1.12465	2.9047	2.58276
plasmenyl-PC (38:4)	1348 ± 312		1307 ± 190		1911 ± 347		727 ± 81		1.03198	0.705455	1.85362	0.683595	1.79618	2.62755
plasmenyl-PC (38:5)	476 ± 162		514 ± 146		497 ± 160		403 ± 137		0.926055	0.957512	1.18118	1.03397	1.27549	1.23359
plasmenyl-PE (34:2)	3548 ± 580		2876 ± 620		1177 ± 164		3258 ± 685		1.23389	3.01545	1.08904	2.44386	0.882607	0.361153
plasmenyl-PE (36:2)	520 ± 66		394 ± 93		215 ± 47		463 ± 96		1.32152	2.41796	1.12422	1.82968	0.850699	0.464944
plasmenyl-PE (36:4)	952 ± 100		859 ± 100		598 ± 94		550 ± 62		1.10902	1.59387	1.7308	1.43719	1.56065	1.08591
plasmenyl-PE (38:3)	1163 ± 409		762 ± 305		498 ± 189		641 ± 84		1.52502	2.33648	1.81476	1.5321	1.18999	0.776705
plasmenyl-PE (38:4)	1658 ± 476		1207 ± 417		764 ± 108		947 ± 101		1.37364	2.17037	1.7504	1.58001	1.27427	0.806499
plasmenyl-PE (38:5)	1108 ± 192		1218 ± 99		899 ± 136		1312 ± 266		0.909453	1.23238	0.844825	1.35508	0.928938	0.685522
plasmenyl-PE (38:6)	2051 ± 199		2043 ± 359		1813 ± 292		2265 ± 611		1.00371	1.13121	0.90525	1.12703	0.901903	0.800249
plasmenyl-PE (38:6)	23952 ± 6295		28998 ± 5782		12759 ± 18450		19321 ± 3744		0.825967	1.8773	1.23969	2.27285	1.5009	0.660359
plasmenyl-PE (40:4)	554 ± 190		356 ± 139		230 ± 38		360 ± 92		1.55864	2.412	1.53817	1.5475	0.98687	0.637717
plasmenyl-PE (40:4)	4412 ± 1879		2641 ± 1052		1710 ± 332		2861 ± 668		1.67086	2.58047	1.54217	1.54439	0.922982	0.597634
plasmenyl-PE (40:5)	1952 ± 579		1665 ± 565		1654 ± 321		1405 ± 178		1.17236	1.18035	1.38921	1.00682	1.18497	1.17695
plasmenyl-PE (40:6)	1684 ± 468		1427 ± 375		1343 ± 104		1688 ± 287		1.18005	1.25341	0.997253	1.06217	0.845092	0.795629
plasmenyl-PE (40:6)	21806 ± 7264		16618 ± 6781		0 ± 0		17061 ± 2789		1.3122	#DIV/0!	1.27813	#DIV/0!	0.974039	0
plasmenyl-PE (40:7)	697 ± 115		644 ± 84		958 ± 151		953 ± 241		1.082	0.727761	0.731111	0.672605	0.675701	1.0046
PS (36:1)	16577 ± 3107		14900 ± 3499		22598 ± 5000		22873 ± 2442		1.11256	0.73357	0.724749	0.659356	0.651428	0.987976
PS (41:6)	2582 ± 407		2304 ± 301		1945 ± 402		1491 ± 173		1.12052	1.32742	1.73173	1.18464	1.54546	1.30458
PS (42:8)	2203 ± 625		2003 ± 495		1887 ± 297		1596 ± 189		1.09993	1.16735	1.38065	1.06129	1.25522	1.18272
PS (p34:0)	12855 ± 3753		11673 ± 1670		7210 ± 1426		6521 ± 1150		1.10123	1.7829	1.97133	1.61902	1.79013	1.10569
SM (33:1)	100019 ± 38669		73543 ± 18977		56788 ± 16332		17113 ± 1768		1.36	1.76128	5.8445	1.29506	4.29742	3.31832
SM (34:0)	26930 ± 5339		26772 ± 5398		20374 ± 2235		12188 ± 3097		1.00592	1.32179	2.20961	1.31401	2.19661	1.67169
SM (34:1)	63921 ± 26163		40947 ± 11145		35551 ± 13961		12758 ± 1978		1.56105	1.79799	5.01034	1.15179	3.2096	2.78663
SM (34:2)	6413 ± 2400		4374 ± 1220		3248 ± 1212		1745 ± 447		1.46611	1.97437	3.67581	1.34667	2.50719	1.86177
SM (36:0)	1814 ± 426		1711 ± 403		1403 ± 385		783 ± 166		1.06003	1.2925	2.31616	1.21931	2.185	1.792
SM (38:2)	26046 ± 12499		20079 ± 6058		12925 ± 3534		7501 ± 1329		1.29719	2.01516	3.47253	1.55348	2.67696	1.7232
SM (40:2)	9127 ± 4392		8968 ± 2763		7197 ± 3033		2056 ± 446		1.01765	1.26803	4.43954	1.24604	4.36254	3.50112
SM (42:1)	3779 ± 1263		3150 ± 1060		2039 ± 609		2399 ± 683		1.19965	1.85339	1.57512	1.54495	1.31298	0.849856
SM (43:1)	3213 ± 863		3340 ± 810		2298 ± 455		2844 ± 846		0.962198	1.39809	1.12968	1.45301	1.17406	0.808019
SM (d16:1/20:0)	108463 ± 37113		93511 ± 18032		68273 ± 10282		30110 ± 7218		1.15989	1.58866	3.60218	1.36966	3.10561	2.26742
SM (d16:1/20:1)	80721 ± 26743		69472 ± 14268		55641 ± 10257		21581 ± 3965		1.16192	1.45073	3.74034	1.24856	3.21909	2.57825
SM (d18:0/14:0)	2385 ± 844		2585 ± 792		1461 ± 565		256 ± 48		0.92267	1.63238	9.32286	1.76919	10.1042	5.7112
SM (d18:1/12:0)	31828 ± 9006		34508 ± 10729		18106 ± 6474		271 ± 61		0.922326	1.7579	117.507	1.90594	127.402	66.8448
SM (d18:1/14:0)	92814 ± 25422		90021 ± 24717		55067 ± 19002		5309 ± 667		1.03103	1.68548	17.4835	1.63476	16.9574	10.3731
SM (d18:1/16:0)	1545634 ± 595404		1229826 ± 221298		1056178 ± 287490		453708 ± 81379		1.25679	1.46342	3.40667	1.16441	2.71061	2.32788
SM (d18:1/16:1)	214274 ± 69364		190787 ± 28123		146440 ± 36569		77782 ± 12871		1.1231	1.46322	2.7548	1.30284	2.45284	1.88269
SM (d18:1/21:0)	36051 ± 15431		37089 ± 6091		22672 ± 4613		14202 ± 2765		0.972008	1.5901	2.53837	1.63589	2.61147	1.59636
SM (d18:2/14:0)	13350 ± 4045		13574 ± 5377		7046 ± 2502		931 ± 226		0.983495	1.89474	14.3446	1.92654	14.5854	7.57077
SM (d18:2/18:1)	4181 ± 1823		2532 ± 1188		3016 ± 1077		1408 ± 332		1.65099	1.38631	2.97051	0.839686	1.79923	2.14274
SM (d18:2/21:0)	9420 ± 3172		12500 ± 3453		13848 ± 4108		3973 ± 986		0.753651	0.680259	2.37108	0.902618	3.14613	3.48556
SM (d18:2/23:0)	27965 ± 9005		22835 ± 3303		29174 ± 13720		11445 ± 1740		1.22466	0.958558	2.44353	0.782716	1.99528	2.54917
SM (d18:2/24:1)	200822 ± 109200		171270 ± 43090		139209 ± 32631		99887 ± 16885		1.17254	1.44259	2.01049	1.23031	1.71464	1.39367
SM (d32:1)	3015 ± 796		2926 ± 673		1927 ± 531		231 ± 46		1.03032	1.5647	13.0353	1.51866	12.6517	8.33083
SM (d33:1)	2567 ± 918		1909 ± 419		1712 ± 383		631 ± 101		1.3446	1.49908	4.06788	1.11489	3.02535	2.71359
SM (d34:0)	522 ± 111		524 ± 98		436 ± 53		246 ± 56		0.995524	1.19638	2.11942	1.20176	2.12895	1.77152
SM (d34:1)	27710 ± 9795		21704 ± 3073		19264 ± 3933		9847 ± 1498		1.27676	1.43844	2.81412	1.12663	2.2041	1.95637
SM (d34:2)	4686 ± 1555		4336 ± 536		3452 ± 694		2011 ± 329		1.08064	1.35755	2.32978	1.25624	2.15592	1.71617
SM (d36:1)	1800 ± 493		1522 ± 222		1149 ± 178		668 ± 148		1.18297	1.56709	2.6952	1.32471	2.27834	1.71987
SM (d36:2)	310 ± 99		288 ± 53		283 ± 43		148 ± 38		1.07436	1.09615	2.09229	1.02028	1.94747	1.90877
SM (d38:1)	1953 ± 893		1646 ± 218		1099 ± 185		567 ± 113		1.18695	1.7776	3.44665	1.49762	2.90379	1.93894
SM (d38:1)	84105 ± 41083		76066 ± 14963		54951 ± 16488		18637 ± 4157		1.10568	1.53055	4.5127	1.38425	4.08137	2.94842
SM (d38:2)	396 ± 189		336 ± 94		224 ± 56		138 ± 29		1.17638	1.76819	2.85805	1.50307	2.42952	1.61638
SM (d40:1)	10010 ± 4744		10747 ± 1273		6459 ± 762		6382 ± 1774		0.93143	1.54985	1.5686	1.66395	1.68408	1.0121
SM (d40:1)	506578 ± 262474		562960 ± 98416		334585 ± 60731		288981 ± 109877		0.899848	1.51405	1.75298	1.68256	1.94809	1.15781
SM (d40:2)	3153 ± 1195		3469 ± 906		3491 ± 946		1734 ± 294		0.908943	0.903303	1.81864	0.993795	2.00084	2.01333
SM (d40:2) A	173572 ± 72249		202144 ± 49680		197279 ± 73350		70238 ± 18352		0.858656	0.879827	2.47118	1.02466	2.87796	2.80871
SM (d41:1)	2277 ± 841		1940 ± 281		1958 ± 357		1317 ± 275		1.17363	1.16295	1.72846	0.990907	1.47275	1.48626
SM (d41:1)	76721 ± 29651		64870 ± 10953		54176 ± 9760		39032 ± 9503		1.1827	1.41614	1.96558	1.19739	1.66195	1.38798
SM (d41:2)	1167 ± 343		940 ± 117		1723 ± 224		646 ± 70		1.24106	0.677439	1.80699	0.545855	1.45601	2.66738
SM (d42:1)	117458 ± 43153		117633 ± 29280		75815 ± 12628		94729 ± 36582		0.99851	1.54928	1.23994	1.55159	1.24179	0.800335
SM (d42:1) A	1083 ± 373		1071 ± 275		762 ± 95		962 ± 246		1.011	1.42131	1.12524	1.40585	1.113	0.791688
SM (d42:1) B	3513 ± 1186		3467 ± 725		2418 ± 299		2876 ± 993		1.01309	1.45306	1.22128	1.43428	1.2055	0.840489
SM (d42:2)	9757 ± 3493		7995 ± 1157		11960 ± 1541		7321 ± 1066		1.22044	0.815813	1.33284	0.668457	1.09209	1.63375
SM (d42:3)	3136 ± 1249		2185 ± 581		1827 ± 274		2164 ± 209		1.4349	1.71585	1.44914	1.1958	1.00992	0.844558
SM (d43:2)	81 ± 37		95 ± 42		50 ± 17		61 ± 10		0.852902	1.62854	1.32987	1.90941	1.55923	0.816604
SM (d43:2) A	744 ± 717		963 ± 669		1230 ± 638		778 ± 297		0.772047	0.604693	0.955632	0.783234	1.23779	1.58036
SM (d44:2)	677 ± 247		594 ± 75		558 ± 88		348 ± 80		1.14031	1.21213	1.94275	1.06298	1.7037	1.60276
TG (14:0/14:0/14:0)	490788 ± 624111		1028330 ± 647778		72246 ± 36882		2335 ± 380		0.477266	6.79328	210.143	14.2337	440.305	30.9339
TG (44:1)	290516 ± 297260		533678 ± 267695		185348 ± 94611		1326 ± 196		0.544365	1.5674	219.072	2.87933	402.436	139.767
TG (44:2)	251401 ± 120299		270545 ± 99920		17513 ± 7244		1124 ± 371		0.929239	14.3547	223.589	15.4478	240.616	15.576
TG (46:0)	330690 ± 295161		564675 ± 301116		80538 ± 26960		12320 ± 2456		0.585629	4.10599	26.8419	7.01125	45.8343	6.53725
TG (46:1)	650475 ± 520606		1044917 ± 423344		535362 ± 173569		9184 ± 2314		0.622513	1.21502	70.8276	1.95179	113.777	58.2935
TG (46:2)	485528 ± 219740		490404 ± 131361		66564 ± 29705		4374 ± 1517		0.990058	7.29417	110.991	7.36742	112.105	15.2164
TG (46:3)	44708 ± 19861		37303 ± 8164		6458 ± 2892		1272 ± 476		1.19851	6.9227	35.1393	5.77611	29.3193	5.07596
TG (48:0)	249469 ± 194162		387008 ± 197525		57543 ± 12330		49318 ± 11266		0.64461	4.33539	5.05835	6.7256	7.84715	1.16676
TG (48:1)	681764 ± 531140		1125569 ± 491890		537473 ± 172008		76104 ± 29592		0.605706	1.26846	8.9583	2.09419	14.7898	7.06232
TG (48:2)	945436 ± 420806		1247793 ± 379791		875704 ± 281100		92552 ± 43356		0.757686	1.07963	10.2152	1.4249	13.482	9.46173
TG (48:3)	347535 ± 203584		249403 ± 89712		71209 ± 49475		17940 ± 7490		1.39347	4.88047	19.3724	3.50239	13.9023	3.96937
TG (48:4)	213834 ± 160997		88057 ± 92179		14239 ± 6657		3575 ± 1552		2.42837	15.0178	59.8097	6.18433	24.6296	3.98258
TG (49:0)	6648 ± 2486		8990 ± 2864		5166 ± 1880		3411 ± 934		0.739495	1.28684	1.94923	1.74016	2.63589	1.51474
TG (49:1)	24010 ± 13047		34244 ± 11293		41406 ± 13006		11807 ± 3521		0.701137	0.579864	2.03349	0.827035	2.90028	3.50684
TG (49:2)	37722 ± 15563		49530 ± 15603		61623 ± 21490		26068 ± 9150		0.76161	0.612151	1.44709	0.80376	1.90004	2.36394
TG (49:3)	8431 ± 3087		9139 ± 2440		5218 ± 2221		8510 ± 3078		0.922582	1.6157	0.990768	1.75128	1.07391	0.613215
TG (50:0)	87585 ± 71413		132339 ± 75885		33560 ± 4482		32205 ± 2824		0.661824	2.60983	2.71963	3.94338	4.10929	1.04207
TG (50:1)	1078913 ± 479875		1430746 ± 491922		739723 ± 173670		372744 ± 142021		0.754091	1.45854	2.89451	1.93417	3.83841	1.98453
TG (50:2)	1817555 ± 611919		2372348 ± 766500		1711199 ± 543977		1016223 ± 379463		0.766142	1.06215	1.78854	1.38637	2.33448	1.68388
TG (50:3)	1097465 ± 410884		984093 ± 186363		326428 ± 141336		802857 ± 368566		1.1152	3.36204	1.36695	3.01473	1.22574	0.406583
TG (50:4)	220537 ± 135890		120651 ± 80611		26870 ± 9235		136450 ± 55388		1.82789	8.20767	1.61625	4.49024	0.884214	0.196919
TG (50:4) B	33895 ± 8874		40449 ± 12741		10716 ± 2484		6935 ± 2492		0.837963	3.16289	4.88733	3.7745	5.8324	1.54521
TG (50:5) A	4980 ± 2337		2461 ± 1138		555 ± 168		2015 ± 750		2.02371	8.97321	2.47115	4.43405	1.2211	0.275392
TG (50:5) B	20381 ± 14110		20607 ± 6220		3874 ± 1137		7716 ± 3342		0.989065	5.26064	2.64142	5.31879	2.67062	0.50211
TG (51:0)	4697 ± 2004		5713 ± 1641		3086 ± 1314		2451 ± 869		0.822111	1.52186	1.91608	1.85116	2.33068	1.25904
TG (51:1)	12570 ± 5347		16011 ± 4332		24929 ± 8695		8136 ± 2975		0.785082	0.504212	1.54487	0.642241	1.96778	3.06392
TG (51:2)	67229 ± 23300		79526 ± 20443		245375 ± 85792		48166 ± 19105		0.845373	0.273985	1.39578	0.324099	1.65108	5.09438
TG (51:3)	51906 ± 24038		38714 ± 13294		53451 ± 19510		81247 ± 30958		1.34076	0.9711	0.638873	0.724288	0.476499	0.657886
TG (51:4)	16447 ± 9529		8945 ± 5473		5429 ± 2110		51550 ± 21639		1.83872	3.02929	0.319041	1.6475	0.173512	0.105319
TG (52:0)	75931 ± 61729		106433 ± 62034		22749 ± 7675		16267 ± 3221		0.713415	3.33784	4.66766	4.67867	6.54269	1.39841
TG (52:1)	233468 ± 145957		318044 ± 110556		244431 ± 77026		68080 ± 32618		0.734074	0.955151	3.42931	1.30116	4.67161	3.59033
TG (52:2)	3465223 ± 923723		3954341 ± 817825		5137711 ± 986323		2235267 ± 1014439		0.876309	0.674468	1.55025	0.76967	1.76907	2.29848
TG (52:3)	3405097 ± 1457710		2403481 ± 880315		1842426 ± 505366		4576472 ± 1330042		1.41674	1.84816	0.744044	1.30452	0.525182	0.402587
TG (52:3)	287933 ± 100256		180639 ± 43938		139917 ± 38895		364013 ± 90441		1.59397	2.05788	0.790995	1.29104	0.496242	0.384374
TG (52:4)	1729315 ± 1027054		811686 ± 637150		235010 ± 102333		3943586 ± 1154774		2.13052	7.35847	0.438513	3.45383	0.205824	0.059593
TG (52:5)	244061 ± 157108		134861 ± 59413		30645 ± 8036		301455 ± 334512		1.80973	7.9641	0.809612	4.40071	0.447366	0.101658
TG (52:6)	29461 ± 11532		20294 ± 7787		2488 ± 816		43230 ± 17570		1.45171	11.8404	0.681501	8.15616	0.469446	0.0575572
TG (52:6) A	3027 ± 1548		1320 ± 710		385 ± 148		6706 ± 2496		2.2929	7.86373	0.451405	3.4296	0.19687	0.0574034
TG (52:6) B	6132 ± 1921		3774 ± 687		856 ± 410		5013 ± 1719		1.62459	7.16296	1.22312	4.40909	0.752879	0.170756
TG (53:1)	6494 ± 3075		7835 ± 2015		10901 ± 4562		5123 ± 2075		0.828786	0.595716	1.26761	0.718782	1.52948	2.12787
TG (53:2)	27320 ± 8557		32118 ± 8062		111426 ± 33678		21261 ± 7302		0.850626	0.245186	1.285	0.288242	1.51065	5.24092
TG (53:3)	35550 ± 11823		29179 ± 8272		153823 ± 49477		45103 ± 16133		1.21834	0.231109	0.788185	0.189691	0.646932	3.41045
TG (53:4)	25976 ± 13391		14312 ± 9383		20714 ± 8799		60983 ± 22191		1.81492	1.25404	0.42595	0.690959	0.234694	0.339663
TG (53:4) B	3856 ± 1125		4874 ± 1804		13230 ± 2608		3046 ± 1203		0.791122	0.291432	1.26602	0.368378	1.60028	4.34413
TG (53:5)	9764 ± 5756		5348 ± 3784		4642 ± 1814		30456 ± 11187		1.82564	2.10363	0.320611	1.15227	0.175616	0.152408
TG (54:1)	166193 ± 155046		234353 ± 104292		142078 ± 53864		45674 ± 22382		0.709155	1.16973	3.6387	1.64946	5.13104	3.11073
TG (54:2)	310049 ± 146725		421929 ± 128252		766743 ± 236277		125988 ± 57461		0.734837	0.404371	2.46095	0.550287	3.34897	6.08586
TG (54:3)	934525 ± 213104		786203 ± 151331		1992041 ± 364168		836169 ± 274431		1.18866	0.469129	1.11763	0.394672	0.940244	2.38234
TG (54:4)	938386 ± 430605		518676 ± 310618		562125 ± 226049		1348498 ± 390052		1.80919	1.66936	0.695875	0.922706	0.384632	0.416852
TG (54:5)	541572 ± 263008		301861 ± 113913		146126 ± 34710		200020 ± 54772		1.79411	3.70619	2.70759	2.06575	1.50915	0.730558
TG (54:5)	520065 ± 302663		215443 ± 192143		117788 ± 84397		1407389 ± 497834		2.41394	4.41527	0.369525	1.82907	0.15308	0.0836926
TG (54:6) A	395271 ± 203181		188848 ± 150491		46265 ± 10000		326492 ± 105407		2.09306	8.54372	1.21066	4.08192	0.578415	0.141702
TG (54:6) B	289098 ± 207751		105418 ± 140176		21330 ± 14392		940218 ± 456688		2.74239	13.5537	0.30748	4.94227	0.112121	0.0226861
TG (54:7) A	39306 ± 29705		15189 ± 19036		1613 ± 587		157143 ± 95455		2.58776	24.3709	0.250129	9.41774	0.0966582	0.0102634
TG (54:7) B	110816 ± 45952		88816 ± 34205		43678 ± 13939		279847 ± 97311		1.24771	2.53711	0.395987	2.03342	0.317372	0.156078
TG (55:1)	10039 ± 5759		10843 ± 3270		12752 ± 7258		7003 ± 3271		0.925876	0.787268	1.43353	0.850295	1.5483	1.8209
TG (55:2)	8127 ± 3170		8885 ± 2074		20353 ± 8671		8341 ± 3769		0.914629	0.399281	0.974343	0.43655	1.06529	2.44024
TG (55:3)	8884 ± 2045		8560 ± 1488		48623 ± 14769		11144 ± 4104		1.0379	0.182711	0.797196	0.176039	0.768086	4.36316
TG (55:4)	5788 ± 1472		5553 ± 1245		13603 ± 3185		8556 ± 3019		1.04225	0.425459	0.676426	0.408211	0.649004	1.58987
TG (56:1)	84717 ± 89004		116323 ± 58057		63545 ± 33337		32653 ± 17152		0.728291	1.33317	2.59446	1.83054	3.5624	1.94609
TG (56:2)	109495 ± 96051		167373 ± 80002		178443 ± 84902		55314 ± 27288		0.654198	0.613613	1.97951	0.937962	3.02586	3.22599
TG (56:3)	93015 ± 36297		118206 ± 36697		350764 ± 127546		73765 ± 36210		0.786887	0.265178	1.26096	0.336996	1.60246	4.75514
TG (56:4)	123123 ± 37855		92686 ± 23045		150990 ± 52072		190547 ± 82938		1.32839	0.815438	0.646153	0.613854	0.486418	0.792401
TG (56:5) A	98948 ± 34365		86800 ± 28494		177389 ± 40195		53092 ± 17635		1.13995	0.557802	1.86371	0.489321	1.6349	3.34117
TG (56:6) B	369331 ± 172326		187973 ± 113833		121779 ± 21417		252616 ± 90110		1.96481	3.03281	1.46203	1.54356	0.744106	0.482071
TG (56:7) A	392173 ± 131538		275793 ± 125118		355221 ± 85444		703034 ± 190343		1.42198	1.10403	0.55783	0.7764	0.39229	0.505268
TG (56:7) B	340608 ± 181411		145732 ± 130451		47520 ± 10619		363016 ± 106854		2.33723	7.16765	0.938272	3.06674	0.401447	0.130904
TG (56:8)	325064 ± 179333		168593 ± 182515		73775 ± 19242		1202144 ± 357966		1.9281	4.40615	0.270403	2.28523	0.140243	0.0613695
TG (56:9)	26874 ± 12983		14820 ± 14891		2474 ± 638		100649 ± 29149		1.81336	10.8605	0.26701	5.98917	0.147246	0.0245854
TG (57:2)	9530 ± 3991		7378 ± 1821		13423 ± 8297		9156 ± 4173		1.2918	0.709976	1.04094	0.549602	0.805807	1.46616
TG (57:3)	3040 ± 1269		2722 ± 664		7385 ± 3441		5014 ± 2735		1.11665	0.411661	0.606311	0.368657	0.542973	1.47284
TG (58:1)	27887 ± 19764		35925 ± 14179		25952 ± 12723		14349 ± 7310		0.77624	1.07454	1.94351	1.38429	2.50374	1.80868
TG (58:10) A	83454 ± 44915		33070 ± 40490		4237 ± 1148		163767 ± 69163		2.52357	19.6961	0.509587	7.80486	0.201931	0.0258724
TG (58:10) B	15010 ± 7650		6870 ± 7650		1969 ± 464		14292 ± 3889		2.18487	7.62292	1.05025	3.48897	0.480695	0.137776
TG (58:2)	58638 ± 40975		74596 ± 35586		78739 ± 44836		41625 ± 21183		0.786078	0.744714	1.40874	0.94738	1.79211	1.89165
TG (58:3)	33200 ± 16967		41971 ± 17404		69529 ± 39010		37868 ± 20943		0.791023	0.47749	0.876732	0.603637	1.10835	1.83612
TG (58:4) A	13286 ± 4567		13584 ± 3762		15220 ± 9522		21787 ± 11291		0.978073	0.872897	0.60981	0.892466	0.623481	0.698605
TG (58:5)	12437 ± 4005		10496 ± 1812		19847 ± 5651		17404 ± 7444		1.18489	0.626655	0.714611	0.528874	0.603105	1.14036
TG (58:6)	36095 ± 8851		31433 ± 6270		26473 ± 6301		12986 ± 4796		1.1483	1.36347	2.77955	1.18738	2.42059	2.03859
TG (58:7)	71646 ± 27026		62638 ± 11950		50739 ± 10363		46129 ± 14827		1.14382	1.41204	1.55318	1.2345	1.35789	1.09995
TG (58:8)	137910 ± 64015		88095 ± 43737		197931 ± 69139		202707 ± 40294		1.56547	0.69676	0.680344	0.44508	0.434594	0.976439
TG (58:9)	164720 ± 84883		70709 ± 79344		26574 ± 7156		379283 ± 98517		2.32954	6.1986	0.434293	2.66087	0.186429	0.0700632
TG (60:2)	18196 ± 8783		19927 ± 7591		27389 ± 15508		15488 ± 7850		0.913156	0.664364	1.17482	0.727548	1.28655	1.76834
TG (60:3)	20096 ± 8663		20593 ± 7882		25826 ± 15581		26443 ± 14231		0.975877	0.778136	0.759998	0.797371	0.778784	0.97669
TG (60:4)	7421 ± 3029		5825 ± 1935		4043 ± 2762		12400 ± 6159		1.27395	1.83558	0.598491	1.44086	0.46979	0.32605
TG (60:5)	2157 ± 713		2155 ± 621		2464 ± 568		3576 ± 1658		1.00076	0.875307	0.603139	0.874643	0.602682	0.68906
TG (62:14)	9811 ± 5715		4757 ± 6990		905 ± 481		70091 ± 25135		2.06257	10.8365	0.139978	5.25387	0.067866	0.0129173
TG (62:2)	7060 ± 2923		7094 ± 1867		10212 ± 7569		5358 ± 2596		0.995218	0.691349	1.31777	0.694671	1.3241	1.90608
TG (62:3)	8081 ± 4152		6350 ± 1878		5474 ± 4190		8370 ± 5002		1.27252	1.47637	0.965527	1.16019	0.75875	0.653988
TG (62:4)	2969 ± 1415		2457 ± 759		1692 ± 1394		5061 ± 2627		1.20851	1.75469	0.586658	1.45194	0.485437	0.334338
TG (64:2)	6180 ± 2443		6425 ± 1358		8095 ± 5422		2893 ± 1292		0.961835	0.763455	2.13582	0.793748	2.22057	2.79758
TG (64:3)	6635 ± 3286		4414 ± 1007		2884 ± 2583		3646 ± 1801		1.50327	2.30084	1.81956	1.53055	1.2104	0.790823
TG (66:3)	7810 ± 4286		4995 ± 1589		4097 ± 3605		4008 ± 1733		1.56349	1.90638	1.94885	1.21932	1.24648	1.02228
Tributyl phosphate	59326 ± 3295		51019 ± 12067		52587 ± 8223		40942 ± 5899		1.16281	1.12815	1.44902	0.970192	1.24613	1.28441
CSH_negESI #014	14115 ± 3877		16771 ± 5365		12305 ± 3994		14644 ± 4503		0.841669	1.14709	0.963881	1.36287	1.1452	0.840284
CSH_negESI #071	10671 ± 1573		8437 ± 1254		3974 ± 554		3808 ± 546		1.26483	2.68526	2.80212	2.12303	2.21542	1.04352
CSH_negESI #074	398 ± 58		399 ± 58		375 ± 64		357 ± 30		0.996814	1.06016	1.11322	1.06355	1.11678	1.05004
CSH_negESI #091	986 ± 330		1146 ± 204		1046 ± 174		623 ± 61		0.85985	0.942644	1.58327	1.09629	1.84133	1.6796
CSH_negESI #109	428 ± 93		440 ± 99		370 ± 77		209 ± 49		0.973907	1.15866	2.05301	1.18971	2.10801	1.77187
CSH_negESI #113	1064 ± 198		1236 ± 459		786 ± 81		579 ± 143		0.860703	1.35269	1.83693	1.57162	2.13422	1.35798
CSH_negESI #137	2239 ± 727		1846 ± 322		1724 ± 564		1289 ± 265		1.21284	1.29862	1.73705	1.07073	1.43221	1.33761
CSH_negESI #140	3177 ± 709		2828 ± 647		2267 ± 285		1442 ± 136		1.12341	1.40111	2.20365	1.24719	1.96158	1.57279
CSH_negESI #252	2634 ± 3105		1114 ± 506		1374 ± 459		1339 ± 417		2.36493	1.9169	1.96785	0.810549	0.832094	1.02658
CSH_negESI #275	1491 ± 981		2480 ± 1079		4931 ± 917		581 ± 146		0.601111	0.302395	2.56629	0.50306	4.26925	8.48655
CSH_negESI #290	1749 ± 1917		674 ± 296		773 ± 244		1345 ± 408		2.59377	2.26218	1.30113	0.872161	0.501636	0.575165
CSH_negESI #377	266 ± 110		206 ± 99		188 ± 50		76 ± 19		1.29304	1.41888	3.49626	1.09732	2.70391	2.46409
CSH_negESI #378	851 ± 189		841 ± 150		1207 ± 310		600 ± 89		1.01139	0.704708	1.41712	0.696773	1.40117	2.01094
CSH_negESI #386	359 ± 94		221 ± 108		156 ± 36		197 ± 34		1.6244	2.30961	1.82533	1.42182	1.12369	0.79032
CSH_negESI #396	186 ± 37		185 ± 15		254 ± 21		130 ± 27		1.0018	0.731281	1.42775	0.729967	1.42518	1.95239
CSH_posESI #002	8350 ± 1537		7999 ± 783		9027 ± 919		3694 ± 696		1.0439	0.92496	2.26049	0.886058	2.16542	2.44388
CSH_posESI #004	5824 ± 1694		4398 ± 1224		2956 ± 969		1547 ± 1045		1.32438	1.97028	3.76503	1.4877	2.84287	1.91092
CSH_posESI #017	8912 ± 5953		14510 ± 6037		10073 ± 3291		3244 ± 1585		0.614192	0.884711	2.74745	1.44045	4.47327	3.10547
CSH_posESI #022	786 ± 687		435 ± 471		664 ± 583		370 ± 524		1.8093	1.18363	2.12747	0.654192	1.17585	1.79741
CSH_posESI #025	64168 ± 34874		30208 ± 38576		8887 ± 2631		62130 ± 18348		2.1242	7.22039	1.03279	3.3991	0.486202	0.143038
CSH_posESI #034	7106 ± 2059		4719 ± 1026		4612 ± 1613		3472 ± 883		1.50579	1.54087	2.04678	1.02329	1.35927	1.32832
CSH_posESI #036	10732 ± 3487		8538 ± 3671		7591 ± 1466		10919 ± 1344		1.25703	1.41368	0.982877	1.12462	0.781905	0.695259
CSH_posESI #037	11862 ± 1700		8723 ± 1994		6711 ± 2368		6888 ± 1946		1.35992	1.76746	1.72216	1.29967	1.26637	0.974372
CSH_posESI #040	5240 ± 1133		4321 ± 600		4249 ± 932		2326 ± 329		1.21268	1.23315	2.25296	1.01688	1.85784	1.827
CSH_posESI #041	18685 ± 4612		15612 ± 6159		14013 ± 3262		6750 ± 4263		1.19686	1.33346	2.76814	1.11414	2.31284	2.0759
CSH_posESI #042	6166 ± 1560		3700 ± 879		2530 ± 984		2196 ± 831		1.66629	2.43654	2.80727	1.46225	1.68474	1.15216
CSH_posESI #046	798 ± 805		1283 ± 785		3292 ± 1562		188 ± 92		0.621841	0.24237	4.23995	0.389762	6.81838	17.4937
CSH_posESI #056	7739 ± 1911		7882 ± 2607		5607 ± 1157		4563 ± 1250		0.981858	1.38008	1.69589	1.40558	1.72722	1.22883
CSH_posESI #057	244035 ± 226032		423799 ± 210174		187524 ± 102929		660 ± 252		0.575828	1.30135	369.985	2.25997	642.527	284.307
CSH_posESI #058	54447 ± 28170		23969 ± 16958		16901 ± 6687		55284 ± 18438		2.27161	3.22148	0.984869	1.41815	0.433555	0.305719
CSH_posESI #061	38074 ± 9573		34874 ± 2792		0 ± 0		20939 ± 5040		1.09176	#DIV/0!	1.81829	#DIV/0!	1.66547	0
CSH_posESI #079	41191 ± 29614		59459 ± 25699		91978 ± 45318		31488 ± 18353		0.692755	0.447834	1.30813	0.646454	1.88829	2.921
CSH_posESI #081	2447 ± 776		2484 ± 864		4477 ± 1632		1542 ± 668		0.984909	0.546546	1.58638	0.554921	1.61069	2.90256
CSH_posESI #091	651 ± 128		575 ± 98		862 ± 199		694 ± 156		1.13272	0.754896	0.937464	0.666445	0.827621	1.24184
CSH_posESI #098	7889 ± 3015		6801 ± 1883		1313 ± 624		237 ± 109		1.15994	6.00642	33.2271	5.17821	28.6455	5.53193
CSH_posESI #103	8835 ± 2203		8917 ± 1027		6620 ± 1012		23197 ± 5457		0.990806	1.33465	0.380874	1.34703	0.384409	0.285374
CSH_posESI #103	7939 ± 2009		8619 ± 1253		6584 ± 945		23197 ± 5457		0.921155	1.20583	0.342257	1.30904	0.371551	0.283835
CSH_posESI #106	7351 ± 1986		5655 ± 1202		3625 ± 1612		2188 ± 464		1.29985	2.02797	3.35953	1.56015	2.58455	1.6566
CSH_posESI #109	126515 ± 36312		96743 ± 23785		142888 ± 46039		182038 ± 71011		1.30775	0.885413	0.694992	0.677051	0.531442	0.784936
CSH_posESI #116	3812 ± 1829		2760 ± 1327		1928 ± 498		763 ± 312		1.38141	1.97706	4.99752	1.4312	3.61771	2.52775
CSH_posESI #117	10622 ± 3352		8462 ± 2120		27807 ± 8876		15524 ± 5557		1.25523	0.381984	0.684198	0.304315	0.54508	1.79117
CSH_posESI #121	93845 ± 83492		142537 ± 62626		154503 ± 65906		39257 ± 21811		0.658392	0.6074	2.3905	0.922551	3.63082	3.93563
CSH_posESI #122	7023 ± 1034		6950 ± 407		5429 ± 683		5595 ± 659		1.01042	1.2936	1.25523	1.28027	1.24229	0.970338
CSH_posESI #124	9542 ± 2273		7546 ± 1256		7765 ± 2017		3506 ± 379		1.26445	1.22878	2.72124	0.971791	2.15211	2.21458
CSH_posESI #125	4247 ± 2164		1890 ± 804		602 ± 293		2159 ± 884		2.24701	7.05648	1.96738	3.14039	0.875554	0.278805
CSH_posESI #134	16518 ± 5549		10311 ± 2198		8165 ± 2472		22723 ± 6855		1.60196	2.02307	0.726927	1.26287	0.453775	0.359319
CSH_posESI #141	3937 ± 1902		4390 ± 1646		2855 ± 790		1273 ± 613		0.896819	1.37906	3.09377	1.53772	3.44971	2.24339
CSH_posESI #155	13582 ± 1670		11004 ± 2992		10143 ± 2932		9593 ± 3181		1.23428	1.33914	1.41579	1.08495	1.14706	1.05724
CSH_posESI #164	8847 ± 3188		9724 ± 3573		6292 ± 2009		1146 ± 470		0.909806	1.40608	7.72054	1.54548	8.48592	5.49081
CSH_posESI #165	35581 ± 10521		26420 ± 11358		12137 ± 2248		16340 ± 1675		1.34676	2.93152	2.17757	2.17672	1.6169	0.742813
CSH_posESI #170	11641 ± 3340		8952 ± 1786		3321 ± 1612		8504 ± 3529		1.30045	3.50481	1.36891	2.69508	1.05264	0.390579
CSH_posESI #176	6055 ± 2952		8117 ± 2862		3492 ± 714		2535 ± 674		0.745921	1.73372	2.3887	2.32427	3.20235	1.37779
CSH_posESI #187	11720 ± 5617		7591 ± 3695		4655 ± 1579		17155 ± 4843		1.54396	2.51763	0.683173	1.63063	0.44248	0.271356
CSH_posESI #192	46905 ± 26040		18626 ± 22077		5847 ± 2328		95948 ± 19117		2.51834	8.02185	0.488861	3.18538	0.19412	0.0609411
CSH_posESI #196	16859 ± 3855		16236 ± 3960		15178 ± 3240		12558 ± 5561		1.03838	1.11076	1.3425	1.0697	1.29288	1.20863
CSH_posESI #197	1715 ± 622		1174 ± 492		721 ± 187		1179 ± 144		1.45998	2.37875	1.45483	1.6293	0.996474	0.611595
CSH_posESI #201	528194 ± 135719		457613 ± 47873		348972 ± 41734		360186 ± 32941		1.15424	1.51357	1.46645	1.31132	1.27049	0.968866
CSH_posESI #203	5614 ± 2027		6037 ± 2272		8339 ± 2631		2105 ± 902		0.93008	0.673267	2.66727	0.723881	2.86779	3.96168
CSH_posESI #211	10361 ± 4522		4924 ± 1941		1787 ± 930		22555 ± 7664		2.10404	5.79646	0.459368	2.75492	0.218327	0.0792497
CSH_posESI #212	16595 ± 4456		12410 ± 2953		6169 ± 2573		6418 ± 1870		1.33715	2.69017	2.58557	2.01187	1.93365	0.961118
CSH_posESI #214	115406 ± 46494		154372 ± 46499		352195 ± 108748		67952 ± 32711		0.747585	0.327677	1.69835	0.438314	2.27179	5.18301
CSH_posESI #215	18164 ± 12545		27747 ± 10361		32314 ± 10521		4097 ± 517		0.654641	0.562122	4.43307	0.858673	6.77176	7.88631
CSH_posESI #230	9551 ± 1091		7374 ± 1788		6183 ± 1713		5969 ± 1736		1.2952	1.54473	1.60009	1.19266	1.2354	1.03584
CSH_posESI #231	16766 ± 1933		14969 ± 1645		12737 ± 1582		13679 ± 1654		1.12005	1.3163	1.22565	1.17521	1.09428	0.93113
CSH_posESI #232	2979 ± 2981		4602 ± 2641		8256 ± 2957		379 ± 163		0.64723	0.360795	7.86177	0.557445	12.1468	21.7902
CSH_posESI #261	1320471 ± 426344		1157106 ± 162365		597110 ± 158650		560708 ± 121968		1.14118	2.21144	2.35501	1.93785	2.06365	1.06492
CSH_posESI #270	786356 ± 255608		640922 ± 114889		460802 ± 146262		233173 ± 32902		1.22691	1.70649	3.37242	1.39088	2.7487	1.97623
CSH_posESI #275	540235 ± 174062		433960 ± 79754		311852 ± 96744		164401 ± 21827		1.24489	1.73234	3.28609	1.39156	2.63965	1.8969
CSH_posESI #282	28066 ± 8995		34049 ± 8548		37824 ± 7890		15267 ± 7034		0.824286	0.742024	1.83833	0.900202	2.2302	2.47745
CSH_posESI #284	28820 ± 3362		21375 ± 5608		14675 ± 5172		11677 ± 4271		1.34833	1.96388	2.4681	1.45653	1.8305	1.25675
CSH_posESI #285	10823 ± 1642		8284 ± 2801		7832 ± 2613		7686 ± 3004		1.30649	1.38189	1.40821	1.05771	1.07786	1.01905
CSH_posESI #286	26893 ± 3953		22298 ± 4619		13817 ± 4649		14791 ± 4197		1.20607	1.94635	1.81817	1.6138	1.50752	0.934146
CSH_posESI #288	22947 ± 17510		34191 ± 17443		35026 ± 3841		8805 ± 1537		0.671133	0.655137	2.60624	0.976166	3.88334	3.97816
CSH_posESI #290	19915 ± 2449		17821 ± 3367		18105 ± 3858		19193 ± 3858		1.1175	1.1	1.03765	0.984342	0.928549	0.943319
CSH_posESI #293	10391 ± 4553		13816 ± 4586		11650 ± 2008		3038 ± 849		0.752087	0.891951	3.4209	1.18597	4.54854	3.8353
CSH_posESI #296	68397 ± 17253		46586 ± 11396		17871 ± 4148		23345 ± 4120		1.46819	3.82724	2.92981	2.60678	1.99553	0.765515
CSH_posESI #298	14559 ± 3799		16011 ± 3216		29902 ± 5931		9635 ± 4787		0.909298	0.486882	1.51103	0.535449	1.66175	3.10348
CSH_posESI #301	6395 ± 2079		6019 ± 1934		5426 ± 1433		2346 ± 705		1.06244	1.17852	2.72538	1.10925	2.5652	2.31255
CSH_posESI #303	4606 ± 1342		2985 ± 892		2997 ± 1223		1320 ± 391		1.54301	1.53659	3.4902	0.995839	2.26195	2.2714
CSH_posESI #303	3968 ± 1833		2929 ± 1098		2542 ± 1264		980 ± 260		1.35458	1.56069	4.04853	1.15216	2.98877	2.59406
CSH_posESI #304	31556 ± 8564		31369 ± 7527		25032 ± 4160		14574 ± 2525		1.00596	1.26062	2.1652	1.25315	2.15236	1.71756
CSH_posESI #307	7607 ± 1373		5352 ± 1185		4100 ± 1889		2660 ± 810		1.4214	1.85531	2.8595	1.30527	2.01175	1.54125
CSH_posESI #308	3724 ± 1971		4118 ± 1686		7474 ± 2282		723 ± 271		0.904461	0.498323	5.15325	0.550961	5.69759	10.3412
CSH_posESI #310	21564 ± 6516		17564 ± 2904		12699 ± 2084		14160 ± 1329		1.22773	1.6981	1.52284	1.38313	1.24037	0.896788
CSH_posESI #362	10468 ± 1170		9251 ± 1787		9285 ± 1894		10121 ± 2033		1.13162	1.12745	1.03436	0.996314	0.914048	0.91743
RT_0.262 m/z_955.9718	942 ± 573		1418 ± 608		1240 ± 676		1146 ± 793		0.664055	0.759475	0.822027	1.14369	1.23789	1.08236
RT_0.287 m/z_966.0007	7723 ± 5069		6604 ± 4777		8806 ± 4913		6883 ± 4909		1.16943	0.877054	1.12211	0.749983	0.959535	1.27941
RT_0.415 m/z_133.9942	410 ± 272		550 ± 186		495 ± 369		440 ± 301		0.744746	0.828022	0.929784	1.11182	1.24846	1.1229
RT_0.416 m/z_215.034	5498 ± 1574		4241 ± 1567		6357 ± 1907		5575 ± 913		1.29629	0.864874	0.986282	0.66719	0.760849	1.14038
RT_0.418 m/z_187.0088	1131 ± 682		652 ± 316		996 ± 522		75 ± 87		1.73401	1.13469	15.0656	0.654373	8.68832	13.2773
RT_0.418 m/z_247.0623	2282 ± 509		2093 ± 665		2999 ± 795		2563 ± 835		1.09005	0.760922	0.890149	0.698058	0.81661	1.16983
RT_0.419 m/z_217.0319	1864 ± 462		1438 ± 470		2100 ± 652		1872 ± 217		1.29637	0.88757	0.995396	0.684658	0.767833	1.12148
RT_0.42 m/z_203.0536	5182 ± 1823		3516 ± 1168		6838 ± 2787		4445 ± 1475		1.47386	0.757735	1.16584	0.514116	0.791014	1.53859
RT_0.42 m/z_227.0557	833 ± 192		718 ± 239		998 ± 246		846 ± 190		1.15955	0.834308	0.984521	0.719513	0.849057	1.18004
RT_0.421 m/z_198.0979	2242 ± 621		2091 ± 544		2739 ± 515		2356 ± 401		1.07195	0.818426	0.951404	0.763491	0.887543	1.16248
RT_0.421 m/z_377.0863	124 ± 116		326 ± 683		67 ± 25		482 ± 698		0.378521	1.841	0.256356	4.86366	0.677256	0.139248
RT_0.421 m/z_387.116	278 ± 101		341 ± 339		303 ± 90		439 ± 349		0.816125	0.917462	0.633925	1.12417	0.776749	0.690955
RT_0.423 m/z_188.9885	186 ± 103		179 ± 25		280 ± 153		2207 ± 645		1.04061	0.664914	0.0844613	0.638964	0.081165	0.127026
RT_0.423 m/z_207.0489	503 ± 60		465 ± 111		551 ± 120		480 ± 68		1.08263	0.912483	1.04883	0.842836	0.968776	1.14942
RT_0.424 m/z_172.9934	1434 ± 1482		1688 ± 908		3302 ± 857		1684 ± 1114		0.849796	0.434326	0.851703	0.511095	1.00224	1.96098
RT_0.424 m/z_180.8793	927 ± 218		998 ± 177		1136 ± 200		909 ± 157		0.928662	0.815589	1.01928	0.87824	1.09758	1.24975
RT_0.424 m/z_279.0411	756 ± 380		408 ± 186		809 ± 354		573 ± 210		1.85277	0.934472	1.3189	0.504366	0.711856	1.41139
RT_0.425 m/z_178.8815	1792 ± 431		1850 ± 349		1981 ± 351		1748 ± 307		0.96861	0.904825	1.02492	0.934148	1.05814	1.13273
RT_0.425 m/z_245.0767	10164 ± 4269		6004 ± 1707		10915 ± 4326		8621 ± 4220		1.69278	0.931165	1.17896	0.550082	0.696463	1.26611
RT_0.426 m/z_169.0715	231 ± 33		1110 ± 2547		155 ± 115		4672 ± 862		0.208453	1.49098	0.0495132	7.1526	0.237527	0.0332084
RT_0.428 m/z_136.0511	3067 ± 376		2582 ± 587		3217 ± 927		2946 ± 451		1.18768	0.953387	1.04089	0.802729	0.876407	1.09178
RT_0.428 m/z_155.0556	6039 ± 2611		4308 ± 1187		5904 ± 1985		13868 ± 7818		1.40197	1.02296	0.435495	0.729656	0.31063	0.425721
RT_0.428 m/z_61.9903	1155 ± 498		1249 ± 329		1262 ± 860		888 ± 452		0.92472	0.915589	1.30073	0.990125	1.40662	1.42065
RT_0.429 m/z_140.0716	16173 ± 1335		10828 ± 3049		12787 ± 2902		12563 ± 3368		1.49361	1.26481	1.28731	0.846814	0.861879	1.01779
RT_0.43 m/z_978.9799	429 ± 562		364 ± 369		439 ± 344		221 ± 75		1.17759	0.97769	1.93926	0.830249	1.64681	1.98351
RT_0.431 m/z_155.8748	1960 ± 165		1984 ± 228		1939 ± 283		1697 ± 91		0.987825	1.01072	1.15529	1.02318	1.16953	1.14304
RT_0.431 m/z_157.8727	1533 ± 136		1468 ± 109		1527 ± 184		1364 ± 76		1.04392	1.0034	1.12337	0.961181	1.07611	1.11957
RT_0.431 m/z_179.0569	6765 ± 1484		4872 ± 1033		6691 ± 1437		5532 ± 1090		1.3886	1.0111	1.22277	0.728145	0.880577	1.20934
RT_0.432 m/z_173.0815	5724 ± 884		4835 ± 1146		4843 ± 1310		4730 ± 1103		1.18391	1.18191	1.21016	0.99831	1.02217	1.0239
RT_0.433 m/z_161.0462	775 ± 127		619 ± 136		784 ± 207		602 ± 133		1.25132	0.988956	1.28792	0.790331	1.02925	1.30231
RT_0.435 m/z_156.0449	1389 ± 883		733 ± 510		857 ± 417		687 ± 556		1.89432	1.62138	2.0223	0.855914	1.06756	1.24727
RT_0.436 m/z_192.1611	9216 ± 2798		14470 ± 3181		14669 ± 7271		33825 ± 15249		0.636891	0.628274	0.27246	0.98647	0.427797	0.433665
RT_0.436 m/z_225.0627	2344 ± 562		1822 ± 360		2460 ± 619		1983 ± 375		1.28601	0.952556	1.18173	0.740709	0.918913	1.24059
RT_0.436 m/z_367.1073	2615 ± 976		1444 ± 503		2677 ± 905		1777 ± 431		1.81055	0.976597	1.47143	0.539394	0.8127	1.50669
RT_0.438 m/z_185.0679	338 ± 177		283 ± 98		314 ± 98		5176 ± 3032		1.19327	1.07633	0.0652407	0.901999	0.0546737	0.0606139
RT_0.44 m/z_114.0689	5247 ± 1290		5656 ± 1068		6616 ± 1366		6449 ± 1059		0.927676	0.793186	0.81372	0.855025	0.87716	1.02589
RT_0.44 m/z_217.1086	6338 ± 2815		6481 ± 2623		8300 ± 5160		5406 ± 1401		0.978047	0.763644	1.17243	0.780785	1.19875	1.53531
RT_0.44 m/z_238.9346	96 ± 26		124 ± 22		96 ± 24		103 ± 30		0.775425	1.00332	0.934458	1.2939	1.20509	0.931363
RT_0.44 m/z_261.1335	2561 ± 1824		2280 ± 834		5475 ± 4989		1978 ± 875		1.12363	0.467873	1.29476	0.416393	1.1523	2.76734
RT_0.442 m/z_112.9868	9896 ± 663		10006 ± 1179		9411 ± 1079		8798 ± 687		0.988968	1.05148	1.1248	1.06321	1.13735	1.06973
RT_0.442 m/z_316.9498	390 ± 80		384 ± 86		398 ± 92		330 ± 76		1.01473	0.978136	1.18157	0.963935	1.16442	1.20799
RT_0.444 m/z_321.0458	52 ± 16		52 ± 15		57 ± 18		1116 ± 367		1.01835	0.919818	0.04703	0.903248	0.0461827	0.0511296
RT_0.445 m/z_180.9746	544 ± 77		545 ± 89		505 ± 81		516 ± 122		0.998286	1.07712	1.05557	1.07897	1.05739	0.979992
RT_0.446 m/z_132.1008	11559 ± 2519		10054 ± 2209		10627 ± 3115		10712 ± 2224		1.14965	1.0877	1.07903	0.946112	0.938572	0.99203
RT_0.447 m/z_514.2857	660 ± 1195		24 ± 13		34 ± 12		28 ± 14		27.2312	19.298	23.5156	0.708673	0.863553	1.21855
RT_0.449 m/z_153.0702	3610 ± 2543		3224 ± 2464		4359 ± 2370		2958 ± 1074		1.11973	0.828081	1.22031	0.739534	1.08982	1.47366
RT_0.452 m/z_205.1031	4382 ± 1471		3403 ± 1593		4313 ± 1207		3617 ± 646		1.28775	1.01607	1.21164	0.789027	0.940891	1.19247
RT_0.453 m/z_117.0034	678 ± 65		613 ± 129		631 ± 95		520 ± 84		1.10664	1.07574	1.30408	0.972077	1.17841	1.21226
RT_0.46 m/z_200.1486	4204 ± 1025		5045 ± 1178		4916 ± 2141		7609 ± 1809		0.833347	0.855219	0.552505	1.02625	0.662995	0.64604
RT_0.465 m/z_187.0403	813 ± 104		928 ± 322		869 ± 293		764 ± 307		0.87649	0.936043	1.06483	1.06795	1.21488	1.13759
RT_0.473 m/z_453.3447	3700 ± 798		5240 ± 849		6184 ± 2378		5409 ± 1289		0.706102	0.598355	0.68407	0.847406	0.968797	1.14325
RT_0.478 m/z_170.1637	2762 ± 963		2378 ± 1051		2664 ± 862		4298 ± 1011		1.16171	1.03683	0.642619	0.892505	0.553166	0.61979
RT_0.481 m/z_295.1547	1834 ± 93		2935 ± 914		2384 ± 678		4661 ± 1406		0.62504	0.769481	0.393539	1.23109	0.629623	0.511435
RT_0.554 m/z_313.1197	46 ± 27		51 ± 41		33 ± 10		98 ± 42		0.899026	1.39901	0.469572	1.55614	0.522312	0.335647
RT_0.555 m/z_375.225	44 ± 12		33 ± 11		36 ± 10		46 ± 19		1.31421	1.19669	0.952581	0.910575	0.724829	0.796012
RT_0.591 m/z_315.1348	234 ± 219		220 ± 414		225 ± 70		563 ± 290		1.06486	1.04248	0.415906	0.978983	0.390573	0.398958
RT_0.594 m/z_512.3354	1104 ± 955		2498 ± 3103		2130 ± 2047		2158 ± 1433		0.442003	0.518439	0.511617	1.17293	1.1575	0.986841
RT_0.615 m/z_125.0155	139 ± 31		684 ± 1596		112 ± 26		3167 ± 405		0.202968	1.24252	0.0438373	6.12175	0.215981	0.035281
RT_0.618 m/z_925.1611	0 ± 0		2561 ± 7137		37 ± 41		14486 ± 4780		0	0	0	69.5506	0.176759	0.00254144
RT_0.625 m/z_325.1401	249 ± 78		860 ± 1815		235 ± 112		5228 ± 317		0.289956	1.06173	0.0477151	3.66168	0.16456	0.0449411
RT_0.625 m/z_77.0388	488 ± 65		3725 ± 9026		500 ± 117		20137 ± 3567		0.130867	0.974635	0.0242105	7.44753	0.185001	0.0248406
RT_0.627 m/z_563.1897	13 ± 25		634 ± 1715		52 ± 49		3642 ± 1388		0.0210042	0.254534	0.00365464	12.1182	0.173995	0.0143582
RT_0.627 m/z_966.0007	12127 ± 4830		7416 ± 5970		11155 ± 6752		9853 ± 5678		1.63518	1.08717	1.23087	0.664864	0.752739	1.13217
RT_0.629 m/z_683.0481	28 ± 40		725 ± 1936		22 ± 43		7444 ± 2289		0.0389609	1.29662	0.00379422	33.28	0.0973851	0.00292624
RT_0.629 m/z_924.1643	23 ± 48		1433 ± 3944		25 ± 37		5634 ± 1209		0.0161885	0.917847	0.00411853	56.6974	0.254411	0.00448716
RT_0.63 m/z_927.1632	18 ± 34		1164 ± 3263		0 ± 0		6540 ± 1833		0.0157698	#DIV/0!	0.00280585	#DIV/0!	0.177926	0
RT_0.633 m/z_347.1311	264 ± 29		1258 ± 2804		287 ± 61		7664 ± 811		0.209697	0.919786	0.034419	4.38627	0.164137	0.0374206
RT_0.633 m/z_378.1991	331 ± 98		1549 ± 3313		346 ± 86		9685 ± 1385		0.213766	0.956849	0.0341904	4.47615	0.159943	0.0357323
RT_0.636 m/z_173.0523	0 ± 0		1207 ± 3413		0 ± 0		8026 ± 1838		0	#DIV/0!	0	#DIV/0!	0.150344	0
RT_0.636 m/z_684.0422	16 ± 31		1242 ± 3467		7 ± 19		12619 ± 3375		0.0132698	2.39906	0.00130574	180.79	0.0983993	0.000544274
RT_0.636 m/z_857.2477	16 ± 30		2942 ± 8242		7 ± 21		17242 ± 9006		0.00553981	2.19361	0.000945259	395.972	0.17063	0.000430914
RT_0.637_0.638 m/z_279.0935_301.0755	54396 ± 2825		1039657 ± 2783604		52931 ± 4555		6965542 ± 1085315		0.0523216	1.02769	0.00780937	19.6418	0.149257	0.00759897
RT_0.639 m/z_201.0469	1066 ± 208		26421 ± 72028		1021 ± 234		160869 ± 32145		0.0403523	1.0438	0.00662747	25.8672	0.16424	0.00634938
RT_0.639 m/z_323.1317	4083 ± 460		28367 ± 69046		3794 ± 473		202490 ± 14070		0.143922	1.07606	0.0201622	7.47672	0.140091	0.018737
RT_0.64 m/z_183.0353	137 ± 37		1109 ± 2786		129 ± 41		6681 ± 1455		0.123391	1.0578	0.0204857	8.57272	0.166023	0.0193664
RT_0.64 m/z_464.1444	2350 ± 239		8139 ± 16471		2122 ± 356		54637 ± 5522		0.288785	1.1078	0.0430205	3.83606	0.148971	0.0388343
RT_0.64 m/z_466.143	642 ± 149		2079 ± 4067		506 ± 117		10951 ± 1074		0.308601	1.2676	0.0585867	4.10756	0.189846	0.0462187
RT_0.640_0.639 m/z_557.1798_579.1626	178 ± 91		685238 ± 1937902		136 ± 57		3520528 ± 1130058		0.000259053	1.30286	5.04222e-05	5029.31	0.194641	3.87012e-05
RT_0.641 m/z_279.2445	586 ± 253		61862 ± 173436		648 ± 209		433009 ± 71513		0.00947035	0.904469	0.00135298	95.5054	0.142865	0.00149588
RT_0.641 m/z_337.1471	403 ± 121		2964 ± 7257		369 ± 142		19946 ± 1664		0.135898	1.09076	0.0201969	8.02629	0.148618	0.0185164
RT_0.641 m/z_682.0435	45 ± 38		1637 ± 4567		9 ± 24		18108 ± 5599		0.0277479	5.2601	0.00250809	189.567	0.0903883	0.000476813
RT_0.652 m/z_154.0784	12 ± 34		980 ± 2425		165 ± 120		5892 ± 1397		0.0122114	0.0724333	0.00203094	5.93161	0.166315	0.0280388
RT_0.654 m/z_841.2741	7 ± 19		1014 ± 2829		52 ± 81		4686 ± 1242		0.00651946	0.127019	0.00141008	19.483	0.216288	0.0111014
RT_0.662 m/z_498.9308	119 ± 37		123 ± 46		98 ± 12		1773 ± 204		0.963678	1.21799	0.0670099	1.2639	0.0695356	0.0550167
RT_0.676 m/z_541.1674	84 ± 78		122 ± 177		48 ± 33		1605 ± 2875		0.689168	1.74805	0.0525633	2.53646	0.0762706	0.0300696
RT_0.691 m/z_492.1952	2785 ± 3798		2209 ± 1504		2551 ± 3280		3646 ± 1913		1.26112	1.09205	0.763996	0.865939	0.605809	0.699597
RT_0.698 m/z_490.197	4065 ± 5949		3371 ± 2516		3790 ± 4772		5160 ± 2573		1.20571	1.07254	0.7877	0.889552	0.65331	0.734426
RT_0.708 m/z_479.1331	65 ± 33		1039 ± 2766		43 ± 38		4281 ± 1297		0.0625119	1.51685	0.015173	24.2651	0.242722	0.010003
RT_0.717 m/z_440.2775	12758 ± 7554		14780 ± 6369		6563 ± 2543		194 ± 90		0.863223	1.94384	65.8876	2.25184	76.3275	33.8955
RT_0.755 m/z_415.2124	13872 ± 7921		14498 ± 10828		10003 ± 3090		14962 ± 5952		0.956791	1.38674	0.927161	1.44936	0.969031	0.66859
RT_0.757 m/z_459.249	6700 ± 3898		6898 ± 4177		4953 ± 1397		6997 ± 2673		0.971402	1.35289	0.957652	1.39272	0.985846	0.707857
RT_0.805 m/z_420.274	3216 ± 3145		5583 ± 898		1318 ± 2285		1629 ± 2632		0.575988	2.43969	1.97445	4.23566	3.42793	0.809303
RT_0.809 m/z_619.3639	53 ± 39		619 ± 1487		86 ± 20		2583 ± 846		0.0850108	0.609638	0.0203856	7.1713	0.2398	0.0334389
RT_0.815 m/z_586.3144	986 ± 396		1134 ± 127		1311 ± 408		1002 ± 111		0.869485	0.751889	0.984006	0.864752	1.13171	1.30871
RT_0.817 m/z_582.2004	5792 ± 7187		5407 ± 3240		5173 ± 5735		6817 ± 2615		1.07137	1.1198	0.849745	1.04521	0.793137	0.758834
RT_0.82 m/z_584.1977	5697 ± 6724		5374 ± 3057		5117 ± 6120		6775 ± 2432		1.06004	1.11334	0.840833	1.05028	0.793206	0.755235
RT_0.82 m/z_586.1956	2078 ± 2568		1859 ± 1136		1714 ± 1839		2548 ± 930		1.11806	1.21256	0.815542	1.08452	0.729423	0.672578
RT_0.826 m/z_256.2634	7224 ± 6708		7290 ± 13479		8699 ± 10140		6819 ± 9916		0.990922	0.830485	1.05937	0.838093	1.06908	1.27561
RT_0.839 m/z_358.2021	3099 ± 3082		3046 ± 1816		2941 ± 2134		4584 ± 1976		1.01732	1.05361	0.675924	1.03567	0.664419	0.641533
RT_0.845 m/z_385.2125	3905 ± 3413		4139 ± 2365		3929 ± 2913		5390 ± 1699		0.943563	0.994012	0.724586	1.05347	0.767926	0.728951
RT_0.998 m/z_676.1996	1879 ± 2043		1822 ± 1024		1665 ± 1519		2518 ± 874		1.03086	1.12824	0.746132	1.09447	0.723794	0.661322
RT_1.011 m/z_448.3333	3011 ± 566		2118 ± 428		3439 ± 990		1651 ± 347		1.42206	0.875758	1.82364	0.615839	1.2824	2.08236
RT_1.032 m/z_323.1294	142 ± 73		335 ± 548		187 ± 38		1269 ± 545		0.42341	0.755751	0.111597	1.78492	0.263568	0.147664
RT_1.045 m/z_577.2781	18 ± 12		22 ± 15		12 ± 13		22 ± 3		0.840277	1.48003	0.816164	1.76136	0.971304	0.551452
RT_1.117 m/z_555.2957	54 ± 33		89 ± 65		53 ± 37		56 ± 41		0.612818	1.03379	0.962842	1.68694	1.57117	0.931372
RT_1.15 m/z_512.3345	4609 ± 1214		3320 ± 693		3555 ± 602		2805 ± 623		1.38829	1.29653	1.64313	0.933903	1.18356	1.26733
RT_1.163 m/z_241.1807	347 ± 113		260 ± 184		638 ± 130		161 ± 48		1.33357	0.543807	2.15715	0.407782	1.61758	3.96676
RT_1.166 m/z_456.3361	915 ± 165		789 ± 161		685 ± 148		535 ± 70		1.16038	1.3357	1.70965	1.15109	1.47335	1.27996
RT_1.207 m/z_526.2978	4481 ± 925		4642 ± 843		4282 ± 648		3663 ± 350		0.965514	1.0467	1.22344	1.08408	1.26714	1.16886
RT_1.215 m/z_1064.6745	5040 ± 2509		2342 ± 1107		835 ± 622		339 ± 149		2.15153	6.03498	14.8807	2.80497	6.91632	2.46573
RT_1.215 m/z_613.3272	28034 ± 3869		32297 ± 5888		39077 ± 6280		38798 ± 6754		0.868023	0.717415	0.722571	0.826494	0.832434	1.00719
RT_1.217 m/z_124.9996	5471 ± 1317		3939 ± 439		2518 ± 675		2151 ± 260		1.38882	2.17253	2.54322	1.5643	1.83121	1.17063
RT_1.225 m/z_612.3299	3665 ± 1007		2777 ± 978		3670 ± 405		3062 ± 468		1.3197	0.998792	1.19708	0.756832	0.907083	1.19853
RT_1.227 m/z_184.0734	79167 ± 18800		59883 ± 6791		35821 ± 9634		28377 ± 4419		1.32201	2.21004	2.78977	1.67173	2.11025	1.26232
RT_1.232 m/z_590.3216	5537 ± 1894		2836 ± 901		2865 ± 1008		2280 ± 710		1.95236	1.9329	2.4287	0.990031	1.24398	1.25651
RT_1.242 m/z_543.3255	13126 ± 3103		7855 ± 1695		4727 ± 2181		4032 ± 1346		1.67107	2.77656	3.25528	1.66155	1.94803	1.17241
RT_1.244 m/z_502.3066	6272 ± 1485		5834 ± 1222		4348 ± 730		2541 ± 203		1.07524	1.44274	2.46864	1.34179	2.2959	1.71107
RT_1.248 m/z_502.3205	6440 ± 1571		5935 ± 1132		3303 ± 710		2845 ± 502		1.08507	1.94975	2.26329	1.79689	2.08584	1.16081
RT_1.251 m/z_566.3364	1797 ± 276		1548 ± 388		984 ± 221		888 ± 138		1.16081	1.82695	2.02314	1.57386	1.74287	1.10739
RT_1.261 m/z_547.3486	6233 ± 2078		4070 ± 1799		3533 ± 861		1971 ± 321		1.53135	1.76424	3.16261	1.15208	2.06524	1.79262
RT_1.267 m/z_478.2932	7408 ± 1037		6559 ± 818		3223 ± 684		2658 ± 670		1.12946	2.29849	2.78738	2.03504	2.46789	1.2127
RT_1.292 m/z_588.3302	8515 ± 2245		6094 ± 3230		5315 ± 1213		3307 ± 491		1.39722	1.60199	2.5748	1.14656	1.84281	1.60725
RT_1.313 m/z_1063.6706	15009 ± 6129		6408 ± 6240		1480 ± 881		767 ± 359		2.34213	10.1398	19.5717	4.32931	8.35636	1.93018
RT_1.314 m/z_1039.672	82095 ± 61511		37337 ± 23272		7540 ± 4381		5362 ± 2729		2.19876	10.888	15.3119	4.9519	6.96385	1.4063
RT_1.317 m/z_1040.6742	49397 ± 21412		21443 ± 13465		4496 ± 2584		3236 ± 1572		2.30366	10.9874	15.2654	4.76954	6.62656	1.38935
RT_1.319 m/z_504.3092	1608 ± 337		1178 ± 194		833 ± 156		772 ± 102		1.36476	1.9298	2.08298	1.41403	1.52626	1.07937
RT_1.323 m/z_554.3017	1947 ± 269		1541 ± 338		1105 ± 195		982 ± 137		1.26334	1.76115	1.98305	1.39404	1.56969	1.126
RT_1.324 m/z_1061.6554	5681 ± 2067		1916 ± 1119		476 ± 265		344 ± 119		2.96477	11.9266	16.514	4.02279	5.57008	1.38463
RT_1.324 m/z_523.3485	33615 ± 6067		24436 ± 5707		14045 ± 3187		12522 ± 1625		1.37559	2.39339	2.68442	1.7399	1.95147	1.12159
RT_1.325 m/z_556.2996	738 ± 68		600 ± 98		459 ± 59		389 ± 54		1.22951	1.60831	1.89662	1.30809	1.54258	1.17926
RT_1.325 m/z_558.2967	4681 ± 656		2358 ± 659		1188 ± 537		1005 ± 233		1.98484	3.94187	4.65596	1.98599	2.34576	1.18115
RT_1.326 m/z_104.1068	11728 ± 1805		8854 ± 1570		6162 ± 1261		5131 ± 857		1.32461	1.90324	2.28547	1.43682	1.72538	1.20083
RT_1.327 m/z_1083.6614	1067 ± 224		608 ± 171		297 ± 81		295 ± 52		1.75431	3.5964	3.62415	2.05003	2.06585	1.00772
RT_1.328 m/z_1042.6838	4803 ± 1937		1808 ± 1118		448 ± 258		281 ± 206		2.65642	10.7318	17.1078	4.03993	6.44016	1.59413
RT_1.332 m/z_399.2504	1467 ± 811		2853 ± 1641		1692 ± 615		8035 ± 13924		0.514114	0.866995	0.182554	1.68639	0.355085	0.210559
RT_1.38 m/z_319.2273	60 ± 30		53 ± 32		42 ± 13		112 ± 100		1.13099	1.44128	0.539956	1.27435	0.477417	0.374637
RT_1.432 m/z_552.33	158 ± 51		188 ± 36		788 ± 133		127 ± 22		0.836065	0.199939	1.23876	0.239142	1.48165	6.19569
RT_1.432 m/z_591.3491	730 ± 209		735 ± 92		891 ± 172		364 ± 111		0.99355	0.819402	2.00419	0.824721	2.0172	2.44592
RT_1.436 m/z_571.359	4110 ± 1251		5533 ± 1361		3446 ± 976		3346 ± 897		0.742687	1.19244	1.22829	1.60558	1.65384	1.03006
RT_1.457 m/z_184.0735	11959 ± 2151		10423 ± 1768		11061 ± 1914		7731 ± 838		1.14738	1.08114	1.54677	0.94227	1.34809	1.43068
RT_1.461 m/z_491.2079	1763 ± 358		1519 ± 733		1203 ± 216		1185 ± 327		1.16073	1.46531	1.48797	1.26241	1.28193	1.01546
RT_1.463 m/z_541.3334	1748 ± 302		1517 ± 227		1570 ± 257		1225 ± 192		1.15235	1.11365	1.42732	0.966418	1.23862	1.28166
RT_1.468 m/z_548.3614	6432 ± 1407		6288 ± 808		8016 ± 1338		3512 ± 876		1.023	0.802369	1.83125	0.78433	1.79008	2.2823
RT_1.494 m/z_249.1495	496 ± 284		765 ± 149		389 ± 226		445 ± 276		0.648897	1.27648	1.11599	1.96715	1.71983	0.874272
RT_1.503 m/z_547.3593	34700 ± 10607		33616 ± 6482		48412 ± 13260		14543 ± 4125		1.03225	0.716765	2.38605	0.694372	2.3115	3.32891
RT_1.568 m/z_315.1405	547 ± 100		563 ± 84		488 ± 124		223 ± 47		0.971789	1.12051	2.45681	1.15304	2.52813	2.19258
RT_1.572 m/z_313.143	1339 ± 308		1321 ± 275		1122 ± 324		464 ± 78		1.01379	1.19326	2.88228	1.17703	2.84307	2.41547
RT_1.58 m/z_277.1655	701 ± 205		667 ± 162		600 ± 205		214 ± 49		1.05186	1.16945	3.27624	1.1118	3.11472	2.80152
RT_1.581 m/z_323.1715	2236 ± 596		2072 ± 415		1899 ± 606		680 ± 205		1.07955	1.17763	3.28904	1.09086	3.04669	2.79293
RT_1.596 m/z_478.3298	10124 ± 1940		10034 ± 1387		9807 ± 1473		8012 ± 771		1.00895	1.03234	1.26366	1.02318	1.25245	1.22408
RT_1.598 m/z_1041.6859	3188 ± 1297		3262 ± 1166		7739 ± 4073		817 ± 365		0.97737	0.411879	3.89942	0.421416	3.98971	9.46739
RT_1.599 m/z_166.0635	3520 ± 762		3488 ± 490		3841 ± 475		2848 ± 303		1.00902	0.916368	1.23586	0.908176	1.22482	1.34866
RT_1.601 m/z_496.5387	333838 ± 67507		330867 ± 43607		324662 ± 47999		261562 ± 35637		1.00898	1.02827	1.27632	1.01911	1.26496	1.24124
RT_1.601 m/z_554.3928	4887 ± 583		4744 ± 361		4440 ± 448		3958 ± 479		1.03003	1.10058	1.23474	1.06849	1.19874	1.1219
RT_1.601_1.605 m/z_991.6730_1013.6537	270618 ± 127600		225970 ± 68511		235983 ± 104640		114075 ± 44560		1.19759	1.14677	2.37229	0.957567	1.98089	2.06867
RT_1.602 m/z_480.3092	2582 ± 567		2330 ± 266		2249 ± 375		1783 ± 193		1.10825	1.148	1.44826	1.03586	1.3068	1.26156
RT_1.602 m/z_500.3418	4575 ± 979		4374 ± 517		4407 ± 610		3766 ± 271		1.0458	1.03815	1.21476	0.992679	1.16155	1.17012
RT_1.604 m/z_1025.6322	615 ± 155		617 ± 108		496 ± 73		459 ± 86		0.995681	1.24025	1.34013	1.24563	1.34594	1.08053
RT_1.604 m/z_530.3019	2599 ± 467		2382 ± 257		2327 ± 313		2034 ± 177		1.091	1.11683	1.27782	1.02367	1.17124	1.14415
RT_1.604 m/z_534.2979	6732 ± 1997		5303 ± 1292		4840 ± 1599		3410 ± 595		1.26959	1.3908	1.9745	1.09548	1.55523	1.41968
RT_1.605 m/z_104.1068	16207 ± 2713		15173 ± 1553		15524 ± 1773		12814 ± 1376		1.06815	1.04398	1.26479	0.977369	1.1841	1.21152
RT_1.606 m/z_124.9997	6110 ± 1137		6103 ± 854		7203 ± 1196		4380 ± 580		1.00119	0.848312	1.39489	0.847307	1.39323	1.64431
RT_1.61 m/z_532.2998	984 ± 193		936 ± 99		878 ± 164		738 ± 99		1.05169	1.12109	1.33312	1.06599	1.26761	1.18913
RT_1.611 m/z_184.0733	44246 ± 7448		47886 ± 3820		71910 ± 11774		30997 ± 4694		0.923979	0.615298	1.42743	0.665922	1.54487	2.31989
RT_1.612 m/z_1061.6756	361 ± 151		489 ± 104		986 ± 276		167 ± 44		0.738375	0.366533	2.16433	0.496405	2.9312	5.90486
RT_1.612_1.610 m/z_1017.6879_1039.6697	27780 ± 13852		37513 ± 11051		99447 ± 44447		8401 ± 3388		0.740536	0.279343	3.30683	0.377217	4.46546	11.8379
RT_1.618 m/z_231.9318	1460 ± 136		1519 ± 146		1540 ± 176		1370 ± 157		0.961489	0.948199	1.0658	0.986178	1.10849	1.12403
RT_1.619 m/z_187.9416	681 ± 58		691 ± 52		711 ± 84		614 ± 63		0.985584	0.956849	1.10873	0.970844	1.12495	1.15874
RT_1.619 m/z_504.3431	1775 ± 615		2468 ± 434		5021 ± 853		1204 ± 152		0.719406	0.353536	1.47438	0.491428	2.04944	4.17038
RT_1.624 m/z_524.3606	28101 ± 11659		43426 ± 12757		109580 ± 22192		13686 ± 3079		0.647101	0.256446	2.05323	0.396299	3.17297	8.0065
RT_1.625 m/z_523.3587	156634 ± 69739		246317 ± 70608		612845 ± 119814		71499 ± 16267		0.635905	0.255585	2.19072	0.401923	3.44504	8.57138
RT_1.627 m/z_568.3521	437 ± 160		571 ± 155		1335 ± 285		229 ± 38		0.766145	0.32766	1.91391	0.427673	2.4981	5.84115
RT_1.644 m/z_454.2934	5512 ± 594		7188 ± 1437		6239 ± 655		4837 ± 488		0.7668	0.883406	1.13957	1.15207	1.48614	1.28998
RT_1.679 m/z_590.3454	289 ± 198		396 ± 204		1859 ± 701		124 ± 49		0.729824	0.155503	2.33125	0.213069	3.19427	14.9917
RT_1.698 m/z_547.3607	3509 ± 3816		6407 ± 4048		28547 ± 11602		714 ± 219		0.547706	0.122919	4.9117	0.224425	8.96778	39.959
RT_1.706 m/z_199.1701	616 ± 289		831 ± 283		393 ± 59		31 ± 10		0.741278	1.56747	19.5935	2.11455	26.4321	12.5001
RT_1.76 m/z_580.4054	173 ± 320		102 ± 114		3534 ± 1577		0 ± 0		1.69727	0.0488089	#DIV/0!	0.0287574	#DIV/0!	#DIV/0!
RT_1.767 m/z_556.3177	887 ± 228		1023 ± 166		1961 ± 208		461 ± 82		0.867856	0.452523	1.92414	0.521427	2.21712	4.25204
RT_1.771 m/z_1043.7029	1369 ± 2266		1570 ± 1185		52008 ± 26508		134 ± 50		0.872026	0.0263192	10.1826	0.0301817	11.6769	386.887
RT_1.771 m/z_506.3244	547 ± 169		707 ± 139		1489 ± 212		338 ± 70		0.773315	0.367424	1.61784	0.475128	2.09209	4.40321
RT_1.771 m/z_525.364	6899 ± 2940		8516 ± 2213		28213 ± 4650		3012 ± 595		0.810153	0.244529	2.29044	0.301831	2.82717	9.36674
RT_1.772 m/z_558.3151	353 ± 84		418 ± 78		722 ± 101		192 ± 39		0.843001	0.488275	1.83181	0.579211	2.17296	3.75158
RT_1.775 m/z_560.3135	757 ± 330		823 ± 351		2684 ± 1036		273 ± 92		0.92043	0.282167	2.77417	0.30656	3.014	9.83167
RT_1.776 m/z_184.0741	5906 ± 2002		6659 ± 1484		19746 ± 3573		2563 ± 532		0.886815	0.299073	2.30448	0.337243	2.5986	7.70541
RT_1.777 m/z_104.1066	3004 ± 959		4122 ± 888		9707 ± 1442		1742 ± 342		0.728727	0.309461	1.72407	0.424659	2.36586	5.57121
RT_1.778 m/z_1087.6931	184 ± 114		278 ± 91		1016 ± 266		53 ± 23		0.660304	0.18078	3.46926	0.273783	5.25404	19.1905
RT_1.779 m/z_580.3798	1000 ± 1013		1586 ± 883		1251 ± 1296		684 ± 338		0.630393	0.799332	1.46098	1.26799	2.31757	1.82775
RT_1.787 m/z_540.3656	8894 ± 2148		6509 ± 2564		7797 ± 1827		3406 ± 732		1.36635	1.14064	2.61098	0.834804	1.91091	2.28905
RT_1.814 m/z_549.375	2965 ± 975		3281 ± 729		4456 ± 1468		1707 ± 378		0.903713	0.665402	1.73751	0.736299	1.92264	2.61122
RT_1.831 m/z_524.3342	94 ± 22		87 ± 15		64 ± 14		78 ± 18		1.08552	1.47084	1.20662	1.35497	1.11157	0.820361
RT_1.835 m/z_478.2939	419 ± 47		508 ± 123		799 ± 90		304 ± 47		0.825794	0.524627	1.3782	0.6353	1.66894	2.62701
RT_1.856 m/z_594.3747	2599 ± 1495		2370 ± 493		1220 ± 598		1225 ± 271		1.09682	2.13021	2.12285	1.94218	1.93546	0.996545
RT_1.891 m/z_298.3467	4100 ± 6496		5117 ± 5863		1629 ± 955		44125 ± 106751		0.801276	2.5177	0.0929203	3.14211	0.115965	0.0369068
RT_1.899 m/z_526.3505	348 ± 54		304 ± 53		274 ± 42		288 ± 39		1.14319	1.26839	1.20582	1.10952	1.05478	0.95067
RT_10.003 m/z_874.712	1382 ± 2649		3308 ± 2096		1129 ± 451		0 ± 0		0.417644	1.22371	#DIV/0!	2.93002	#DIV/0!	#DIV/0!
RT_10.004 m/z_754.6925	8731 ± 6263		14443 ± 6120		5279 ± 1654		942 ± 115		0.604472	1.65383	9.26396	2.73599	15.3257	5.60152
RT_10.005 m/z_872.7588	54789 ± 34180		27154 ± 20400		5827 ± 2418		114639 ± 41899		2.01774	9.40231	0.477924	4.65983	0.236862	0.0508305
RT_10.006 m/z_781.7095	5594 ± 3774		8866 ± 3118		7966 ± 2594		775 ± 87		0.630974	0.7022	7.21584	1.11288	11.436	10.276
RT_10.008 m/z_868.7389	25119 ± 16100		35316 ± 9400		9367 ± 2947		6691 ± 2314		0.711261	2.68156	3.75436	3.77015	5.27846	1.40006
RT_10.014 m/z_709.5313	3698 ± 962		3731 ± 902		3983 ± 883		2952 ± 1148		0.99121	0.92838	1.25261	0.936613	1.26371	1.34924
RT_10.022 m/z_996.8003	7922 ± 4241		3946 ± 4090		1619 ± 411		11697 ± 1900		2.00763	4.89322	0.677242	2.43731	0.337334	0.138404
RT_10.023 m/z_780.7075	8528 ± 6196		13434 ± 4670		14028 ± 4527		1201 ± 135		0.634854	0.607952	7.1017	0.957624	11.1863	11.6813
RT_10.029 m/z_491.3588	526 ± 86		495 ± 46		485 ± 44		654 ± 68		1.06218	1.08496	0.804324	1.02144	0.757236	0.741343
RT_10.033 m/z_599.5012	1410 ± 813		750 ± 595		261 ± 103		4190 ± 1964		1.87986	5.39352	0.336446	2.86911	0.178974	0.0623797
RT_10.033 m/z_871.7564	156057 ± 111367		74378 ± 71212		13648 ± 6237		367299 ± 134670		2.09817	11.4348	0.424878	5.4499	0.2025	0.0371566
RT_10.034 m/z_690.6089	6741 ± 2531		8222 ± 1155		10157 ± 1666		6662 ± 1758		0.819885	0.663676	1.01183	0.809475	1.23411	1.52458
RT_10.035 m/z_891.683	3344 ± 1825		1381 ± 878		385 ± 177		5944 ± 2262		2.42146	8.69484	0.562632	3.59074	0.232353	0.0647088
RT_10.039 m/z_888.7657	1018 ± 215		802 ± 69		396 ± 45		478 ± 215		1.2686	2.56945	2.12858	2.02542	1.67789	0.828416
RT_10.039 m/z_914.7804	1027 ± 299		749 ± 152		415 ± 72		1030 ± 233		1.3714	2.47436	0.997534	1.80426	0.727385	0.403148
RT_10.043 m/z_917.6983	3494 ± 2021		1118 ± 918		431 ± 223		8212 ± 3807		3.12526	8.10461	0.425495	2.59326	0.136147	0.0525003
RT_10.051 m/z_808.7285	2278 ± 927		2837 ± 565		4444 ± 1555		680 ± 184		0.802982	0.512648	3.35234	0.63843	4.17486	6.53925
RT_10.052 m/z_882.7542	3025 ± 1106		1958 ± 646		1082 ± 172		5582 ± 1578		1.54536	2.79625	0.541916	1.80945	0.350672	0.1938
RT_10.056 m/z_876.7142	21327 ± 13624		7929 ± 6181		1743 ± 757		38173 ± 13182		2.6896	12.2356	0.558692	4.54922	0.207723	0.0456612
RT_10.056 m/z_877.7167	7015 ± 4122		2828 ± 1877		729 ± 277		12117 ± 4146		2.48048	9.62618	0.578932	3.88078	0.233396	0.0601414
RT_10.063 m/z_904.7367	2223 ± 1262		576 ± 781		311 ± 244		4706 ± 1926		3.85802	7.14165	0.472446	1.85112	0.122458	0.0661536
RT_10.063_10.073 m/z_897.7715_902.7301	214236 ± 154352		76900 ± 104354		13148 ± 9813		691334 ± 317606		2.78589	16.2945	0.309888	5.84893	0.111235	0.019018
RT_10.069 m/z_806.7237	10911 ± 4261		13027 ± 2468		21981 ± 7276		2651 ± 793		0.837552	0.496372	4.11537	0.592646	4.91357	8.29089
RT_10.075 m/z_937.7931	2320 ± 1305		1022 ± 832		442 ± 119		7377 ± 2759		2.26922	5.24599	0.314465	2.31181	0.138579	0.0599439
RT_10.076 m/z_1023.8185	4708 ± 3528		2167 ± 1987		1452 ± 569		5403 ± 707		2.17265	3.2428	0.871387	1.49256	0.401072	0.268714
RT_10.078_10.075 m/z_898.7732_903.7330	78927 ± 55190		29830 ± 37049		5356 ± 3647		254756 ± 114418		2.64587	14.7351	0.309815	5.56909	0.117094	0.0210256
RT_10.079 m/z_923.7811	56797 ± 36085		22022 ± 26972		6295 ± 2930		210765 ± 78866		2.57917	9.02301	0.269482	3.49842	0.104484	0.0298661
RT_10.081 m/z_575.5018	1458 ± 721		789 ± 545		380 ± 65		3919 ± 1160		1.84746	3.8312	0.371933	2.07377	0.201321	0.0970798
RT_10.082 m/z_1022.8173	4965 ± 3945		2162 ± 2205		1549 ± 652		5562 ± 857		2.29709	3.20579	0.892809	1.39558	0.388669	0.278499
RT_10.089 m/z_1162.0403	3478 ± 3938		5312 ± 3051		1953 ± 729		66 ± 78		0.654673	1.78074	52.803	2.72005	80.6555	29.6523
RT_10.09 m/z_926.7334	30854 ± 16560		12664 ± 11823		6472 ± 2121		81950 ± 23238		2.43639	4.76739	0.376496	1.95674	0.15453	0.0789732
RT_10.09 m/z_943.705	2030 ± 1039		823 ± 608		441 ± 141		4856 ± 1515		2.46766	4.60636	0.418049	1.86669	0.169411	0.0907546
RT_10.093 m/z_1160.0351	9157 ± 11318		14333 ± 8310		4997 ± 2090		102 ± 65		0.638886	1.83257	89.6393	2.86838	140.306	48.9145
RT_10.094 m/z_927.7358	11638 ± 6454		4697 ± 4347		2322 ± 675		28432 ± 8154		2.47772	5.01237	0.409318	2.02298	0.165199	0.0816616
RT_10.094 m/z_932.77	393 ± 116		2139 ± 5295		374 ± 101		1914 ± 2070		0.183787	1.05137	0.205383	5.7206	1.11751	0.195348
RT_10.095 m/z_936.7859	1276 ± 459		817 ± 294		616 ± 117		5333 ± 1152		1.56072	2.07161	0.239229	1.32734	0.153281	0.11548
RT_10.095 m/z_941.7015	5246 ± 2726		1998 ± 1710		1069 ± 353		14196 ± 4332		2.62577	4.90981	0.369567	1.86985	0.140746	0.0752712
RT_10.096 m/z_833.7398	6337 ± 2098		7035 ± 1647		5068 ± 1844		5297 ± 1679		0.900743	1.25026	1.1964	1.38804	1.32823	0.956913
RT_10.097 m/z_959.7814	579 ± 178		1182 ± 2363		933 ± 287		1702 ± 1444		0.490212	0.620612	0.340392	1.26601	0.694378	0.548478
RT_10.097 m/z_961.7966	2498 ± 1353		1380 ± 1337		663 ± 171		10249 ± 2135		1.80977	3.76717	0.243676	2.08157	0.134645	0.0646842
RT_10.1 m/z_935.7838	1853 ± 654		1147 ± 617		703 ± 143		9684 ± 2237		1.61505	2.63421	0.191353	1.63104	0.118482	0.0726417
RT_10.1 m/z_948.7886	65485 ± 36205		29525 ± 38814		10822 ± 4494		211499 ± 76138		2.21793	6.05096	0.309623	2.72821	0.1396	0.0511692
RT_10.102 m/z_962.802	2312 ± 1204		1026 ± 1058		542 ± 142		8509 ± 1765		2.2531	4.26902	0.27168	1.89473	0.120581	0.06364
RT_10.107 m/z_1002.841	1018 ± 768		693 ± 670		326 ± 70		4046 ± 760		1.46806	3.1216	0.251514	2.12635	0.171325	0.0805724
RT_10.111 m/z_963.8053	1278 ± 573		656 ± 501		369 ± 93		3923 ± 874		1.94743	3.4631	0.325846	1.77829	0.167321	0.0940906
RT_10.117 m/z_947.7874	144194 ± 78511		65562 ± 81452		22047 ± 9162		483951 ± 113916		2.19936	6.54019	0.297951	2.97367	0.135472	0.045557
RT_10.126 m/z_953.7518	5575 ± 2738		2276 ± 1946		1051 ± 471		9838 ± 2667		2.44935	5.3055	0.566726	2.16609	0.231379	0.106819
RT_10.13 m/z_975.8036	9802 ± 5296		4005 ± 4516		1546 ± 660		21117 ± 3978		2.44771	6.34163	0.464174	2.59085	0.189636	0.0731947
RT_10.132 m/z_797.5933	626 ± 119		707 ± 103		857 ± 146		748 ± 102		0.886355	0.730824	0.838095	0.824527	0.945553	1.14678
RT_10.135 m/z_796.5965	618 ± 93		709 ± 84		834 ± 164		767 ± 106		0.872092	0.740716	0.805411	0.849355	0.923539	1.08734
RT_10.139 m/z_795.5939	986 ± 202		1100 ± 197		1293 ± 231		1153 ± 171		0.895684	0.762167	0.854467	0.850933	0.953983	1.1211
RT_10.145 m/z_239.0604	640 ± 598		266 ± 65		221 ± 73		424 ± 88		2.41111	2.89204	1.51192	1.19946	0.627065	0.522787
RT_10.145 m/z_313.0792	468 ± 403		214 ± 56		165 ± 51		300 ± 77		2.18563	2.84234	1.55883	1.30047	0.713219	0.548431
RT_10.146 m/z_165.0389	477 ± 363		220 ± 45		188 ± 63		364 ± 75		2.16616	2.53946	1.31217	1.17233	0.605759	0.516712
RT_10.175 m/z_860.7585	3346 ± 1516		2313 ± 809		1272 ± 483		9096 ± 3440		1.44673	2.62991	0.367813	1.81782	0.254237	0.139858
RT_10.178 m/z_909.773	3343 ± 917		2422 ± 722		4121 ± 1153		13145 ± 4324		1.37989	0.811112	0.254289	0.587808	0.184282	0.313507
RT_10.18 m/z_741.6307	25245 ± 3762		33960 ± 7293		35962 ± 8416		41358 ± 8601		0.743378	0.701997	0.610404	0.944335	0.821123	0.869525
RT_10.181 m/z_859.757	9335 ± 5261		5562 ± 2854		3189 ± 1110		27809 ± 11308		1.67837	2.92691	0.335688	1.74389	0.200008	0.11469
RT_10.182 m/z_735.5486	6512 ± 678		5582 ± 979		5371 ± 1159		6311 ± 1876		1.16657	1.21235	1.03185	1.03924	0.884513	0.851116
RT_10.182 m/z_911.7805	2947 ± 1338		1615 ± 502		1114 ± 373		6277 ± 2211		1.8248	2.64608	0.469599	1.45007	0.257343	0.177469
RT_10.191 m/z_720.5776	33216 ± 9459		27348 ± 3608		30294 ± 5159		27458 ± 5027		1.21457	1.09645	1.20969	0.902748	0.995982	1.10328
RT_10.194 m/z_371.3567	5660 ± 2904		4428 ± 1765		5946 ± 943		3866 ± 552		1.27835	0.951972	1.46398	0.744688	1.14521	1.53784
RT_10.2 m/z_716.6248	40160 ± 21971		33996 ± 15011		48028 ± 9304		29714 ± 4778		1.18133	0.836184	1.35155	0.707835	1.1441	1.61633
RT_10.202 m/z_886.7722	3140 ± 1523		1799 ± 959		1169 ± 548		9443 ± 3565		1.74552	2.68538	0.332504	1.53844	0.19049	0.12382
RT_10.215 m/z_885.7706	6896 ± 4086		3515 ± 2534		2724 ± 1123		23268 ± 9014		1.96208	2.53113	0.296377	1.29003	0.151052	0.117092
RT_10.225 m/z_1471.2506	2665 ± 1885		4004 ± 1859		687 ± 223		106 ± 69		0.665644	3.88068	25.1559	5.82997	37.7918	6.48233
RT_10.232 m/z_908.7711	4487 ± 1471		3347 ± 1197		6231 ± 1709		14221 ± 8031		1.34059	0.720167	0.315538	0.5372	0.235371	0.438145
RT_10.232_10.239 m/z_768.7081_773.6631	534768 ± 505178		970902 ± 534577		121931 ± 45240		4659 ± 423		0.550795	4.38582	114.784	7.96271	208.396	26.1715
RT_10.24 m/z_789.635	4366 ± 3867		6417 ± 3165		1197 ± 313		298 ± 83		0.680338	3.64691	14.649	5.36044	21.532	4.01683
RT_10.241 m/z_467.4096	2383 ± 2200		4291 ± 2457		718 ± 244		208 ± 57		0.555253	3.3162	11.4796	5.9724	20.6746	3.46168
RT_10.245 m/z_495.4413	6967 ± 4533		10273 ± 4287		4001 ± 1220		250 ± 51		0.678155	1.74135	27.8803	2.56777	41.112	16.0107
RT_10.246 m/z_775.6707	6756 ± 5934		10538 ± 5346		1490 ± 429		183 ± 43		0.641123	4.53406	36.9528	7.07206	57.6377	8.15005
RT_10.252 m/z_816.6543	3202 ± 2052		4446 ± 1851		2257 ± 544		602 ± 88		0.720227	1.41881	5.31899	1.96995	7.38515	3.74891
RT_10.253 m/z_551.5024	3367 ± 2796		6081 ± 3123		1111 ± 312		439 ± 125		0.55372	3.03124	7.66623	5.47432	13.845	2.52907
RT_10.254 m/z_956.7684	441 ± 165		1665 ± 4019		196 ± 49		862 ± 446		0.264742	2.2521	0.511556	8.50675	1.93228	0.227147
RT_10.255 m/z_1578.3788	3229 ± 3561		4240 ± 2392		734 ± 333		381 ± 225		0.76167	4.40074	8.47681	5.77774	11.1292	1.92623
RT_10.255 m/z_801.6848	9553 ± 6927		13215 ± 5603		6798 ± 1950		303 ± 89		0.722873	1.40523	31.5449	1.94395	43.6382	22.4482
RT_10.255 m/z_835.75	3491 ± 1741		5101 ± 1937		3074 ± 882		420 ± 75		0.684502	1.13577	8.31394	1.65926	12.146	7.32009
RT_10.257 m/z_1550.3541	3623 ± 6041		5975 ± 3565		435 ± 211		107 ± 149		0.606443	8.33057	33.9267	13.7368	55.9439	4.07256
RT_10.258 m/z_797.7307	22722 ± 18235		38345 ± 16650		15522 ± 4972		528 ± 231		0.592566	1.46382	43.0057	2.47031	72.5754	29.379
RT_10.258 m/z_800.6811	32647 ± 25111		47178 ± 20711		23483 ± 7134		745 ± 217		0.691984	1.39022	43.7983	2.00903	63.2938	31.5047
RT_10.258 m/z_815.6533	5328 ± 4115		7211 ± 3262		3438 ± 1047		292 ± 60		0.738931	1.54972	18.2343	2.09724	24.6766	11.7662
RT_10.259 m/z_1524.3375	2147 ± 3709		3644 ± 2464		116 ± 68		109 ± 49		0.589084	18.4712	19.7482	31.3559	33.5235	1.06913
RT_10.259 m/z_809.7351	3049 ± 1963		4807 ± 2083		999 ± 253		384 ± 91		0.634203	3.05226	7.94932	4.81275	12.5343	2.6044
RT_10.266 m/z_521.4566	5284 ± 3469		8133 ± 2917		8631 ± 2895		377 ± 110		0.649705	0.612218	14.0034	0.942301	21.5534	22.8732
RT_10.272 m/z_1576.3722	4267 ± 6013		6751 ± 3870		1182 ± 579		324 ± 111		0.632029	3.61059	13.1517	5.71269	20.8086	3.64253
RT_10.272 m/z_523.4713	4956 ± 4052		8225 ± 4148		1569 ± 395		478 ± 118		0.602526	3.15777	10.3575	5.24088	17.1901	3.28
RT_10.274 m/z_1602.3827	3188 ± 3708		4965 ± 2821		1748 ± 906		174 ± 63		0.642052	1.82352	18.3689	2.84015	28.6096	10.0733
RT_10.274 m/z_998.8152	13725 ± 8928		5606 ± 5073		1776 ± 371		5320 ± 946		2.44807	7.72732	2.57977	3.15649	1.0538	0.33385
RT_10.277 m/z_577.518	2909 ± 1675		4201 ± 1442		2369 ± 718		1188 ± 355		0.692475	1.22791	2.44944	1.77323	3.53722	1.9948
RT_10.277 m/z_934.7864	3752 ± 1109		2587 ± 1468		5884 ± 1535		9670 ± 2983		1.45021	0.637681	0.388005	0.439715	0.26755	0.608463
RT_10.286 m/z_824.7492	5372 ± 2640		7678 ± 2582		5471 ± 1544		702 ± 188		0.699654	0.981896	7.65147	1.4034	10.9361	7.79255
RT_10.288 m/z_937.7963	3398 ± 1353		1753 ± 857		1111 ± 204		4436 ± 1219		1.93801	3.05808	0.766044	1.57795	0.395274	0.250499
RT_10.293_10.294 m/z_897.7741_902.7343	282312 ± 143371		133635 ± 101483		34184 ± 7420		234818 ± 74888		2.11256	8.2586	1.20226	3.90929	0.5691	0.145576
RT_10.294 m/z_999.8156	13119 ± 8959		5595 ± 4759		4625 ± 1516		5687 ± 828		2.34452	2.83651	2.30674	1.20985	0.983886	0.813231
RT_10.296 m/z_826.6978	55553 ± 23325		64744 ± 21497		45721 ± 13450		5839 ± 2443		0.85804	1.21504	9.51384	1.41607	11.0879	7.83005
RT_10.298 m/z_861.7653	5793 ± 1718		6542 ± 1754		4944 ± 1328		1500 ± 379		0.885485	1.17179	3.86334	1.32333	4.36297	3.29696
RT_10.3 m/z_549.4861	5362 ± 2815		7477 ± 2554		2235 ± 654		2622 ± 857		0.717195	2.39898	2.04509	3.34494	2.8515	0.852482
RT_10.301 m/z_972.8012	22395 ± 12516		12369 ± 6098		17592 ± 4971		12903 ± 3872		1.81066	1.27303	1.73562	0.703072	0.958557	1.36338
RT_10.302 m/z_1629.4033	3185 ± 2482		4495 ± 2270		1872 ± 978		166 ± 42		0.708406	1.70147	19.2303	2.40183	27.1458	11.3022
RT_10.303 m/z_862.7733	4308 ± 1294		4873 ± 1210		3701 ± 1025		870 ± 259		0.883902	1.16399	4.95275	1.31687	5.60328	4.25498
RT_10.305 m/z_924.7897	99730 ± 50736		44011 ± 37331		14570 ± 3129		112554 ± 32265		2.26605	6.84501	0.886063	3.02068	0.391017	0.129447
RT_10.308 m/z_603.5335	1745 ± 444		1787 ± 326		2640 ± 868		560 ± 133		0.976152	0.660963	3.11352	0.67711	3.18959	4.71058
RT_10.312 m/z_547.4722	3873 ± 1369		4654 ± 1174		1454 ± 536		1149 ± 486		0.832275	2.66417	3.37031	3.20107	4.04952	1.26505
RT_10.312 m/z_691.6146	8269 ± 11670		5015 ± 2523		12764 ± 7039		7059 ± 2350		1.64891	0.647802	1.17144	0.392866	0.710431	1.80833
RT_10.312 m/z_951.8027	12068 ± 5058		6163 ± 3577		3047 ± 780		20027 ± 4782		1.95831	3.96013	0.602588	2.02222	0.307708	0.152164
RT_10.312 m/z_963.8111	2414 ± 1038		1204 ± 553		762 ± 224		3621 ± 868		2.00562	3.16931	0.666724	1.58022	0.332428	0.210369
RT_10.315 m/z_850.7647	9200 ± 2638		9670 ± 1786		5282 ± 1631		4519 ± 1990		0.951416	1.74196	2.03585	1.83091	2.13981	1.16872
RT_10.321 m/z_293.176	646 ± 72		694 ± 82		603 ± 91		722 ± 60		0.931815	1.07152	0.894987	1.14992	0.960477	0.835252
RT_10.321 m/z_849.7613	51881 ± 16895		52399 ± 9254		24199 ± 8089		27390 ± 12913		0.990105	2.14391	1.89413	2.16534	1.91306	0.883493
RT_10.324 m/z_1655.4159	3925 ± 1854		3698 ± 1302		974 ± 655		524 ± 312		1.06145	4.03068	7.49645	3.79734	7.06248	1.85985
RT_10.326_10.334 m/z_848.7598_853.7166	250624 ± 81814		245240 ± 43917		102038 ± 35692		145119 ± 68804		1.02195	2.45618	1.72703	2.40341	1.68993	0.703136
RT_10.328 m/z_949.7996	71019 ± 29832		35211 ± 20068		14765 ± 3344		108206 ± 29794		2.01695	4.80985	0.656333	2.38472	0.325409	0.136456
RT_10.331 m/z_847.7571	672651 ± 233406		640848 ± 116236		245278 ± 90482		432894 ± 201157		1.04963	2.7424	1.55385	2.61274	1.48038	0.5666
RT_10.334 m/z_854.7206	4873 ± 1555		3850 ± 683		1591 ± 750		3307 ± 1303		1.26571	3.06325	1.47343	2.42019	1.16412	0.481001
RT_10.335 m/z_888.7873	5742 ± 1637		4850 ± 699		1991 ± 757		5130 ± 1551		1.18389	2.88385	1.11927	2.43592	0.945416	0.388115
RT_10.342 m/z_852.7144	72139 ± 23787		57804 ± 10987		20723 ± 9727		47594 ± 20905		1.24799	3.4812	1.51571	2.78944	1.21452	0.435399
RT_10.344 m/z_1680.4298	3805 ± 1930		2281 ± 685		472 ± 317		1979 ± 1406		1.66842	8.05983	1.92325	4.83082	1.15274	0.238622
RT_10.345 m/z_887.7806	7150 ± 2318		5910 ± 775		2473 ± 992		6704 ± 2363		1.20969	2.89105	1.06646	2.38991	0.881598	0.368883
RT_10.359 m/z_575.5025	8729 ± 3502		6483 ± 1723		1896 ± 625		16330 ± 5005		1.34654	4.60359	0.534563	3.41884	0.396991	0.116119
RT_10.367 m/z_239.0603	694 ± 602		323 ± 82		234 ± 76		441 ± 102		2.15043	2.968	1.57408	1.38019	0.731982	0.53035
RT_10.369 m/z_313.0788	515 ± 446		234 ± 46		172 ± 42		304 ± 66		2.20081	2.99047	1.69247	1.35881	0.769021	0.565954
RT_10.37 m/z_573.4858	3215 ± 1267		2563 ± 690		873 ± 207		4029 ± 1656		1.25416	3.6831	0.797947	2.9367	0.636239	0.216651
RT_10.371 m/z_165.0396	522 ± 420		263 ± 24		183 ± 60		337 ± 81		1.98114	2.85872	1.5497	1.44297	0.782226	0.542095
RT_10.377 m/z_974.8111	20011 ± 11074		8109 ± 5264		5443 ± 1366		17190 ± 3752		2.46769	3.67625	1.16413	1.48975	0.471748	0.316662
RT_10.377_10.377 m/z_875.7758_880.7356	80122 ± 43122		47407 ± 23054		14047 ± 5947		178872 ± 56075		1.69009	5.70386	0.447932	3.37489	0.265035	0.0785313
RT_10.384 m/z_913.7958	7372 ± 3494		3739 ± 2116		1530 ± 573		17415 ± 4266		1.9719	4.81859	0.423323	2.44362	0.214677	0.0878519
RT_10.392 m/z_601.5161	3516 ± 1595		2119 ± 1138		1035 ± 374		7240 ± 1981		1.65887	3.39731	0.485584	2.04797	0.29272	0.142932
RT_10.392 m/z_855.7427	2469 ± 1173		1308 ± 635		475 ± 169		4840 ± 1533		1.88801	5.19551	0.510085	2.75184	0.27017	0.098178
RT_10.407 m/z_726.6956	2927 ± 2309		4618 ± 2279		1110 ± 356		169 ± 47		0.633806	2.63805	17.3371	4.16224	27.354	6.57194
RT_10.418 m/z_599.5023	4151 ± 2552		1851 ± 1466		711 ± 261		10717 ± 3563		2.24216	5.83684	0.387281	2.60322	0.172727	0.0663511
RT_10.439 m/z_230.0491	720 ± 119		637 ± 93		615 ± 83		760 ± 185		1.13016	1.17083	0.947311	1.03599	0.838207	0.809092
RT_10.439 m/z_692.6237	56453 ± 18356		47817 ± 11484		43461 ± 9857		21958 ± 5310		1.1806	1.29895	2.57098	1.10024	2.17768	1.97928
RT_10.44 m/z_232.0448	616 ± 89		545 ± 96		573 ± 70		676 ± 141		1.12959	1.07572	0.911063	0.952309	0.806542	0.846933
RT_10.443 m/z_161.1322	4109 ± 1182		3399 ± 716		3194 ± 495		1990 ± 415		1.20893	1.28667	2.06451	1.0643	1.70771	1.60454
RT_10.446 m/z_94.9254	715 ± 141		702 ± 147		759 ± 144		543 ± 51		1.01847	0.942496	1.31816	0.925405	1.29425	1.39858
RT_10.448 m/z_1041.9351	7889 ± 2719		6797 ± 1821		5904 ± 1437		3050 ± 600		1.16056	1.33629	2.5868	1.15142	2.22892	1.93581
RT_10.448 m/z_371.3575	19561 ± 5440		16396 ± 3500		15132 ± 3239		8510 ± 1756		1.19307	1.29274	2.2986	1.08354	1.92664	1.77809
RT_10.448 m/z_693.6282	9996 ± 3046		8600 ± 2006		7820 ± 1852		4178 ± 919		1.16227	1.2783	2.39261	1.09983	2.05858	1.87172
RT_10.449 m/z_697.5811	16153 ± 5119		11811 ± 3225		10810 ± 3640		5230 ± 1712		1.36768	1.4943	3.08851	1.09258	2.25821	2.06686
RT_10.45 m/z_691.6213	233275 ± 74833		197824 ± 47549		177256 ± 39941		89580 ± 22778		1.1792	1.31603	2.60409	1.11604	2.20834	1.97874
RT_10.45 m/z_696.5775	64244 ± 21477		46142 ± 14044		42255 ± 16764		19310 ± 6635		1.39229	1.52037	3.3269	1.09199	2.38951	2.18821
RT_10.450_10.444 m/z_369.3520_386.3777	493941 ± 149212		428959 ± 95352		384519 ± 80367		208555 ± 47516		1.15149	1.28457	2.3684	1.11557	2.05682	1.84373
RT_10.454 m/z_910.7849	6883 ± 1923		4294 ± 1081		5117 ± 1025		16197 ± 3938		1.60303	1.34497	0.424933	0.83902	0.265081	0.315941
RT_10.455 m/z_1368.1568	15190 ± 5146		11276 ± 3185		10311 ± 3653		4476 ± 1411		1.34711	1.47321	3.39325	1.0936	2.5189	2.30331
RT_10.458 m/z_377.2728	1220 ± 87		1255 ± 120		1334 ± 137		1099 ± 116		0.97185	0.914515	1.10961	0.941004	1.14175	1.21333
RT_10.458 m/z_784.7279	2746 ± 1285		3824 ± 1478		1658 ± 479		636 ± 115		0.71821	1.65594	4.31775	2.30565	6.01182	2.60743
RT_10.465 m/z_778.727	4237 ± 3057		2584 ± 869		874 ± 815		236 ± 96		1.63972	4.84882	17.9543	2.9571	10.9496	3.70283
RT_10.465 m/z_782.7227	15850 ± 8759		23867 ± 9561		9661 ± 2711		3031 ± 331		0.664086	1.64056	5.22903	2.4704	7.87403	3.18735
RT_10.468 m/z_711.5481	5915 ± 1437		4692 ± 1026		4341 ± 1301		3097 ± 1023		1.2607	1.3628	1.90974	1.08099	1.51483	1.40134
RT_10.472 m/z_717.6305	19180 ± 3747		23082 ± 4282		21946 ± 3396		17110 ± 5425		0.830952	0.873961	1.12099	1.05176	1.34904	1.28265
RT_10.479 m/z_950.8059	46768 ± 18883		31990 ± 15082		54596 ± 26238		84622 ± 20666		1.46196	0.856623	0.552671	0.585939	0.378033	0.645174
RT_10.48 m/z_810.7436	3591 ± 2180		5539 ± 1989		5505 ± 1757		975 ± 88		0.648245	0.652228	3.68374	1.00614	5.68263	5.64793
RT_10.487 m/z_975.8157	24733 ± 12720		13308 ± 6849		20338 ± 8865		40944 ± 8474		1.8585	1.21609	0.604063	0.654342	0.325028	0.496724
RT_10.491 m/z_949.8028	111090 ± 47565		75962 ± 37869		152560 ± 51241		196284 ± 44370		1.46245	0.728176	0.565967	0.497914	0.386999	0.77724
RT_10.496 m/z_813.6935	2036 ± 1508		2629 ± 1160		2751 ± 919		611 ± 151		0.774291	0.740022	3.33202	0.95574	4.30332	4.5026
RT_10.496 m/z_928.7489	18126 ± 5530		11387 ± 3362		15664 ± 5105		38383 ± 12059		1.59173	1.15713	0.472222	0.726961	0.296672	0.408099
RT_10.504 m/z_954.7666	8347 ± 3997		4832 ± 1215		10216 ± 4619		13428 ± 3268		1.72767	0.817056	0.621652	0.472924	0.359821	0.760844
RT_10.513 m/z_976.8296	11371 ± 5508		6456 ± 2669		9330 ± 5078		21091 ± 5047		1.76115	1.21871	0.53912	0.691995	0.306119	0.442371
RT_10.514 m/z_976.8191	12371 ± 6502		7433 ± 3117		12859 ± 5941		23325 ± 4720		1.66419	0.962051	0.530367	0.578088	0.318693	0.551287
RT_10.515 m/z_953.7733	10702 ± 4056		6840 ± 1973		8401 ± 6549		19716 ± 5527		1.56459	1.27395	0.542821	0.81424	0.346941	0.426092
RT_10.517 m/z_937.8005	2708 ± 642		1737 ± 414		2071 ± 386		5991 ± 1394		1.559	1.30739	0.451999	0.838612	0.289929	0.345725
RT_10.53 m/z_974.8169	18904 ± 10360		8817 ± 5812		8340 ± 1813		21476 ± 4734		2.14393	2.26671	0.880212	1.05727	0.410559	0.388322
RT_10.538 m/z_861.7726	30362 ± 12735		24725 ± 6878		33304 ± 11717		46184 ± 17004		1.22797	0.911661	0.657412	0.742411	0.535364	0.721115
RT_10.55 m/z_716.6336	6880 ± 1906		8972 ± 2886		7013 ± 2280		5039 ± 985		0.766783	0.981001	1.36541	1.27937	1.78071	1.39186
RT_10.553 m/z_1002.8332	2986 ± 1811		1603 ± 605		1517 ± 294		4024 ± 890		1.86257	1.96808	0.741908	1.05665	0.398325	0.37697
RT_10.557 m/z_866.7308	4476 ± 1595		2904 ± 703		3650 ± 1469		6201 ± 2384		1.5416	1.2265	0.721835	0.795601	0.468239	0.588534
RT_10.561 m/z_721.5893	3772 ± 1545		4995 ± 2177		3705 ± 1052		1239 ± 298		0.755106	1.01816	3.04335	1.34836	4.03036	2.98908
RT_10.564 m/z_888.7896	7763 ± 3203		5603 ± 2246		7294 ± 2908		17940 ± 6473		1.38546	1.06432	0.432744	0.768205	0.312346	0.406592
RT_10.567 m/z_1001.8311	5630 ± 4019		2910 ± 1200		2914 ± 571		5892 ± 1396		1.9347	1.93189	0.955654	0.998549	0.493956	0.494673
RT_10.567 m/z_743.6484	2065 ± 371		3015 ± 527		2492 ± 609		1489 ± 248		0.684925	0.828708	1.38668	1.20992	2.02457	1.6733
RT_10.575 m/z_678.6177	655 ± 166		712 ± 112		3781 ± 1107		464 ± 165		0.918871	0.173154	1.41007	0.188442	1.53457	8.14345
RT_10.58 m/z_239.0605	421 ± 338		205 ± 50		188 ± 66		253 ± 58		2.05236	2.2464	1.66433	1.09454	0.810932	0.740887
RT_10.582 m/z_904.7456	25547 ± 9944		12449 ± 3976		7932 ± 2382		19450 ± 8053		2.05218	3.22057	1.31343	1.56934	0.640016	0.407825
RT_10.583 m/z_887.7877	18045 ± 8721		11347 ± 5828		15891 ± 6539		42203 ± 15027		1.59029	1.13553	0.427565	0.714042	0.26886	0.376533
RT_10.584 m/z_913.7991	4676 ± 1965		2685 ± 1192		3474 ± 1519		13444 ± 4831		1.74128	1.3461	0.347817	0.773051	0.199747	0.258388
RT_10.585 m/z_1000.8314	5632 ± 4321		2992 ± 945		3076 ± 566		1815 ± 466		1.88248	1.83118	3.10399	0.972752	1.64888	1.69507
RT_10.601 m/z_955.7745	5046 ± 2255		2302 ± 1017		2652 ± 1284		6058 ± 2249		2.19164	1.90243	0.832938	0.86804	0.380052	0.437828
RT_10.604 m/z_1242.1121	12946 ± 6076		14295 ± 5916		9110 ± 2178		1582 ± 290		0.905643	1.42114	8.18487	1.5692	9.03763	5.75938
RT_10.611 m/z_383.3659	11312 ± 8252		7074 ± 7600		6685 ± 2249		7273 ± 2148		1.59913	1.69224	1.55524	1.05823	0.972557	0.919044
RT_10.611_10.603 m/z_704.6342_709.5898	19219 ± 13795		9769 ± 10251		9780 ± 3311		12559 ± 3619		1.96732	1.96503	1.53025	0.998836	0.777837	0.778743
RT_10.613 m/z_1268.1278	16540 ± 9247		24801 ± 12513		18670 ± 5978		7583 ± 2269		0.666899	0.88588	2.18128	1.32836	3.27078	2.46228
RT_10.617 m/z_991.9196	4544 ± 2599		7798 ± 2527		5825 ± 1097		1493 ± 424		0.582739	0.780124	3.04406	1.33872	5.22371	3.90202
RT_10.624 m/z_936.8031	2317 ± 500		1834 ± 399		4130 ± 911		5162 ± 1391		1.26372	0.561085	0.448982	0.443996	0.355287	0.800202
RT_10.625 m/z_905.7498	8313 ± 3145		4301 ± 1218		2696 ± 495		5318 ± 2450		1.93268	3.08383	1.56315	1.59563	0.8088	0.506886
RT_10.63 m/z_899.7894	265812 ± 92536		164187 ± 58525		84645 ± 20915		111381 ± 33706		1.61896	3.14031	2.38651	1.93971	1.4741	0.759961
RT_10.63 m/z_927.8083	22604 ± 9495		12430 ± 6538		7560 ± 1407		14989 ± 4677		1.81848	2.98992	1.50804	1.64419	0.829288	0.504375
RT_10.646 m/z_1294.1427	9789 ± 3241		11405 ± 4862		9490 ± 3092		5516 ± 1294		0.858282	1.03153	1.77474	1.20186	2.06778	1.72049
RT_10.651 m/z_675.6067	5068 ± 3171		2965 ± 1795		3174 ± 1452		1471 ± 220		1.7093	1.59673	3.44487	0.934143	2.01537	2.15745
RT_10.656 m/z_377.2727	1193 ± 122		1205 ± 85		1256 ± 140		1368 ± 129		0.989698	0.9495	0.872102	0.959384	0.88118	0.918485
RT_10.657 m/z_956.7815	3684 ± 1225		2108 ± 585		1184 ± 462		4142 ± 1540		1.748	3.11133	0.889481	1.77994	0.508857	0.285884
RT_10.675 m/z_687.5486	4505 ± 1265		2912 ± 372		2557 ± 682		3428 ± 1018		1.54715	1.76153	1.31416	1.13857	0.84941	0.746032
RT_10.679 m/z_386.3779	5983 ± 964		5436 ± 419		4437 ± 409		4992 ± 416		1.10053	1.34834	1.19845	1.22517	1.08898	0.888835
RT_10.681 m/z_1322.1655	25832 ± 10203		15373 ± 3148		11809 ± 3837		15084 ± 4879		1.6803	2.18751	1.71254	1.30186	1.01919	0.782871
RT_10.683 m/z_371.3582	21282 ± 4999		17946 ± 1555		12919 ± 3926		14230 ± 1327		1.18591	1.64732	1.49555	1.38908	1.2611	0.90787
RT_10.685 m/z_161.1322	4541 ± 1146		3889 ± 448		2952 ± 290		3137 ± 355		1.16756	1.53814	1.44765	1.31739	1.23989	0.941171
RT_10.687 m/z_803.7011	3321 ± 2701		4617 ± 2191		847 ± 239		295 ± 55		0.7193	3.9204	11.2489	5.4503	15.6387	2.86933
RT_10.688 m/z_1320.1594	54244 ± 21553		32100 ± 7860		23572 ± 8097		31144 ± 9402		1.68984	2.30124	1.74172	1.36181	1.0307	0.756861
RT_10.69 m/z_1323.1685	8424 ± 3084		5263 ± 950		3944 ± 1251		5060 ± 1359		1.60061	2.13562	1.66459	1.33425	1.03997	0.779439
RT_10.69 m/z_147.1162	3664 ± 1007		3174 ± 387		2498 ± 354		2557 ± 298		1.15458	1.46717	1.43286	1.27074	1.24102	0.976614
RT_10.69 m/z_495.4409	2097 ± 1595		3158 ± 1497		645 ± 193		186 ± 92		0.663976	3.24868	11.2632	4.89277	16.9633	3.46701
RT_10.692 m/z_649.5923	6704 ± 1880		5409 ± 875		3938 ± 568		4628 ± 432		1.2394	1.70262	1.44859	1.37375	1.16879	0.850803
RT_10.694 m/z_694.6351	7022 ± 2278		6612 ± 2857		6515 ± 1319		9113 ± 1648		1.06205	1.07774	0.770521	1.01477	0.7255	0.714939
RT_10.694 m/z_94.9254	922 ± 136		911 ± 60		853 ± 151		752 ± 111		1.01257	1.08132	1.2266	1.06789	1.21137	1.13436
RT_10.695 m/z_1019.943	6881 ± 1780		5609 ± 765		4078 ± 535		4565 ± 470		1.22672	1.68737	1.50719	1.37552	1.22864	0.89322
RT_10.695 m/z_523.4724	5156 ± 3667		8221 ± 3476		3231 ± 982		619 ± 165		0.627091	1.59587	8.32906	2.54488	13.282	5.21912
RT_10.698 m/z_843.6848	2689 ± 1870		3499 ± 1614		1710 ± 503		487 ± 174		0.76854	1.57205	5.5192	2.0455	7.18141	3.51083
RT_10.704 m/z_92.9284	1318 ± 172		1412 ± 118		1280 ± 184		1046 ± 130		0.933335	1.02954	1.2597	1.10308	1.34968	1.22356
RT_10.714 m/z_693.6328	15734 ± 4005		15994 ± 5808		16928 ± 5169		17407 ± 3264		0.983712	0.929438	0.903887	0.944827	0.918853	0.972509
RT_10.719 m/z_1658.4463	1664 ± 1672		2907 ± 1594		1050 ± 537		186 ± 98		0.572503	1.5848	8.92758	2.7682	15.5939	5.63324
RT_10.726 m/z_851.7801	66525 ± 26268		91605 ± 31732		64688 ± 21495		34718 ± 13344		0.726211	1.02839	1.91616	1.41611	2.63857	1.86325
RT_10.735 m/z_1684.4615	2307 ± 1434		3286 ± 1584		1981 ± 1239		733 ± 431		0.702007	1.16456	3.14694	1.6589	4.48278	2.70226
RT_10.736 m/z_551.5024	4082 ± 1739		5154 ± 1846		1613 ± 468		2407 ± 744		0.791963	2.53131	1.69586	3.19625	2.14134	0.669954
RT_10.74 m/z_869.7	6661 ± 2087		7417 ± 2909		5014 ± 1797		3778 ± 1410		0.898158	1.32858	1.76338	1.47922	1.96333	1.32727
RT_10.741 m/z_379.2688	1503 ± 158		1547 ± 123		1572 ± 145		1783 ± 199		0.971683	0.956495	0.84333	0.98437	0.867907	0.881687
RT_10.746 m/z_230.0489	859 ± 110		850 ± 105		752 ± 80		869 ± 191		1.01117	1.14337	0.988798	1.13074	0.977873	0.864809
RT_10.748 m/z_577.5188	12864 ± 3302		12970 ± 2123		7062 ± 2091		13732 ± 4186		0.991841	1.8217	0.936823	1.83669	0.944529	0.514258
RT_10.753 m/z_232.0447	694 ± 98		741 ± 68		674 ± 43		783 ± 162		0.936575	1.02964	0.886289	1.09937	0.946308	0.860773
RT_10.753 m/z_889.7983	5398 ± 990		6338 ± 1771		5105 ± 1394		4397 ± 1135		0.851686	1.05748	1.22757	1.24163	1.44134	1.16084
RT_10.755 m/z_575.5039	16946 ± 5056		14973 ± 2372		11204 ± 3273		18050 ± 5411		1.13171	1.51245	0.938817	1.33642	0.829553	0.620728
RT_10.76 m/z_878.7985	24761 ± 9938		18942 ± 5583		14100 ± 3697		33094 ± 9659		1.30719	1.75605	0.748185	1.34338	0.572362	0.426061
RT_10.761 m/z_877.7959	162195 ± 69464		119945 ± 39502		89791 ± 25042		217116 ± 67901		1.35224	1.80636	0.747043	1.33583	0.552448	0.413562
RT_10.767 m/z_603.5341	4638 ± 1165		4311 ± 770		5795 ± 1386		4939 ± 1395		1.07576	0.800368	0.939131	0.744	0.87299	1.17337
RT_10.769 m/z_877.0473	30645 ± 15914		20432 ± 9719		12928 ± 8844		43530 ± 15681		1.49985	2.37041	0.703993	1.58044	0.469377	0.296992
RT_10.769 m/z_912.8016	5007 ± 540		4618 ± 914		14782 ± 1838		6201 ± 3087		1.08417	0.338692	0.807457	0.312399	0.744772	2.38404
RT_10.769 m/z_930.7919	5584 ± 2231		5311 ± 1706		1328 ± 1851		3322 ± 1134		1.05156	4.20384	1.68114	3.99771	1.59871	0.399905
RT_10.773 m/z_937.7029	3608 ± 1406		2708 ± 866		2071 ± 465		4946 ± 1255		1.33199	1.74216	0.729444	1.30794	0.547635	0.418701
RT_10.779 m/z_956.8575	4969 ± 1595		3029 ± 1475		1457 ± 991		7359 ± 1320		1.64025	3.40974	0.6752	2.07879	0.411644	0.198021
RT_10.779 m/z_957.8632	2129 ± 1695		1631 ± 1202		1760 ± 610		4841 ± 945		1.30522	1.20935	0.439748	0.926546	0.336914	0.363623
RT_10.78 m/z_976.8335	16663 ± 9423		11850 ± 2255		16055 ± 3983		9789 ± 1716		1.40614	1.03784	1.70219	0.738074	1.21054	1.64013
RT_10.782 m/z_882.7532	10654 ± 3806		7052 ± 1379		5390 ± 1400		13689 ± 3479		1.51095	1.97668	0.778333	1.30824	0.515129	0.393758
RT_10.783 m/z_883.7652	2685 ± 942		1647 ± 352		1378 ± 415		3403 ± 802		1.63014	1.94862	0.788888	1.19537	0.483939	0.404845
RT_10.785 m/z_916.8193	9313 ± 3021		6677 ± 1872		5632 ± 1304		13351 ± 2863		1.39479	1.65367	0.697588	1.1856	0.500137	0.421844
RT_10.786 m/z_944.8297	3001 ± 1057		2014 ± 523		1736 ± 434		4282 ± 1027		1.49017	1.72897	0.700913	1.16025	0.470358	0.405393
RT_10.79 m/z_904.8124	15957 ± 5524		11374 ± 3273		10019 ± 2883		25383 ± 4576		1.40302	1.59273	0.628656	1.13522	0.448074	0.394704
RT_10.791 m/z_903.809	78322 ± 32241		51639 ± 22715		47732 ± 16723		128554 ± 29379		1.51671	1.64087	0.60925	1.08186	0.401692	0.371297
RT_10.794 m/z_901.804	741786 ± 319079		458549 ± 224653		454627 ± 167099		1139063 ± 276938		1.61768	1.63164	0.651225	1.00863	0.402567	0.399124
RT_10.797 m/z_1346.1728	1639 ± 881		2395 ± 1000		3209 ± 855		515 ± 250		0.684494	0.51089	3.18396	0.746376	4.65156	6.23219
RT_10.81 m/z_977.8337	16058 ± 8624		12329 ± 2494		14843 ± 3397		12754 ± 3099		1.30248	1.08186	1.259	0.830619	0.966621	1.16374
RT_10.812 m/z_906.7622	57576 ± 23701		28116 ± 12088		28236 ± 13084		69399 ± 20714		2.04779	2.03913	0.82964	0.995771	0.40514	0.40686
RT_10.818 m/z_397.3811	3103 ± 1699		2719 ± 1851		2196 ± 725		1924 ± 602		1.14131	1.41289	1.61224	1.23796	1.41263	1.14109
RT_10.82 m/z_921.7313	7514 ± 2689		3775 ± 976		3440 ± 1566		9263 ± 2891		1.99019	2.18425	0.811179	1.09751	0.40759	0.371377
RT_10.821 m/z_941.8275	4590 ± 1757		2792 ± 934		2931 ± 1008		6215 ± 1433		1.64401	1.56597	0.73865	0.952531	0.449298	0.471688
RT_10.824 m/z_929.82	24561 ± 9999		14167 ± 6695		12010 ± 5496		38888 ± 11443		1.7337	2.0451	0.63158	1.17962	0.364295	0.308825
RT_10.826 m/z_930.8201	6233 ± 3270		4181 ± 2112		3775 ± 1490		10084 ± 2708		1.49086	1.65121	0.618097	1.10756	0.41459	0.374329
RT_10.833 m/z_718.6491	3713 ± 1896		3493 ± 1820		2895 ± 857		1990 ± 654		1.06298	1.28252	1.86602	1.20653	1.75546	1.45496
RT_10.837 m/z_978.8381	7789 ± 3646		6186 ± 1120		7177 ± 1680		6948 ± 1609		1.25911	1.0853	1.12095	0.861959	0.890267	1.03284
RT_10.839 m/z_1372.1901	755 ± 518		1781 ± 1531		7196 ± 2875		246 ± 111		0.423924	0.104943	3.06933	0.247552	7.24029	29.2476
RT_10.84 m/z_719.6476	3571 ± 1305		5740 ± 980		8284 ± 1876		2447 ± 1160		0.622124	0.431055	1.45944	0.692877	2.3459	3.38574
RT_10.842 m/z_754.7282	4085 ± 2932		6379 ± 2919		1987 ± 595		169 ± 72		0.640342	2.05548	24.1853	3.20998	37.7693	11.7662
RT_10.846 m/z_780.7436	2621 ± 1286		3722 ± 1373		3591 ± 1148		230 ± 55		0.704065	0.729661	11.3767	1.03635	16.1585	15.5917
RT_10.846 m/z_927.8174	151258 ± 60196		92465 ± 39378		62872 ± 29933		256270 ± 90549		1.63584	2.40583	0.590229	1.4707	0.360812	0.245333
RT_10.853 m/z_759.6836	2440 ± 1803		3399 ± 1886		769 ± 187		189 ± 34		0.717927	3.17212	12.9013	4.41844	17.9703	4.0671
RT_10.862 m/z_781.7436	2857 ± 1687		4242 ± 1800		2480 ± 790		175 ± 44		0.673323	1.15191	16.3026	1.71078	24.2121	14.1527
RT_10.863 m/z_926.816	94575 ± 42417		63131 ± 22523		39903 ± 27190		158137 ± 80557		1.49807	2.3701	0.598056	1.5821	0.399217	0.252334
RT_10.865 m/z_675.6063	1208 ± 568		1209 ± 312		3616 ± 1114		371 ± 119		0.998723	0.333978	3.25989	0.334405	3.26405	9.76078
RT_10.868 m/z_942.8354	3864 ± 1419		2242 ± 770		3272 ± 809		5110 ± 1226		1.72339	1.18102	0.756213	0.68529	0.438795	0.640305
RT_10.87 m/z_1334.1741	1300 ± 503		1291 ± 264		4460 ± 831		646 ± 258		1.00672	0.2915	2.01379	0.289556	2.00035	6.90835
RT_10.877 m/z_1003.8478	3597 ± 1872		2593 ± 470		2985 ± 905		4424 ± 1112		1.38728	1.20514	0.813026	0.868707	0.586059	0.674634
RT_10.877 m/z_383.3662	8502 ± 5551		6264 ± 5047		5293 ± 1293		6164 ± 1752		1.35725	1.60632	1.37918	1.18351	1.01615	0.858595
RT_10.879 m/z_680.6344	9472 ± 6238		6908 ± 6095		5560 ± 1405		6855 ± 1933		1.37105	1.70355	1.38171	1.24252	1.00778	0.811078
RT_10.884_10.891 m/z_810.7551_815.7108	14281 ± 5866		19534 ± 6743		11360 ± 2927		6006 ± 1261		0.731071	1.25706	2.37767	1.71948	3.25231	1.89145
RT_10.887 m/z_681.6358	5073 ± 3123		3999 ± 2980		3736 ± 546		3947 ± 994		1.26859	1.35808	1.28538	1.07054	1.01323	0.946468
RT_10.887 m/z_685.5894	5316 ± 3287		2837 ± 1812		1903 ± 487		3285 ± 940		1.87402	2.79287	1.61837	1.49031	0.863583	0.579464
RT_10.887 m/z_811.7481	7511 ± 2315		9411 ± 2816		5124 ± 1452		2733 ± 723		0.798056	1.46581	2.74797	1.83673	3.44333	1.87471
RT_10.892 m/z_654.6182	924 ± 250		1185 ± 189		5562 ± 547		557 ± 42		0.779128	0.166057	1.65907	0.213132	2.12939	9.99093
RT_10.9 m/z_707.6455	2397 ± 1039		2245 ± 2052		1090 ± 238		4719 ± 1358		1.06797	2.19985	0.508025	2.05983	0.475691	0.230936
RT_10.9 m/z_806.7586	5356 ± 2892		3369 ± 1375		1244 ± 897		820 ± 458		1.58972	4.30661	6.53165	2.70904	4.10868	1.51666
RT_10.901 m/z_668.632	7823 ± 4503		6138 ± 2814		5163 ± 1883		2105 ± 410		1.27452	1.51544	3.71721	1.18903	2.91656	2.4529
RT_10.91 m/z_955.824	7075 ± 1659		5375 ± 1317		3976 ± 2890		7874 ± 2891		1.31644	1.77938	0.898575	1.35166	0.682578	0.504992
RT_10.915 m/z_669.6365	3727 ± 2192		2910 ± 1302		2526 ± 918		1022 ± 218		1.28073	1.47555	3.64669	1.15212	2.84735	2.47141
RT_10.917 m/z_673.5885	7537 ± 4472		4553 ± 1384		3444 ± 1450		1651 ± 408		1.65545	2.18813	4.56603	1.32177	2.75817	2.08673
RT_10.926 m/z_833.7727	2566 ± 1749		1550 ± 586		540 ± 436		1073 ± 540		1.65621	4.74905	2.3915	2.86742	1.44396	0.503574
RT_10.941 m/z_933.7823	4413 ± 1055		3206 ± 816		5236 ± 1018		3019 ± 1194		1.37653	0.842831	1.46191	0.612287	1.06203	1.73452
RT_10.944 m/z_889.8024	28661 ± 7602		28476 ± 5573		111998 ± 36469		32765 ± 11994		1.00648	0.255903	0.874732	0.254256	0.869102	3.41822
RT_10.944 m/z_953.8316	36976 ± 8733		30443 ± 6675		44417 ± 8336		32095 ± 13504		1.2146	0.832469	1.15207	0.685385	0.948519	1.38392
RT_10.946 m/z_695.6428	3280 ± 1533		3675 ± 1821		1913 ± 463		2598 ± 1549		0.892419	1.71426	1.2625	1.92092	1.4147	0.736469
RT_10.952 m/z_932.7784	12133 ± 3120		8619 ± 2196		14701 ± 2862		3981 ± 2009		1.40762	0.825283	3.04778	0.586298	2.16521	3.69302
RT_10.955 m/z_917.8198	2155 ± 473		1799 ± 387		5293 ± 1526		3010 ± 1036		1.19771	0.407161	0.715927	0.339949	0.597746	1.75834
RT_10.958 m/z_954.8356	20040 ± 4827		16237 ± 3240		26289 ± 4564		12728 ± 5490		1.23422	0.762304	1.57451	0.617638	1.27571	2.06547
RT_10.969 m/z_858.7901	1580 ± 1115		760 ± 771		466 ± 361		6287 ± 4560		2.08018	3.3892	0.251321	1.62928	0.120817	0.0741533
RT_10.991 m/z_885.8021	1125 ± 647		665 ± 451		353 ± 227		3900 ± 2666		1.69279	3.18552	0.288464	1.88182	0.170408	0.0905549
RT_11.016 m/z_941.83	2921 ± 801		2469 ± 550		5175 ± 1162		3713 ± 1363		1.18292	0.564411	0.786684	0.477136	0.665039	1.39381
RT_11.029 m/z_979.8471	12897 ± 4559		11085 ± 2484		7629 ± 1828		5337 ± 1552		1.16341	1.69048	2.41628	1.45304	2.07689	1.42934
RT_11.032 m/z_721.6602	1783 ± 874		1931 ± 1572		1671 ± 564		2427 ± 625		0.923491	1.06729	0.734781	1.15571	0.795656	0.688457
RT_11.049 m/z_1005.8634	2940 ± 1671		2351 ± 700		1645 ± 399		1593 ± 411		1.25063	1.78676	1.84555	1.42868	1.47569	1.03291
RT_11.052 m/z_694.6462	2537 ± 1204		2377 ± 1707		1763 ± 479		2968 ± 613		1.067	1.43878	0.85464	1.34844	0.800977	0.594002
RT_11.071 m/z_397.3809	2381 ± 1108		1893 ± 1498		1425 ± 396		2389 ± 413		1.25793	1.6712	0.996947	1.32853	0.792531	0.596545
RT_11.071 m/z_851.7852	540093 ± 296788		474962 ± 314046		362698 ± 135981		136099 ± 98957		1.13713	1.4891	3.96837	1.30952	3.48981	2.66495
RT_11.075 m/z_871.7164	6538 ± 2395		7085 ± 2665		3236 ± 729		2759 ± 1037		0.922885	2.02048	2.36997	2.18931	2.568	1.17297
RT_11.077 m/z_1688.4947	4469 ± 4197		6345 ± 3022		1392 ± 469		733 ± 372		0.704311	3.20928	6.09615	4.55662	8.65549	1.89954
RT_11.08 m/z_1690.4996	3223 ± 2996		4441 ± 2168		1018 ± 387		571 ± 268		0.725877	3.16538	5.6414	4.36077	7.77184	1.78222
RT_11.08 m/z_978.8475	8544 ± 3581		7289 ± 1729		5195 ± 1412		4582 ± 1200		1.17218	1.64475	1.86458	1.40315	1.59069	1.13365
RT_11.083 m/z_891.814	4776 ± 1225		5763 ± 1599		3660 ± 595		2828 ± 862		0.82876	1.3049	1.68889	1.57452	2.03786	1.29427
RT_11.088 m/z_958.8728	4362 ± 783		4707 ± 656		4800 ± 600		4100 ± 1229		0.926675	0.908727	1.06396	0.980632	1.14815	1.17083
RT_11.089 m/z_918.8357	8783 ± 1497		9075 ± 1555		10004 ± 1345		7072 ± 2748		0.967838	0.877993	1.24197	0.907169	1.28325	1.41456
RT_11.092 m/z_898.7393	10397 ± 2294		9973 ± 2488		9384 ± 1900		7735 ± 3345		1.04252	1.10801	1.3442	1.06281	1.28937	1.21317
RT_11.093 m/z_946.8446	2721 ± 574		2938 ± 428		3333 ± 638		2425 ± 821		0.926291	0.816606	1.12205	0.881587	1.21134	1.37404
RT_11.094 m/z_884.7851	3703 ± 2815		4103 ± 3469		1556 ± 1453		6349 ± 2747		0.902704	2.38004	0.583262	2.63657	0.646128	0.245064
RT_11.096 m/z_523.4731	1791 ± 1324		2606 ± 1376		559 ± 125		263 ± 53		0.687309	3.20195	6.81816	4.65868	9.92008	2.12938
RT_11.097 m/z_940.83	2096 ± 510		1796 ± 309		4253 ± 678		1997 ± 670		1.16676	0.492669	1.04938	0.422256	0.899402	2.12999
RT_11.1 m/z_859.775	2264 ± 570		2438 ± 508		2836 ± 461		1719 ± 594		0.928804	0.798328	1.31764	0.859522	1.41865	1.65051
RT_11.1 m/z_917.8287	10990 ± 2149		11712 ± 2206		13321 ± 1425		8998 ± 3773		0.938359	0.82502	1.2214	0.879216	1.30163	1.48045
RT_11.106 m/z_879.4395	1449 ± 716		2230 ± 709		3196 ± 1143		893 ± 540		0.649465	0.453188	1.62127	0.697786	2.49631	3.57748
RT_11.108 m/z_879.064	23004 ± 16187		34286 ± 8623		47606 ± 11478		8669 ± 12646		0.670951	0.48322	2.65367	0.720202	3.9551	5.49165
RT_11.113 m/z_880.814	22895 ± 6508		27615 ± 5946		34350 ± 7206		14136 ± 6481		0.829077	0.666515	1.61964	0.803923	1.95354	2.43001
RT_11.116 m/z_906.8277	13311 ± 1818		14459 ± 2174		21640 ± 3604		12357 ± 3859		0.9206	0.61509	1.07722	0.66814	1.17013	1.75133
RT_11.116 m/z_939.7171	3565 ± 926		3905 ± 766		4872 ± 730		2649 ± 994		0.912968	0.731703	1.34601	0.801455	1.47432	1.83956
RT_11.123 m/z_232.0449	620 ± 128		736 ± 139		869 ± 135		505 ± 146		0.842106	0.713505	1.22719	0.847286	1.45729	1.71995
RT_11.126 m/z_230.0492	800 ± 135		879 ± 187		1011 ± 161		477 ± 141		0.909613	0.790959	1.67592	0.869556	1.84245	2.11884
RT_11.131 m/z_905.8245	68495 ± 11916		68373 ± 11179		128534 ± 23174		63655 ± 23228		1.00179	0.532895	1.07604	0.531941	1.07412	2.01924
RT_11.149 m/z_1019.9517	6427 ± 1104		6627 ± 617		11973 ± 1633		3581 ± 668		0.969896	0.536843	1.79491	0.553505	1.85062	3.34346
RT_11.153 m/z_943.8431	3569 ± 765		2810 ± 496		4806 ± 802		3595 ± 1090		1.26974	0.742542	0.992783	0.584797	0.781876	1.33701
RT_11.157 m/z_1324.1902	15977 ± 3556		14084 ± 4225		25386 ± 8833		9051 ± 3917		1.13442	0.629359	1.76519	0.554785	1.55603	2.80474
RT_11.157 m/z_1326.197	7929 ± 1651		6891 ± 2016		12057 ± 4153		4384 ± 1807		1.15063	0.657616	1.80846	0.571526	1.5717	2.75002
RT_11.158_11.151 m/z_369.3525_386.3779	199364 ± 36244		199857 ± 15713		272415 ± 41751		116133 ± 22177		0.997535	0.731839	1.71669	0.733647	1.72093	2.34572
RT_11.159 m/z_370.3553	55145 ± 10567		54599 ± 4750		75531 ± 11449		32547 ± 6177		1.01	0.730098	1.69433	0.722871	1.67756	2.32069
RT_11.159 m/z_371.3573	8066 ± 1495		8024 ± 584		10584 ± 1631		5279 ± 764		1.00523	0.762083	1.52798	0.758121	1.52004	2.00501
RT_11.159 m/z_923.7473	4941 ± 995		3660 ± 549		5533 ± 1320		5138 ± 1758		1.35016	0.892998	0.961683	0.6614	0.712272	1.07692
RT_11.161 m/z_1325.1939	15969 ± 3406		13656 ± 3768		25367 ± 9020		8620 ± 3481		1.16935	0.629536	1.85267	0.538363	1.58436	2.94292
RT_11.165 m/z_1298.1744	18206 ± 4001		13905 ± 2724		9019 ± 3364		10764 ± 3697		1.30932	2.01873	1.69132	1.54181	1.29175	0.837815
RT_11.167 m/z_1300.181	8383 ± 1671		6704 ± 1417		4376 ± 1621		5284 ± 1805		1.25042	1.91551	1.58653	1.53189	1.26879	0.828253
RT_11.172 m/z_1272.1587	5202 ± 1747		3239 ± 415		918 ± 295		3281 ± 831		1.60617	5.66651	1.58572	3.52797	0.987268	0.27984
RT_11.213 m/z_695.6453	2637 ± 516		3484 ± 932		3781 ± 1048		3382 ± 1125		0.757012	0.697553	0.779873	0.921456	1.0302	1.11801
RT_11.23 m/z_955.848	20454 ± 5257		18919 ± 3720		30833 ± 7126		33066 ± 14754		1.08114	0.663366	0.618577	0.613578	0.572151	0.932482
RT_11.243 m/z_808.7746	3816 ± 1624		4709 ± 1506		5207 ± 1682		676 ± 253		0.810337	0.73285	5.64867	0.904378	6.97077	7.70781
RT_11.246 m/z_809.7747	4735 ± 2354		6366 ± 2213		3932 ± 1275		557 ± 230		0.743772	1.20398	8.49628	1.61875	11.4232	7.05683
RT_11.250_11.252 m/z_782.7593_787.7147	7260 ± 4138		9722 ± 4187		3447 ± 881		387 ± 160		0.746796	2.10641	18.7595	2.8206	25.12	8.9059
RT_11.261 m/z_959.8098	2625 ± 546		2181 ± 623		3732 ± 783		1913 ± 741		1.20352	0.703357	1.37221	0.584419	1.14017	1.95095
RT_11.281 m/z_865.7905	4311 ± 2755		3080 ± 4192		0 ± 0		6451 ± 2517		1.39966	#DIV/0!	0.668155	#DIV/0!	0.477371	0
RT_11.281 m/z_981.8621	4298 ± 1157		4201 ± 1076		6389 ± 1352		4595 ± 2049		1.02312	0.672792	0.935417	0.657586	0.914276	1.39035
RT_11.285 m/z_835.791	4205 ± 2044		3733 ± 934		3052 ± 1346		6294 ± 4326		1.12651	1.37769	0.668049	1.22297	0.593024	0.484906
RT_11.294 m/z_839.7764	4402 ± 1661		5124 ± 1390		2595 ± 1392		3218 ± 1393		0.859057	1.69617	1.36794	1.97445	1.59237	0.806488
RT_11.298 m/z_834.791	5286 ± 3413		3212 ± 1571		1750 ± 1423		10373 ± 7274		1.6455	3.02026	0.509568	1.83546	0.309673	0.168716
RT_11.3 m/z_980.8608	3272 ± 961		3246 ± 750		2668 ± 672		2664 ± 943		1.00781	1.22613	1.22802	1.21663	1.21851	1.00155
RT_11.306 m/z_861.806	4415 ± 3000		2516 ± 1462		1717 ± 1990		10808 ± 7183		1.75488	2.57123	0.4085	1.46519	0.23278	0.158873
RT_11.307 m/z_860.8055	2787 ± 1997		1492 ± 1037		1491 ± 1829		9238 ± 6302		1.86787	1.86911	0.301711	1.00067	0.161527	0.161419
RT_11.311 m/z_917.8313	10164 ± 2415		11365 ± 2429		48889 ± 14649		10236 ± 3419		0.894277	0.207896	0.992919	0.232474	1.1103	4.77604
RT_11.315 m/z_943.8456	3266 ± 937		2970 ± 653		11007 ± 3166		4408 ± 1777		1.09987	0.296774	0.741044	0.269826	0.673754	2.497
RT_11.336 m/z_839.7584	1679 ± 2284		43 ± 123		67 ± 190		3843 ± 2199		38.6075	24.9671	0.4368	0.64669	0.0113138	0.017495
RT_11.343 m/z_887.821	2209 ± 1463		1068 ± 891		963 ± 1066		7549 ± 5107		2.06742	2.29391	0.292627	1.10955	0.141542	0.127567
RT_11.367 m/z_913.8333	1181 ± 765		634 ± 495		545 ± 376		4663 ± 3100		1.86106	2.16678	0.253194	1.16427	0.136048	0.116852
RT_11.368 m/z_886.8214	1776 ± 1214		818 ± 846		645 ± 516		7955 ± 5661		2.17141	2.75544	0.223275	1.26897	0.102825	0.0810304
RT_11.437 m/z_937.8294	2416 ± 784		2561 ± 1029		3829 ± 1624		3120 ± 1506		0.94319	0.630846	0.77424	0.668843	0.820874	1.2273
RT_11.476 m/z_579.5342	1547 ± 788		1968 ± 715		1370 ± 332		663 ± 147		0.785856	1.12914	2.33324	1.43683	2.96904	2.06638
RT_11.476 m/z_879.819	137113 ± 91280		195236 ± 74284		135543 ± 44324		38448 ± 18011		0.702293	1.01158	3.56618	1.4404	5.07791	3.52534
RT_11.478 m/z_853.8051	42704 ± 36437		67044 ± 38781		14445 ± 5151		7741 ± 3213		0.636953	2.95622	5.51676	4.64119	8.66118	1.86616
RT_11.478 m/z_911.8038	7926 ± 2857		9564 ± 2927		14708 ± 3921		3572 ± 1472		0.828698	0.53888	2.21865	0.650273	2.67727	4.11714
RT_11.478 m/z_945.8605	3180 ± 1016		3930 ± 1054		5800 ± 1153		1734 ± 665		0.809042	0.548258	1.83389	0.677664	2.26674	3.34494
RT_11.481 m/z_605.5514	1800 ± 722		2405 ± 769		3615 ± 1117		784 ± 347		0.7482	0.49778	2.29592	0.665303	3.06859	4.61232
RT_11.486 m/z_919.845	2632 ± 951		3149 ± 824		2570 ± 594		1199 ± 448		0.835992	1.02437	2.19531	1.22534	2.62599	2.14308
RT_11.491 m/z_960.8776	2420 ± 919		3059 ± 819		4894 ± 1271		1743 ± 738		0.791029	0.494376	1.38842	0.624979	1.75521	2.80843
RT_11.495 m/z_934.8586	4389 ± 1539		5929 ± 1739		9909 ± 2591		2385 ± 1000		0.740189	0.442884	1.84006	0.598339	2.48593	4.15472
RT_11.499 m/z_957.863	26348 ± 8664		31350 ± 8808		70831 ± 25420		28572 ± 14426		0.840438	0.371984	0.922158	0.442607	1.09723	2.47902
RT_11.542 m/z_983.8771	3875 ± 1326		3797 ± 897		4118 ± 2080		6239 ± 3310		1.02078	0.941143	0.621185	0.921983	0.608539	0.660032
RT_11.593 m/z_971.8763	1347 ± 476		1432 ± 295		2954 ± 1139		2028 ± 1174		0.941052	0.456092	0.664424	0.484662	0.706044	1.45678
RT_11.603 m/z_1381.2559	1498 ± 194		1326 ± 353		1154 ± 260		567 ± 119		1.12943	1.29773	2.64275	1.14901	2.33989	2.03644
RT_11.628_11.628 m/z_810.7900_815.7469	7488 ± 4196		9327 ± 3374		4039 ± 1089		2290 ± 1309		0.802867	1.85375	3.26968	2.30891	4.0725	1.76382
RT_11.631_11.632 m/z_836.8062_841.7626	7362 ± 3350		8472 ± 2135		11536 ± 4918		6594 ± 4257		0.86899	0.638185	1.11656	0.734399	1.28489	1.74959
RT_11.633 m/z_537.5249	2203 ± 853		2625 ± 617		2562 ± 972		2064 ± 1226		0.83916	0.859981	1.06759	1.02481	1.27221	1.24141
RT_11.636 m/z_837.8067	5722 ± 2670		7331 ± 2006		6808 ± 2518		3736 ± 2461		0.780508	0.840441	1.53144	1.07679	1.9621	1.82218
RT_11.646 m/z_863.8224	5744 ± 3033		5052 ± 1658		8075 ± 4386		14019 ± 11044		1.137	0.71127	0.409715	0.625564	0.360346	0.576034
RT_11.651 m/z_565.5578	1712 ± 570		1875 ± 402		1124 ± 282		2360 ± 1572		0.913562	1.52341	0.725711	1.66755	0.794375	0.476373
RT_11.657 m/z_867.7939	2588 ± 2176		904 ± 1443		2613 ± 1916		6124 ± 4070		2.86276	0.990448	0.422686	0.345977	0.14765	0.426762
RT_11.658 m/z_862.8225	6272 ± 4148		3923 ± 2979		6564 ± 4329		20785 ± 17181		1.59899	0.955628	0.301778	0.597645	0.18873	0.31579
RT_11.658 m/z_919.8494	5423 ± 2441		6319 ± 1448		16128 ± 6470		5070 ± 2624		0.858261	0.336269	1.06976	0.391802	1.24642	3.18125
RT_11.663 m/z_889.8365	5142 ± 3433		3154 ± 2497		4180 ± 3356		18848 ± 14448		1.63019	1.23022	0.272811	0.754648	0.16735	0.221759
RT_11.668 m/z_945.8634	3671 ± 1411		3715 ± 740		10388 ± 4278		4757 ± 2585		0.988158	0.35341	0.771824	0.357645	0.781073	2.18394
RT_11.672 m/z_888.8376	3046 ± 2174		1871 ± 1824		2087 ± 2395		14188 ± 11254		1.62789	1.45983	0.214708	0.89676	0.131893	0.147077
RT_11.699 m/z_915.8513	2193 ± 1346		1253 ± 1127		1346 ± 1556		8292 ± 6064		1.75071	1.62906	0.264524	0.930514	0.151096	0.162379
RT_11.702 m/z_867.7843	1965 ± 1967		230 ± 543		1075 ± 1757		6379 ± 4267		8.54612	1.82705	0.308019	0.213787	0.036042	0.168589
RT_11.702 m/z_893.8159	2483 ± 1807		1039 ± 630		894 ± 572		5204 ± 2905		2.39036	2.77826	0.477115	1.16227	0.1996	0.171732
RT_11.731 m/z_914.8526	1270 ± 746		796 ± 733		711 ± 484		4366 ± 3080		1.59477	1.78531	0.290751	1.11947	0.182315	0.162858
RT_11.738 m/z_941.8656	1079 ± 587		669 ± 380		678 ± 381		2994 ± 1871		1.61348	1.59019	0.360327	0.985566	0.223323	0.226594
RT_11.752 m/z_939.8525	1170 ± 490		981 ± 528		1594 ± 1186		2917 ± 1581		1.19224	0.733904	0.401091	0.615565	0.336416	0.546516
RT_11.761 m/z_965.8632	1261 ± 325		1591 ± 362		2800 ± 1690		3338 ± 1586		0.792597	0.450524	0.37788	0.568415	0.476762	0.838758
RT_11.77 m/z_964.8611	1007 ± 422		1628 ± 1049		2683 ± 2747		2552 ± 1207		0.618558	0.375384	0.394761	0.606869	0.638196	1.05162
RT_11.771 m/z_938.8388	5678 ± 5245		5171 ± 2856		7145 ± 7047		4908 ± 2374		1.09803	0.794702	1.157	0.723751	1.0537	1.45589
RT_11.793 m/z_939.8297	2718 ± 1889		3691 ± 1381		4292 ± 1694		1441 ± 737		0.736218	0.633117	1.88562	0.859959	2.56123	2.97832
RT_11.796 m/z_961.8816	6801 ± 4779		9844 ± 4146		13572 ± 5654		4469 ± 2151		0.690881	0.50112	1.52194	0.725334	2.2029	3.03709
RT_11.802 m/z_935.8721	11176 ± 9125		16086 ± 6719		15179 ± 5641		4525 ± 2277		0.694799	0.736314	2.46991	1.05975	3.55485	3.35442
RT_11.804 m/z_876.8311	469 ± 871		307 ± 867		571 ± 1615		3456 ± 1546		1.53037	0.821806	0.135815	0.536998	0.0887466	0.165264
RT_11.804 m/z_909.857	9145 ± 7672		12822 ± 5602		7530 ± 2646		2636 ± 1219		0.713216	1.21452	3.46997	1.70287	4.86524	2.85708
RT_11.804 m/z_985.8948	9875 ± 4404		11813 ± 4178		19409 ± 9900		13802 ± 7542		0.835903	0.508751	0.71543	0.608625	0.855877	1.40625
RT_11.818 m/z_1011.9079	1780 ± 689		1709 ± 545		1474 ± 846		3114 ± 1558		1.04162	1.20814	0.571798	1.15986	0.54895	0.473289
RT_11.834 m/z_832.8135	1894 ± 1051		1328 ± 701		1107 ± 535		3942 ± 1913		1.42689	1.71172	0.480581	1.19961	0.336802	0.280759
RT_11.841 m/z_858.8288	981 ± 535		559 ± 421		560 ± 422		2924 ± 1239		1.75512	1.75056	0.335452	0.9974	0.191128	0.191626
RT_11.877_11.871 m/z_864.8401_869.8015	17047 ± 7173		17556 ± 5177		31117 ± 18469		26129 ± 17235		0.97097	0.54782	0.652398	0.564198	0.671903	1.1909
RT_11.88 m/z_591.5734	1937 ± 827		1783 ± 603		5177 ± 2946		4151 ± 2690		1.08647	0.374167	0.466703	0.344387	0.429557	1.24731
RT_11.88 m/z_838.8244	12026 ± 5404		13932 ± 4118		7577 ± 2888		7864 ± 4911		0.863162	1.58706	1.52917	1.83866	1.7716	0.963524
RT_11.881 m/z_565.5586	6159 ± 2173		6374 ± 1670		7524 ± 3670		8282 ± 5287		0.96629	0.818589	0.743726	0.847146	0.769672	0.908547
RT_11.881 m/z_894.8513	7557 ± 3162		8460 ± 2657		5000 ± 2208		3845 ± 1707		0.893221	1.51148	1.96551	1.69217	2.20047	1.30039
RT_11.881 m/z_921.8601	5684 ± 2391		5698 ± 2303		5806 ± 1998		4913 ± 2473		0.997543	0.979089	1.15701	0.9815	1.15986	1.18172
RT_11.884 m/z_895.8381	3931 ± 2195		2147 ± 1613		3845 ± 2110		4120 ± 2519		1.83107	1.02234	0.954284	0.558327	0.521161	0.933432
RT_11.886 m/z_922.861	2150 ± 614		2273 ± 634		2609 ± 1499		2260 ± 1094		0.946008	0.824298	0.951535	0.871344	1.00584	1.15436
RT_11.89 m/z_890.8554	18208 ± 11523		10545 ± 8832		22784 ± 17875		50926 ± 37328		1.72674	0.799158	0.357544	0.462812	0.207062	0.447401
RT_11.899 m/z_916.871	7443 ± 5165		4175 ± 4340		5239 ± 6229		27854 ± 18926		1.78263	1.42062	0.267207	0.796927	0.149895	0.188091
RT_11.904 m/z_942.8865	2170 ± 1285		1237 ± 1049		1533 ± 1647		5266 ± 2575		1.75514	1.41529	0.412125	0.806369	0.23481	0.291194
RT_11.904 m/z_972.8978	3765 ± 1954		2590 ± 1133		4332 ± 2600		5580 ± 2869		1.45407	0.869186	0.674863	0.597761	0.46412	0.776431
RT_11.905 m/z_895.8273	1529 ± 1334		740 ± 1009		2012 ± 2016		4482 ± 2408		2.06563	0.759827	0.341172	0.367843	0.165166	0.449013
RT_11.914 m/z_943.8868	2184 ± 1251		1221 ± 990		1465 ± 1620		5778 ± 3081		1.78902	1.49077	0.378001	0.833287	0.211289	0.253561
RT_11.915 m/z_593.589	3833 ± 1201		3352 ± 791		2103 ± 876		5658 ± 2783		1.14359	1.82281	0.677565	1.59393	0.592488	0.371715
RT_11.933 m/z_992.8928	1211 ± 292		1090 ± 301		1857 ± 1326		2904 ± 1108		1.11122	0.65225	0.417093	0.586969	0.375348	0.639468
RT_11.937 m/z_966.8711	3258 ± 1174		3257 ± 905		4288 ± 2368		4550 ± 2297		1.00024	0.75981	0.716078	0.759627	0.715906	0.942444
RT_11.94 m/z_967.8858	1458 ± 299		1122 ± 495		1700 ± 1400		3193 ± 1575		1.29978	0.857821	0.456742	0.659973	0.351399	0.532444
RT_11.944 m/z_878.8476	1543 ± 1094		1233 ± 1468		5440 ± 3092		4356 ± 2094		1.252	0.283751	0.354331	0.226638	0.283011	1.24874
RT_11.948_11.949 m/z_908.8651_913.8218	63661 ± 45074		81832 ± 38559		25387 ± 8512		15212 ± 5728		0.777954	2.50768	4.18498	3.22343	5.37947	1.66886
RT_11.95 m/z_904.8641	737 ± 1404		502 ± 1421		2146 ± 3330		5397 ± 2496		1.46616	0.343221	0.136479	0.234095	0.0930863	0.397642
RT_11.961 m/z_987.9141	18477 ± 8325		19646 ± 7692		26762 ± 15437		20546 ± 11811		0.940506	0.690428	0.899299	0.734103	0.956186	1.30252
RT_11.964 m/z_429.3743	291 ± 142		2228 ± 5488		298 ± 42		1140 ± 835		0.130597	0.975206	0.255244	7.46732	1.95444	0.261733
RT_11.965 m/z_1013.9273	4289 ± 1992		3823 ± 1334		3907 ± 2610		6283 ± 3641		1.12183	1.09755	0.682607	0.978351	0.608474	0.621939
RT_11.973 m/z_834.8268	1995 ± 672		1837 ± 626		3118 ± 1531		2536 ± 1060		1.0863	0.639813	0.78672	0.588982	0.724217	1.22961
RT_11.978 m/z_860.8448	1946 ± 1009		1251 ± 681		2538 ± 1498		4130 ± 1960		1.55566	0.766801	0.47125	0.492911	0.302926	0.614566
RT_11.979 m/z_887.8571	1066 ± 530		626 ± 451		1091 ± 722		2658 ± 1367		1.70266	0.977175	0.401231	0.573912	0.23565	0.410603
RT_11.996 m/z_619.6048	2250 ± 880		2270 ± 652		6423 ± 4202		4727 ± 2544		0.991444	0.350312	0.476072	0.353336	0.48018	1.35899
RT_11.997 m/z_945.9014	8801 ± 5145		6068 ± 4784		16489 ± 14109		23009 ± 12930		1.45038	0.533724	0.382502	0.367989	0.263725	0.716665
RT_11.998 m/z_963.9042	12259 ± 8014		13040 ± 11217		9846 ± 8522		5259 ± 1916		0.940112	1.24513	2.33096	1.32445	2.47945	1.87206
RT_11.999 m/z_923.8655	3117 ± 2382		2071 ± 1946		5779 ± 3572		5373 ± 2533		1.50525	0.539312	0.5801	0.358287	0.385384	1.07563
RT_12 m/z_944.9019	6619 ± 4109		4105 ± 3900		9414 ± 9050		18727 ± 10550		1.61246	0.703047	0.353445	0.436009	0.219196	0.502734
RT_12 m/z_971.9164	3040 ± 1793		1894 ± 1718		3649 ± 3173		8836 ± 4113		1.60471	0.832912	0.344	0.519043	0.214369	0.413008
RT_12.001 m/z_948.8964	9278 ± 4265		10275 ± 2177		14605 ± 7813		7628 ± 3722		0.90303	0.635289	1.21643	0.703508	1.34705	1.91476
RT_12.002 m/z_919.8869	15122 ± 7553		12923 ± 5965		35953 ± 27918		34076 ± 21127		1.17012	0.420602	0.443768	0.359451	0.379249	1.05508
RT_12.002 m/z_922.882	8129 ± 2914		8635 ± 2056		6488 ± 2840		5531 ± 2153		0.941404	1.25289	1.46971	1.33088	1.56119	1.17305
RT_12.003 m/z_918.8857	12972 ± 7302		9858 ± 6466		33893 ± 30469		35041 ± 22083		1.31587	0.382736	0.370193	0.290861	0.281329	0.967228
RT_12.004 m/z_893.8712	17568 ± 7785		18065 ± 4996		28965 ± 14814		27020 ± 16978		0.972479	0.606516	0.650162	0.62368	0.668561	1.07196
RT_12.004_12.002 m/z_897.8288_892.8704	21815 ± 9849		21920 ± 7526		47940 ± 31892		38997 ± 25242		0.995207	0.455048	0.559394	0.45724	0.562088	1.22931
RT_12.005 m/z_975.9116	6389 ± 2634		5754 ± 1427		10347 ± 4503		6052 ± 3007		1.11033	0.617418	1.05563	0.556066	0.950731	1.70974
RT_12.005_12.001 m/z_866.8544_871.8127	16654 ± 6731		17711 ± 4190		12166 ± 5510		13816 ± 8452		0.94032	1.36889	1.20542	1.45577	1.28192	0.880583
RT_12.007 m/z_1000.9328	2710 ± 1471		1906 ± 1041		2505 ± 2148		3732 ± 1986		1.42129	1.0818	0.726035	0.76114	0.510828	0.671136
RT_12.007 m/z_974.9136	6872 ± 3134		5820 ± 1506		13259 ± 8159		7506 ± 3951		1.18089	0.518331	0.915634	0.438933	0.775377	1.7665
RT_12.008 m/z_1001.9296	3258 ± 1471		2327 ± 820		3845 ± 2633		3875 ± 2112		1.40033	0.847367	0.840945	0.605121	0.600535	0.992422
RT_12.008 m/z_970.918	1483 ± 896		1027 ± 1036		1004 ± 834		4789 ± 2216		1.44354	1.47736	0.309682	1.02343	0.21453	0.209619
RT_12.011 m/z_875.848	1491 ± 1176		1537 ± 651		3236 ± 1533		3137 ± 1590		0.969723	0.460745	0.475329	0.47513	0.49017	1.03165
RT_12.014 m/z_937.8898	8072 ± 5211		8757 ± 1971		5256 ± 2360		4002 ± 2046		0.921792	1.53578	2.01697	1.66608	2.18809	1.31332
RT_12.026 m/z_894.8747	8026 ± 2793		8658 ± 1891		11264 ± 6669		9949 ± 6012		0.92707	0.712571	0.806705	0.768627	0.870167	1.13211
RT_12.032 m/z_989.9207	13881 ± 10328		14179 ± 8521		19941 ± 11129		5317 ± 1819		0.978937	0.69608	2.61044	0.711057	2.66661	3.75021
RT_12.045 m/z_946.9072	5476 ± 2925		4884 ± 3766		14495 ± 13649		12836 ± 7607		1.12118	0.377798	0.426605	0.336964	0.380495	1.12919
RT_12.048 m/z_906.8802	1688 ± 993		1895 ± 696		4696 ± 2952		3948 ± 1894		0.890904	0.359541	0.427626	0.403568	0.479992	1.18937
RT_12.048 m/z_989.9293	16986 ± 9471		20214 ± 7245		26622 ± 13852		11994 ± 6518		0.840295	0.638043	1.41617	0.759308	1.68533	2.21956
RT_12.049 m/z_1015.9432	8790 ± 4030		7785 ± 2162		9378 ± 6296		7923 ± 4726		1.12906	0.937262	1.10945	0.830125	0.982635	1.18372
RT_12.052 m/z_972.923	2267 ± 1216		1628 ± 1738		3743 ± 3042		5466 ± 2556		1.39252	0.605672	0.414708	0.434947	0.297811	0.684707
RT_12.063 m/z_921.8956	8019 ± 5768		8687 ± 5141		12370 ± 13555		10219 ± 7308		0.923147	0.648252	0.78475	0.70222	0.850081	1.21056
RT_12.063 m/z_964.9188	8846 ± 5113		10714 ± 3403		8116 ± 4203		4068 ± 1831		0.825653	1.08991	2.1744	1.32006	2.63355	1.99502
RT_12.074 m/z_925.8555	1303 ± 449		1309 ± 624		2085 ± 1409		1794 ± 1012		0.995848	0.625129	0.726278	0.627736	0.729307	1.1618
RT_12.082 m/z_647.6348	1246 ± 397		1135 ± 469		2378 ± 1528		2031 ± 1072		1.09768	0.524029	0.613548	0.477397	0.558949	1.17083
RT_12.084 m/z_975.932	1391 ± 512		1870 ± 1889		4930 ± 3543		2484 ± 1554		0.743689	0.28214	0.559958	0.379379	0.752946	1.98468
RT_12.086 m/z_894.8916	8340 ± 3655		7821 ± 2401		6580 ± 2959		6863 ± 4800		1.0663	1.26758	1.21526	1.18876	1.1397	0.958727
RT_12.086 m/z_947.9154	8108 ± 3787		6532 ± 3922		16752 ± 13777		14761 ± 9733		1.24125	0.483968	0.549256	0.389905	0.442503	1.1349
RT_12.089 m/z_621.6206	3392 ± 1144		3201 ± 870		4633 ± 2931		3910 ± 2269		1.05988	0.732223	0.867563	0.690855	0.818549	1.18483
RT_12.103 m/z_990.9405	11342 ± 5232		13244 ± 3350		11980 ± 6222		5338 ± 2786		0.856444	0.946766	2.12489	1.10546	2.48106	2.24437
RT_12.111 m/z_922.9178	4649 ± 1599		4391 ± 1199		4986 ± 1762		5006 ± 2624		1.05888	0.932557	0.928822	0.8807	0.877173	0.995995
RT_12.116 m/z_1043.9829	6413 ± 3441		4490 ± 984		3859 ± 2105		3197 ± 1635		1.42818	1.66165	2.00622	1.16347	1.40474	1.20737
RT_12.129 m/z_992.9564	4023 ± 1673		4427 ± 1139		3478 ± 1069		1843 ± 767		0.908907	1.15663	2.18343	1.27255	2.40226	1.88776
RT_12.138 m/z_974.9467	2341 ± 989		2214 ± 1375		4539 ± 2535		5001 ± 2497		1.05723	0.515643	0.468027	0.48773	0.442691	0.907657
RT_12.139 m/z_948.9311	4464 ± 1643		4520 ± 1693		7043 ± 3612		6402 ± 2873		0.987622	0.633754	0.697265	0.641697	0.706003	1.10021
RT_12.141 m/z_1001.9618	1088 ± 588		916 ± 506		1798 ± 1195		2571 ± 1224		1.18875	0.605247	0.423276	0.509148	0.35607	0.699345
RT_12.142 m/z_1004.9605	3108 ± 1232		3081 ± 599		3311 ± 1551		1699 ± 826		1.00906	0.938737	1.83006	0.930305	1.81362	1.94949
RT_12.145 m/z_975.9482	2986 ± 1138		2992 ± 1360		4854 ± 3060		5321 ± 2455		0.997853	0.615024	0.561144	0.616347	0.562352	0.912395
RT_12.15 m/z_949.9329	4341 ± 1230		4271 ± 1405		5499 ± 3020		5441 ± 2647		1.01631	0.789402	0.797831	0.77673	0.785023	1.01068
RT_12.154 m/z_1264.1895	3399 ± 604		3426 ± 466		3960 ± 1050		1940 ± 371		0.991965	0.858228	1.7522	0.865181	1.76639	2.04164
RT_12.168 m/z_1018.9733	7229 ± 3250		8486 ± 1967		5858 ± 3121		2282 ± 1008		0.851835	1.23412	3.1684	1.44877	3.7195	2.56735
RT_12.169 m/z_1097.0207	4444 ± 2672		2408 ± 1367		2542 ± 2852		3137 ± 1483		1.84546	1.74818	1.41657	0.947287	0.767597	0.81031
RT_12.177 m/z_1123.035	4219 ± 2921		1786 ± 1974		1014 ± 752		2992 ± 1336		2.36303	4.16021	1.41038	1.76054	0.596853	0.339017
RT_12.192 m/z_1059.0057	1924 ± 754		1698 ± 395		2717 ± 1314		1046 ± 414		1.13342	0.708079	1.83954	0.624729	1.623	2.59793
RT_12.194 m/z_1085.021	2482 ± 1323		1551 ± 813		1957 ± 1315		1429 ± 639		1.60011	1.2679	1.73722	0.792381	1.08569	1.37016
RT_12.206 m/z_1125.0502	4782 ± 2787		2787 ± 2149		3239 ± 3256		3091 ± 1356		1.71564	1.47645	1.54688	0.860586	0.901635	1.0477
RT_12.207 m/z_1126.0526	5615 ± 2914		3179 ± 1943		4161 ± 4260		3209 ± 1426		1.76636	1.34952	1.74968	0.764012	0.990555	1.29652
RT_12.212 m/z_1073.0202	5691 ± 2077		6070 ± 1310		9103 ± 6009		2323 ± 955		0.93758	0.625244	2.44986	0.66687	2.61296	3.91824
RT_12.218 m/z_1099.0356	8262 ± 4204		5598 ± 1920		9174 ± 6451		4236 ± 1876		1.47585	0.900598	1.95052	0.610222	1.32162	2.1658
RT_12.223 m/z_1048.007	4020 ± 1687		4371 ± 1001		3061 ± 1572		1639 ± 1327		0.9197	1.3134	2.45218	1.42808	2.66629	1.86704
RT_12.236 m/z_1113.0519	1920 ± 842		1226 ± 606		2837 ± 1577		986 ± 414		1.56609	0.676651	1.94688	0.432065	1.24315	2.87723
RT_12.251 m/z_1154.0831	2287 ± 1069		1559 ± 816		2729 ± 2130		1365 ± 639		1.46684	0.838022	1.67472	0.571311	1.14172	1.99841
RT_12.258 m/z_1128.0711	5108 ± 1672		4274 ± 1178		9930 ± 6765		2204 ± 824		1.19515	0.514458	2.31809	0.430456	1.93959	4.50588
RT_12.263 m/z_1101.0493	5093 ± 1426		5407 ± 1272		8870 ± 5762		2199 ± 910		0.941999	0.574218	2.31611	0.609574	2.45872	4.0335
RT_12.29 m/z_1156.1015	1738 ± 539		1573 ± 358		3610 ± 2849		974 ± 457		1.10456	0.481255	1.78412	0.435699	1.61524	3.70723
RT_2.07 m/z_552.3663	115 ± 22		111 ± 22		197 ± 24		76 ± 11		1.03121	0.584423	1.51602	0.566734	1.47013	2.59404
RT_2.16 m/z_536.3726	1891 ± 316		2355 ± 486		7937 ± 717		1389 ± 243		0.803141	0.23824	1.36105	0.296636	1.69466	5.71292
RT_2.191 m/z_666.4348	1556 ± 1839		1110 ± 326		507 ± 290		751 ± 129		1.40151	3.06985	2.07109	2.19038	1.47775	0.674654
RT_2.243 m/z_525.3746	36740 ± 8238		31166 ± 6594		26018 ± 3449		16469 ± 1738		1.17884	1.41207	2.23078	1.19785	1.89235	1.57979
RT_2.422 m/z_524.5739	210297 ± 106243		186423 ± 90031		144081 ± 62865		252 ± 94		1.12806	1.45958	834.919	1.29388	740.136	572.029
RT_2.427 m/z_966.0007	3640 ± 8097		5602 ± 8528		792 ± 71		3449 ± 7745		0.649878	4.59402	1.05546	7.06905	1.62409	0.229747
RT_2.438 m/z_506.3601	5665 ± 1444		5153 ± 1595		4148 ± 702		2508 ± 268		1.09925	1.36585	2.25878	1.24252	2.05483	1.65375
RT_2.44 m/z_231.9318	1588 ± 113		1728 ± 67		1618 ± 135		1338 ± 73		0.919013	0.981308	1.18737	1.06779	1.29201	1.20999
RT_2.440_2.440 m/z_1047.7348_1069.7182	65597 ± 49237		44610 ± 42628		21576 ± 11909		4079 ± 1464		1.47047	3.04034	16.0816	2.0676	10.9364	5.28941
RT_2.441 m/z_104.1068	9918 ± 2619		9035 ± 2048		7571 ± 1202		4766 ± 573		1.09776	1.31006	2.08091	1.19339	1.8956	1.58841
RT_2.441 m/z_558.3325	2294 ± 494		2065 ± 364		1811 ± 151		1324 ± 136		1.11068	1.26658	1.73215	1.14036	1.55953	1.36758
RT_2.441 m/z_560.331	835 ± 165		804 ± 116		735 ± 42		537 ± 84		1.03932	1.13671	1.55639	1.0937	1.4975	1.3692
RT_2.441 m/z_562.3278	3994 ± 1617		2647 ± 903		1870 ± 621		1011 ± 191		1.50859	2.13596	3.95179	1.41587	2.61953	1.85012
RT_2.443 m/z_1091.7245	1369 ± 577		1069 ± 373		812 ± 206		449 ± 73		1.28066	1.68584	3.04766	1.31638	2.37976	1.8078
RT_2.444 m/z_508.3402	1606 ± 359		1524 ± 260		1279 ± 138		873 ± 94		1.05361	1.25548	1.83988	1.1916	1.74626	1.46548
RT_2.445 m/z_184.0734	19959 ± 6580		16794 ± 4618		13907 ± 2430		7938 ± 1089		1.18849	1.43521	2.51446	1.2076	2.11568	1.75197
RT_2.445 m/z_582.4244	4301 ± 1363		3561 ± 1034		3049 ± 577		1454 ± 284		1.20766	1.41062	2.95711	1.16806	2.44862	2.09632
RT_2.463 m/z_277.2167	548 ± 346		285 ± 204		192 ± 33		523 ± 140		1.92054	2.85468	1.04774	1.4864	0.545546	0.367026
RT_2.526 m/z_480.3092	1499 ± 163		1611 ± 281		1182 ± 106		907 ± 111		0.930373	1.26819	1.65216	1.3631	1.7758	1.30277
RT_2.585 m/z_227.2015	1138 ± 561		1513 ± 501		816 ± 174		202 ± 48		0.751892	1.39528	5.63638	1.8557	7.49626	4.03959
RT_2.67 m/z_286.2294	14479 ± 6024		17920 ± 4327		22820 ± 7631		15537 ± 5266		0.807944	0.63446	0.931892	0.785278	1.15341	1.46879
RT_2.671 m/z_255.2112	3311 ± 1323		3948 ± 1043		5037 ± 1592		3541 ± 1151		0.838626	0.657401	0.935109	0.783902	1.11505	1.42243
RT_2.672 m/z_269.2286	4444 ± 1542		3597 ± 808		4151 ± 1023		2927 ± 627		1.23572	1.07066	1.51854	0.866427	1.22887	1.41832
RT_2.769 m/z_327.2333	2832 ± 1551		2308 ± 1171		2027 ± 429		4236 ± 926		1.22714	1.39737	0.668555	1.13872	0.544808	0.478439
RT_2.774 m/z_889.5141	331 ± 237		482 ± 235		264 ± 109		175 ± 62		0.686981	1.25566	1.89511	1.82779	2.75861	1.50926
RT_2.847 m/z_464.3137	90 ± 13		89 ± 32		75 ± 16		67 ± 21		1.01258	1.20218	1.34689	1.18724	1.33016	1.12038
RT_2.889 m/z_582.3768	734 ± 201		640 ± 122		743 ± 153		934 ± 151		1.14787	0.987788	0.786098	0.86054	0.684832	0.795816
RT_2.973 m/z_694.4654	2581 ± 2672		1373 ± 169		563 ± 286		911 ± 227		1.88021	4.58631	2.83177	2.43926	1.50609	0.61744
RT_2.975 m/z_298.275	4332 ± 1900		2233 ± 934		1103 ± 361		4489 ± 707		1.93991	3.92872	0.964954	2.02521	0.497422	0.245615
RT_2.985 m/z_311.1955	572 ± 151		423 ± 138		265 ± 32		695 ± 108		1.35242	2.15943	0.823837	1.59672	0.60916	0.381506
RT_2.992 m/z_481.3316	1035 ± 318		783 ± 308		411 ± 119		1141 ± 161		1.32313	2.51783	0.907456	1.90293	0.685841	0.360413
RT_2.996 m/z_690.4753	4975 ± 1838		4398 ± 871		1529 ± 665		2529 ± 760		1.13115	3.25316	1.967	2.87597	1.73894	0.604643
RT_3.14 m/z_328.3123	3888 ± 306		3436 ± 398		3060 ± 559		2372 ± 244		1.13165	1.27066	1.63903	1.12284	1.44836	1.28991
RT_3.153 m/z_678.4712	40174 ± 21955		33138 ± 8872		12697 ± 10244		10781 ± 3638		1.21232	3.16402	3.72647	2.60989	3.07384	1.17777
RT_3.158 m/z_574.3829	5222 ± 2598		4097 ± 1400		2791 ± 1276		3659 ± 1470		1.27463	1.87116	1.42729	1.468	1.11976	0.762781
RT_3.168 m/z_596.3927	1755 ± 607		2280 ± 462		1604 ± 300		2068 ± 431		0.769992	1.09423	0.84876	1.42109	1.1023	0.77567
RT_3.196 m/z_523.2627	717 ± 84		829 ± 92		715 ± 76		266 ± 44		0.865231	1.00282	2.70049	1.15902	3.12112	2.6929
RT_3.2 m/z_465.3039	22091 ± 1404		24046 ± 3553		21802 ± 2798		6725 ± 1104		0.918668	1.01326	3.28496	1.10296	3.57578	3.24197
RT_3.216 m/z_578.4183	7401 ± 2668		9570 ± 1992		11394 ± 2520		7466 ± 674		0.773312	0.649534	0.9913	0.839937	1.28189	1.52617
RT_3.265 m/z_445.3303	252 ± 100		165 ± 65		141 ± 43		91 ± 41		1.52431	1.78009	2.75773	1.1678	1.80917	1.5492
RT_3.272 m/z_697.2743	648 ± 96		585 ± 100		665 ± 220		346 ± 104		1.1074	0.973777	1.87218	0.879333	1.6906	1.9226
RT_3.276 m/z_653.2862	3271 ± 684		3213 ± 962		3974 ± 1700		1849 ± 669		1.01817	0.823152	1.76967	0.808463	1.73809	2.14987
RT_3.278 m/z_663.4716	465 ± 143		499 ± 116		305 ± 107		26 ± 16		0.930874	1.52454	17.6348	1.63775	18.9444	11.5673
RT_3.297 m/z_812.5424	308 ± 80		1010 ± 2010		279 ± 51		837 ± 677		0.304602	1.10303	0.367746	3.62121	1.2073	0.333396
RT_3.299 m/z_619.481	13275 ± 2504		12873 ± 3322		7171 ± 2686		351 ± 116		1.03122	1.85121	37.8356	1.79516	36.6901	20.4383
RT_3.326 m/z_479.3193	566 ± 210		408 ± 210		537 ± 139		227 ± 53		1.38799	1.05395	2.49533	0.759339	1.7978	2.36758
RT_3.358 m/z_790.5607	564 ± 211		2868 ± 6731		331 ± 277		3132 ± 2350		0.196604	1.70544	0.180017	8.67447	0.915632	0.105555
RT_3.358 m/z_838.5594	298 ± 58		1452 ± 3320		318 ± 37		721 ± 401		0.204931	0.936631	0.41295	4.57047	2.01507	0.440889
RT_3.37 m/z_645.4935	7062 ± 1974		8199 ± 2797		6834 ± 1630		0 ± 0		0.861327	1.03339	#DIV/0!	1.19976	#DIV/0!	#DIV/0!
RT_3.371 m/z_538.4243	3461 ± 428		3274 ± 404		2985 ± 556		3237 ± 598		1.05709	1.15956	1.06904	1.09693	1.0113	0.921929
RT_3.387 m/z_718.5018	3985 ± 1538		4114 ± 962		1616 ± 562		1425 ± 325		0.968683	2.46557	2.79719	2.54528	2.88762	1.1345
RT_3.397 m/z_622.445	11961 ± 11185		17552 ± 8368		4880 ± 2483		424 ± 90		0.681457	2.45093	28.2192	3.59661	41.4102	11.5137
RT_3.496 m/z_498.2899	1671 ± 587		3199 ± 1986		4079 ± 1209		473 ± 112		0.522464	0.409735	3.53544	0.784236	6.76686	8.6286
RT_3.499 m/z_736.5188	1962 ± 784		4011 ± 2531		5155 ± 1882		460 ± 76		0.489162	0.380616	4.26979	0.778097	8.72878	11.2181
RT_3.558 m/z_473.3627	78 ± 24		66 ± 25		56 ± 15		82 ± 10		1.18879	1.39026	0.955199	1.16947	0.803502	0.687065
RT_3.559 m/z_449.3582	139 ± 52		67 ± 71		403 ± 77		71 ± 16		2.07268	0.344832	1.94658	0.16637	0.939159	5.64501
RT_3.59 m/z_593.4784	61 ± 13		46 ± 21		44 ± 12		24 ± 13		1.32447	1.40601	2.60088	1.06156	1.96372	1.84983
RT_3.671 m/z_580.4349	17810 ± 3707		18713 ± 2373		13507 ± 2085		13205 ± 1722		0.951771	1.31862	1.34872	1.38544	1.41707	1.02283
RT_3.695 m/z_606.4499	5514 ± 937		5664 ± 920		6735 ± 1012		4915 ± 535		0.973528	0.81869	1.12188	0.840952	1.15239	1.37034
RT_3.705 m/z_593.4787	109 ± 29		90 ± 26		43 ± 11		55 ± 12		1.21092	2.52853	1.96648	2.08811	1.62396	0.777717
RT_3.781 m/z_691.5025	800 ± 235		1029 ± 322		655 ± 198		28 ± 9		0.777418	1.22226	28.3845	1.57221	36.5113	23.223
RT_3.797 m/z_818.5543	54 ± 6		153 ± 258		55 ± 14		104 ± 34		0.350894	0.969238	0.514017	2.7622	1.46488	0.530332
RT_3.815 m/z_605.4059	821 ± 300		949 ± 304		951 ± 277		147 ± 35		0.86485	0.863204	5.58666	0.998097	6.45969	6.47201
RT_3.816 m/z_774.5669	1572 ± 493		5956 ± 12202		760 ± 162		3244 ± 1684		0.26392	2.06744	0.484598	7.8336	1.83616	0.234395
RT_3.82 m/z_822.5653	661 ± 121		2907 ± 6761		576 ± 58		1043 ± 411		0.227532	1.14863	0.633991	5.04822	2.78638	0.551953
RT_3.828 m/z_818.5923	139 ± 195		1282 ± 3473		41 ± 116		1040 ± 894		0.108717	3.41191	0.133924	31.3834	1.23186	0.0392519
RT_3.858 m/z_579.3903	19 ± 12		20 ± 13		18 ± 15		562 ± 163		0.935655	1.05989	0.0338643	1.13278	0.0361932	0.0319507
RT_3.87 m/z_800.5791	494 ± 85		1748 ± 3586		444 ± 89		869 ± 426		0.282644	1.11276	0.568092	3.93697	2.00992	0.510525
RT_3.881 m/z_650.4764	15968 ± 15457		23161 ± 11739		6130 ± 2426		269 ± 26		0.689428	2.60467	59.4058	3.77801	86.1668	22.8075
RT_3.883 m/z_694.4662	315 ± 231		466 ± 252		162 ± 61		25 ± 12		0.676535	1.94721	12.6749	2.87822	18.735	6.50924
RT_3.909 m/z_604.4602	453 ± 240		562 ± 200		535 ± 189		82 ± 15		0.807105	0.847456	5.54252	1.04999	6.86716	6.54019
RT_3.934 m/z_764.55	545 ± 184		942 ± 463		958 ± 247		205 ± 46		0.57782	0.568716	2.65462	0.984244	4.59419	4.66774
RT_3.949 m/z_592.4708	858 ± 195		804 ± 188		1032 ± 204		728 ± 166		1.06735	0.831314	1.1778	0.778858	1.10348	1.41679
RT_3.966 m/z_676.492	2819 ± 2103		4513 ± 1942		1998 ± 728		297 ± 65		0.62466	1.41121	9.48419	2.25917	15.183	6.72059
RT_4.027 m/z_824.5771	431 ± 64		1365 ± 2642		432 ± 41		512 ± 88		0.315563	0.998101	0.841797	3.16292	2.6676	0.843398
RT_4.038 m/z_823.5685	587 ± 113		1243 ± 2121		589 ± 193		623 ± 80		0.472495	0.996948	0.942464	2.10996	1.99465	0.945349
RT_4.045 m/z_661.5275	4890 ± 988		4792 ± 1363		3559 ± 712		396 ± 78		1.02054	1.37395	12.363	1.3463	12.1141	8.99811
RT_4.072 m/z_798.5648	783 ± 105		2779 ± 5870		571 ± 101		891 ± 364		0.281808	1.37242	0.879161	4.87003	3.11971	0.640594
RT_4.082 m/z_702.5088	21305 ± 5399		18582 ± 5527		4591 ± 1387		319 ± 39		1.14653	4.64095	66.8052	4.04781	58.2671	14.3947
RT_4.093 m/z_618.4765	737 ± 284		811 ± 274		1037 ± 217		72 ± 14		0.908031	0.710533	10.2622	0.782499	11.3016	14.443
RT_4.2 m/z_752.5236	5257 ± 3068		7704 ± 2862		4291 ± 1076		1103 ± 249		0.68241	1.22509	4.76787	1.79524	6.98681	3.89186
RT_4.24 m/z_608.4654	20381 ± 4073		17816 ± 1710		14414 ± 2145		11076 ± 946		1.14399	1.41392	1.84003	1.23596	1.60843	1.30137
RT_4.258 m/z_802.5945	228 ± 485		2815 ± 7641		25 ± 71		1221 ± 946		0.0810741	9.05382	0.186889	111.674	2.30516	0.020642
RT_4.269 m/z_728.5224	7926 ± 2152		7900 ± 2559		3368 ± 918		1100 ± 179		1.00333	2.35363	7.20857	2.34582	7.18465	3.06275
RT_4.27 m/z_798.5651	1134 ± 261		1852 ± 2744		754 ± 211		864 ± 188		0.612224	1.50405	1.31264	2.45669	2.14405	0.872739
RT_4.277 m/z_799.5689	638 ± 97		1001 ± 1398		437 ± 119		525 ± 110		0.637347	1.46035	1.21615	2.29129	1.90814	0.832778
RT_4.282 m/z_779.5415	3780 ± 1011		5500 ± 876		5278 ± 1914		4008 ± 942		0.687215	0.716136	0.943136	1.04208	1.3724	1.31698
RT_4.284 m/z_850.5953	306 ± 30		870 ± 1643		270 ± 37		415 ± 102		0.351988	1.13564	0.737819	3.22636	2.09615	0.649695
RT_4.295 m/z_802.5436	2601 ± 1726		1033 ± 924		2587 ± 717		252 ± 375		2.51749	1.00547	10.332	0.399395	4.1041	10.2758
RT_4.299 m/z_827.5998	227 ± 27		788 ± 1626		198 ± 28		260 ± 100		0.287718	1.14307	0.87099	3.97288	3.02723	0.761974
RT_4.337 m/z_824.5791	450 ± 42		1010 ± 1577		420 ± 88		497 ± 146		0.446146	1.07301	0.905859	2.40506	2.03041	0.844226
RT_4.338 m/z_822.5652	707 ± 110		1294 ± 1877		757 ± 174		717 ± 147		0.546656	0.934143	0.987213	1.70883	1.80591	1.05681
RT_4.365 m/z_588.4665	722 ± 324		824 ± 242		712 ± 204		75 ± 13		0.87657	1.01498	9.62838	1.1579	10.9841	9.4863
RT_4.409 m/z_755.5418	5146 ± 856		5795 ± 1128		3148 ± 941		2887 ± 374		0.887953	1.63472	1.78228	1.841	2.00718	1.09026
RT_4.417 m/z_800.5259	2705 ± 778		2056 ± 1062		1674 ± 804		233 ± 161		1.31547	1.61612	11.5861	1.22855	8.80754	7.16907
RT_4.426 m/z_632.4917	222 ± 123		362 ± 143		503 ± 183		39 ± 10		0.612377	0.441541	5.70455	0.721028	9.31543	12.9196
RT_4.428 m/z_822.5284	1106 ± 290		1368 ± 193		1104 ± 289		244 ± 36		0.808635	1.00192	4.54308	1.23903	5.6182	4.53437
RT_4.43 m/z_184.0742	3820 ± 663		3916 ± 582		2975 ± 614		1723 ± 213		0.975282	1.28411	2.2167	1.31665	2.27288	1.72626
RT_4.436 m/z_722.4974	958 ± 712		1449 ± 678		557 ± 154		37 ± 8		0.661255	1.72006	25.8186	2.60121	39.0449	15.0103
RT_4.44 m/z_735.5207	346 ± 102		396 ± 62		350 ± 59		232 ± 42		0.872567	0.988038	1.48838	1.13234	1.70575	1.5064
RT_4.451 m/z_826.5949	102 ± 289		1775 ± 5020		81 ± 157		366 ± 376		0.0575467	1.25706	0.279313	21.8442	4.85368	0.222196
RT_4.46 m/z_783.5617	3033 ± 1154		1474 ± 589		849 ± 170		2462 ± 606		2.05814	3.57386	1.23177	1.73645	0.598486	0.344661
RT_4.461 m/z_781.5568	54544 ± 21580		23824 ± 12078		11446 ± 2620		43520 ± 10992		2.28939	4.76522	1.25331	2.08143	0.547441	0.263011
RT_4.464 m/z_429.3734	2978 ± 1050		5444 ± 9942		1651 ± 621		5532 ± 1952		0.547006	1.80397	0.538313	3.29791	0.984107	0.298404
RT_4.465 m/z_704.5441	3678 ± 969		4449 ± 2224		3435 ± 466		1131 ± 137		0.82684	1.07095	3.2518	1.29523	3.9328	3.03637
RT_4.466 m/z_448.3851	5494 ± 1516		5674 ± 5789		1935 ± 2136		8171 ± 2234		0.968214	2.83926	0.672312	2.93247	0.694384	0.236792
RT_4.468 m/z_430.3786	2666 ± 880		3596 ± 4832		1749 ± 680		4534 ± 1523		0.741339	1.52399	0.587963	2.05572	0.793109	0.385806
RT_4.47 m/z_446.3761	1386 ± 536		1617 ± 1414		971 ± 330		2213 ± 634		0.857163	1.42705	0.626417	1.66485	0.730802	0.43896
RT_4.487 m/z_807.5625	4331 ± 923		4526 ± 861		4390 ± 1325		3268 ± 582		0.95687	0.986466	1.32513	1.03093	1.38486	1.34331
RT_4.488 m/z_448.3724	4150 ± 1826		4610 ± 2988		3429 ± 703		4409 ± 1022		0.900128	1.21013	0.941286	1.34439	1.04572	0.777842
RT_4.504 m/z_826.5388	2836 ± 670		2099 ± 985		2676 ± 1380		1604 ± 476		1.35104	1.05955	1.76841	0.784246	1.30893	1.66902
RT_4.508 m/z_848.544	2078 ± 654		2208 ± 751		2216 ± 755		1342 ± 285		0.941201	0.938025	1.54831	0.996626	1.64504	1.65061
RT_4.511 m/z_825.5479	1032 ± 412		473 ± 215		516 ± 430		691 ± 175		2.18203	1.99904	1.49403	0.91614	0.6847	0.747375
RT_4.518 m/z_748.5136	813 ± 714		1308 ± 584		668 ± 204		60 ± 15		0.621356	1.21614	13.4728	1.95723	21.6828	11.0783
RT_4.525 m/z_1017.6774	19650 ± 3365		19049 ± 2595		15270 ± 3437		12720 ± 1944		1.03155	1.28685	1.54479	1.24749	1.49755	1.20045
RT_4.525 m/z_599.5033	23463 ± 5272		24631 ± 5803		15026 ± 3209		18426 ± 3940		0.952573	1.56149	1.27337	1.63924	1.33677	0.815482
RT_4.527 m/z_898.5592	1770 ± 766		1399 ± 542		1731 ± 679		599 ± 99		1.26489	1.02276	2.9532	0.808576	2.33475	2.88748
RT_4.528 m/z_881.5184	4886 ± 1047		5015 ± 1084		3051 ± 731		3552 ± 735		0.97428	1.60139	1.37541	1.64367	1.41172	0.858885
RT_4.532 m/z_859.5341	9986 ± 2124		10266 ± 2431		6214 ± 1240		7699 ± 1692		0.972796	1.60705	1.29704	1.65199	1.33331	0.807091
RT_4.554 m/z_594.4847	981 ± 143		874 ± 113		662 ± 85		719 ± 123		1.12308	1.48216	1.36401	1.31972	1.21453	0.920288
RT_4.557 m/z_850.5963	557 ± 114		1055 ± 1425		463 ± 130		477 ± 88		0.52767	1.20327	1.16758	2.28034	2.21272	0.970346
RT_4.599 m/z_625.5193	5461 ± 980		4978 ± 725		10480 ± 1910		4420 ± 933		1.09714	0.521085	1.23553	0.474948	1.12614	2.37107
RT_4.605 m/z_575.5022	14176 ± 2824		12093 ± 2571		3636 ± 459		11171 ± 1116		1.17227	3.89827	1.26904	3.32541	1.08256	0.325541
RT_4.605 m/z_849.5466	822 ± 334		565 ± 176		918 ± 215		478 ± 178		1.45294	0.894942	1.71757	0.615954	1.18213	1.91919
RT_4.605 m/z_885.5481	2754 ± 489		2441 ± 371		5133 ± 812		2153 ± 542		1.12807	0.536498	1.27882	0.475588	1.13363	2.38364
RT_4.615 m/z_774.565	4723 ± 855		4385 ± 519		2149 ± 223		2255 ± 544		1.0771	2.19798	2.0948	2.04065	1.94486	0.953055
RT_4.632 m/z_870.584	40 ± 20		77 ± 97		33 ± 8		26 ± 13		0.521634	1.20513	1.54297	2.3103	2.95796	1.28033
RT_4.636 m/z_833.5798	6245 ± 1792		4878 ± 1706		4398 ± 1246		3534 ± 487		1.28024	1.42013	1.76712	1.10926	1.3803	1.24434
RT_4.639 m/z_796.5516	820 ± 181		1038 ± 265		5171 ± 1672		237 ± 156		0.790217	0.158662	3.46506	0.200783	4.38495	21.8393
RT_4.643 m/z_827.6001	248 ± 234		1080 ± 2564		226 ± 157		304 ± 125		0.229649	1.0974	0.816995	4.77862	3.55758	0.744479
RT_4.645 m/z_733.5469	11963 ± 4984		12712 ± 4705		3690 ± 789		1289 ± 180		0.941011	3.24173	9.2797	3.44495	9.86142	2.86257
RT_4.653 m/z_1243.7414	1297 ± 336		1221 ± 171		789 ± 274		483 ± 110		1.06211	1.64453	2.68495	1.54836	2.52795	1.63266
RT_4.653 m/z_1245.7445	883 ± 172		824 ± 160		546 ± 185		347 ± 45		1.07117	1.61547	2.54037	1.50813	2.37158	1.57252
RT_4.657 m/z_764.5001	759 ± 329		777 ± 217		258 ± 55		106 ± 14		0.977304	2.94549	7.14619	3.0139	7.31214	2.42614
RT_4.66 m/z_826.5953	217 ± 235		2053 ± 5379		28 ± 78		509 ± 256		0.105863	7.85025	0.427249	74.1548	4.03587	0.0544249
RT_4.667 m/z_721.5851	4514 ± 676		4329 ± 505		3806 ± 753		1519 ± 196		1.04272	1.18605	2.97103	1.13746	2.84932	2.50497
RT_4.67 m/z_848.5439	1412 ± 801		941 ± 282		1354 ± 691		432 ± 66		1.49994	1.04284	3.26488	0.695254	2.17667	3.13075
RT_4.712 m/z_449.312	760 ± 152		727 ± 79		478 ± 118		410 ± 59		1.04471	1.5904	1.85207	1.52233	1.77281	1.16453
RT_4.747 m/z_601.5178	4686 ± 986		4886 ± 926		3550 ± 638		3908 ± 730		0.959074	1.31994	1.19915	1.37626	1.25032	0.90849
RT_4.752 m/z_764.5588	6688 ± 1046		6564 ± 1445		4471 ± 1037		3456 ± 435		1.01891	1.49598	1.9353	1.46821	1.89938	1.29367
RT_4.755 m/z_715.5737	1280 ± 319		1033 ± 158		1945 ± 315		942 ± 158		1.23904	0.657824	1.35857	0.530913	1.09647	2.06525
RT_4.756 m/z_790.5172	794 ± 215		841 ± 188		445 ± 114		480 ± 47		0.94324	1.7848	1.65491	1.8922	1.75449	0.927221
RT_4.76 m/z_429.3732	4921 ± 2241		4475 ± 4280		3439 ± 1627		5029 ± 1595		1.09953	1.431	0.978418	1.30147	0.889854	0.683729
RT_4.761 m/z_858.592	2771 ± 1046		2660 ± 646		3691 ± 1228		1543 ± 236		1.04155	0.750617	1.79538	0.720673	1.72375	2.39186
RT_4.762 m/z_759.564	15778 ± 2573		17022 ± 2418		9117 ± 2622		10847 ± 1617		0.926884	1.73065	1.45463	1.86717	1.56938	0.840508
RT_4.764 m/z_800.544	10029 ± 2511		10770 ± 1944		5298 ± 1440		5861 ± 694		0.931132	1.89274	1.71121	2.03273	1.83777	0.904091
RT_4.769 m/z_809.5794	27304 ± 7971		20960 ± 8235		13052 ± 4485		7653 ± 913		1.30267	2.09199	3.56777	1.60592	2.73881	1.70544
RT_4.772 m/z_664.5278	3019 ± 1714		4084 ± 1419		2187 ± 250		338 ± 74		0.739134	1.38028	8.92876	1.86743	12.08	6.46882
RT_4.772 m/z_824.544	9793 ± 3954		10584 ± 1823		10946 ± 2996		8742 ± 1928		0.925268	0.894646	1.12027	0.966905	1.21075	1.25219
RT_4.777 m/z_814.516	736 ± 291		798 ± 130		853 ± 173		675 ± 146		0.922484	0.863694	1.09042	0.93627	1.18205	1.26251
RT_4.779 m/z_492.3614	841 ± 173		811 ± 66		569 ± 94		509 ± 134		1.0371	1.47869	1.65227	1.42579	1.59315	1.11739
RT_4.785 m/z_840.5312	894 ± 247		685 ± 266		417 ± 131		283 ± 15		1.30566	2.14328	3.15868	1.64152	2.41921	1.47376
RT_4.788 m/z_445.3658	1705 ± 751		1852 ± 2133		1167 ± 360		2624 ± 967		0.920752	1.46049	0.649751	1.58619	0.705675	0.444885
RT_4.794 m/z_857.5887	8688 ± 3532		8012 ± 3050		11134 ± 3479		4446 ± 661		1.08444	0.780311	1.95405	0.719551	1.8019	2.5042
RT_4.796 m/z_223.0283	1694 ± 1735		825 ± 415		949 ± 329		725 ± 217		2.05416	1.78571	2.33582	0.869313	1.13712	1.30806
RT_4.796 m/z_239.06	5714 ± 6211		2892 ± 1486		3291 ± 1130		2610 ± 780		1.97572	1.7362	2.18932	0.878768	1.10811	1.26098
RT_4.796 m/z_313.0789	3148 ± 3312		1501 ± 722		1709 ± 586		1457 ± 457		2.09688	1.84228	2.16018	0.878583	1.03019	1.17256
RT_4.796 m/z_878.2157	1459 ± 1449		713 ± 376		809 ± 298		682 ± 241		2.04675	1.80297	2.14056	0.880895	1.04583	1.18724
RT_4.797 m/z_165.0404	1738 ± 1712		846 ± 432		1022 ± 315		799 ± 182		2.05576	1.70168	2.1754	0.827762	1.0582	1.27838
RT_4.797 m/z_879.2143	1295 ± 1360		621 ± 306		733 ± 296		598 ± 196		2.08695	1.76746	2.16596	0.846914	1.03786	1.22546
RT_4.798 m/z_877.2147	1765 ± 1765		895 ± 502		977 ± 350		808 ± 260		1.97083	1.80535	2.1838	0.91604	1.10807	1.20963
RT_4.801 m/z_91.0205	832 ± 770		476 ± 172		529 ± 184		411 ± 139		1.74773	1.57182	2.02281	0.899352	1.15739	1.28692
RT_4.802 m/z_1165.7663	23966 ± 2127		24193 ± 2550		21423 ± 3694		17918 ± 1434		0.990601	1.11869	1.3375	1.12931	1.35019	1.19559
RT_4.802 m/z_1167.7735	7941 ± 722		7795 ± 834		7111 ± 1204		6040 ± 512		1.01871	1.11673	1.31473	1.09622	1.29058	1.1773
RT_4.806 m/z_856.5852	15448 ± 6309		15079 ± 4971		25208 ± 9553		7608 ± 1189		1.02445	0.612807	2.03047	0.598179	1.982	3.31339
RT_4.809 m/z_718.5422	4415 ± 3271		8029 ± 3637		8435 ± 1731		1511 ± 317		0.549878	0.523432	2.92118	0.951905	5.3124	5.58081
RT_4.842 m/z_801.5474	3386 ± 1080		3489 ± 473		2471 ± 804		1414 ± 294		0.970513	1.3703	2.39554	1.41194	2.46832	1.74818
RT_4.851 m/z_884.5213	716 ± 175		567 ± 60		341 ± 47		341 ± 47		1.26247	2.10216	2.10231	1.66511	1.66523	1.00007
RT_4.859 m/z_862.5114	4394 ± 906		2550 ± 379		1408 ± 393		1652 ± 383		1.72303	3.12129	2.66006	1.81151	1.54382	0.852229
RT_4.862 m/z_779.5415	7469 ± 2318		6332 ± 1642		4261 ± 2154		2978 ± 1364		1.17958	1.75285	2.50791	1.486	2.12611	1.43076
RT_4.867 m/z_826.5979	2208 ± 492		2582 ± 2852		1018 ± 280		1185 ± 121		0.855074	2.16918	1.86341	2.53683	2.17924	0.859038
RT_4.869 m/z_1564.1322	10444 ± 5803		2651 ± 1161		463 ± 278		449 ± 248		3.93979	22.573	23.2805	5.7295	5.90905	1.03134
RT_4.869 m/z_785.5791	70534 ± 19026		40601 ± 7809		18352 ± 5405		22021 ± 4089		1.73727	3.84349	3.20303	2.21238	1.84372	0.833364
RT_4.869 m/z_786.5823	9838 ± 2322		5867 ± 1211		2973 ± 753		3668 ± 623		1.67691	3.30924	2.68214	1.97341	1.59945	0.8105
RT_4.874 m/z_840.6225	4386 ± 1004		2388 ± 439		1034 ± 502		1050 ± 273		1.83644	4.24061	4.17764	2.30914	2.27486	0.985153
RT_4.876 m/z_818.531	977 ± 228		665 ± 132		374 ± 79		407 ± 84		1.4686	2.61299	2.3992	1.77924	1.63367	0.91818
RT_4.88 m/z_816.5316	2081 ± 541		1409 ± 250		775 ± 183		851 ± 140		1.4769	2.68398	2.44515	1.8173	1.6556	0.911018
RT_4.911 m/z_740.5584	8142 ± 670		7495 ± 1368		3447 ± 1022		3687 ± 627		1.0863	2.36163	2.20806	2.17401	2.03264	0.934974
RT_4.911 m/z_816.5405	1701 ± 558		1130 ± 312		653 ± 193		632 ± 210		1.50495	2.60359	2.69068	1.73001	1.78788	1.03345
RT_4.929 m/z_1235.8078	11511 ± 1303		10471 ± 1149		8445 ± 1425		6596 ± 555		1.09931	1.3631	1.74524	1.23996	1.58758	1.28035
RT_4.929 m/z_1236.811	9734 ± 1194		8676 ± 798		6794 ± 1180		5611 ± 613		1.12186	1.43274	1.73485	1.27711	1.5464	1.21086
RT_4.937 m/z_859.5322	629 ± 675		1219 ± 742		2539 ± 870		186 ± 43		0.516322	0.247862	3.39056	0.480052	6.56676	13.6792
RT_4.938 m/z_876.573	866 ± 325		803 ± 323		778 ± 254		252 ± 26		1.07785	1.11368	3.43561	1.03324	3.18746	3.08492
RT_4.947 m/z_834.5899	19604 ± 8605		16931 ± 4100		11060 ± 4622		4029 ± 797		1.15792	1.77261	4.86539	1.53085	4.20182	2.74476
RT_4.949 m/z_759.5641	11872 ± 4606		12388 ± 2957		6489 ± 2206		3579 ± 1087		0.958301	1.82965	3.31739	1.90926	3.46174	1.81313
RT_4.96 m/z_1450.131	255 ± 121		174 ± 41		181 ± 47		63 ± 17		1.4634	1.40593	4.07329	0.960725	2.78344	2.89723
RT_4.961 m/z_778.5384	17104 ± 7728		13789 ± 4391		7663 ± 3237		3651 ± 1119		1.24047	2.23215	4.68535	1.79945	3.77709	2.09903
RT_4.964 m/z_705.8166	3592 ± 1762		2468 ± 607		2009 ± 996		733 ± 213		1.4555	1.78813	4.89719	1.22854	3.36462	2.73871
RT_4.964 m/z_739.5343	811 ± 264		635 ± 73		557 ± 104		330 ± 61		1.27574	1.45491	2.45917	1.14044	1.92764	1.69026
RT_4.965_4.962 m/z_737.5355_805.5239	2313 ± 667		1922 ± 253		1736 ± 344		1019 ± 144		1.20319	1.33191	2.26984	1.10698	1.88651	1.7042
RT_4.967 m/z_816.5897	6032 ± 3171		3473 ± 1662		2328 ± 759		2972 ± 278		1.73695	2.59124	2.02978	1.49183	1.16859	0.783323
RT_4.969 m/z_687.5439	387 ± 97		329 ± 40		318 ± 88		157 ± 26		1.17555	1.21616	2.46055	1.03455	2.09311	2.02322
RT_4.969 m/z_767.5564	5071 ± 1434		3927 ± 1441		2303 ± 744		2140 ± 785		1.29138	2.20164	2.36968	1.70487	1.835	1.07633
RT_4.976 m/z_1406.1439	2048 ± 1243		1169 ± 401		1073 ± 508		305 ± 137		1.75227	1.9087	6.71812	1.08927	3.83395	3.51974
RT_4.977 m/z_856.5813	10347 ± 4640		12938 ± 6226		28843 ± 16310		3236 ± 663		0.799745	0.358739	3.19779	0.448567	3.99852	8.91399
RT_4.984 m/z_601.5184	2850 ± 3067		5680 ± 3457		9555 ± 3923		598 ± 152		0.50182	0.298307	4.76603	0.594451	9.49749	15.9769
RT_4.986 m/z_812.6146	2038 ± 1255		1466 ± 1074		1463 ± 627		671 ± 538		1.38977	1.39277	3.03528	1.00216	2.18402	2.17931
RT_4.988 m/z_793.5487	2052 ± 470		1449 ± 248		1919 ± 626		665 ± 245		1.41569	1.06895	3.08528	0.755073	2.17935	2.88628
RT_4.991 m/z_1562.1166	6355 ± 2581		5916 ± 1010		4645 ± 1859		1962 ± 603		1.07432	1.36803	3.23956	1.2734	3.01546	2.36805
RT_4.993 m/z_1551.1191	3763 ± 1645		2748 ± 506		1935 ± 665		1843 ± 590		1.36932	1.94515	2.04151	1.42052	1.49089	1.04954
RT_4.993 m/z_822.6	1272 ± 473		1112 ± 294		1183 ± 295		7630 ± 1315		1.1437	1.07541	0.166734	0.940285	0.145784	0.155042
RT_4.995 m/z_1511.1457	9836 ± 5657		6743 ± 2407		6632 ± 2421		2503 ± 681		1.45867	1.48322	3.92965	1.01683	2.69401	2.64941
RT_4.996 m/z_741.5452	3120 ± 659		2480 ± 282		1392 ± 474		1547 ± 294		1.25798	2.24129	2.01671	1.78166	1.60313	0.899799
RT_4.999 m/z_1509.1375	20124 ± 11716		13204 ± 4610		13686 ± 5707		4672 ± 1128		1.52415	1.4704	4.30716	0.964736	2.82594	2.92923
RT_5 m/z_651.535	12934 ± 3759		12854 ± 3050		10953 ± 1508		6230 ± 678		1.00624	1.18085	2.07596	1.17352	2.06308	1.75802
RT_5.001 m/z_926.5735	4503 ± 1385		4264 ± 910		4340 ± 2024		2958 ± 945		1.0562	1.03762	1.52237	0.982416	1.44136	1.46716
RT_5.002 m/z_184.0732	44328 ± 12710		37684 ± 4577		34014 ± 7484		21418 ± 2014		1.1763	1.30322	2.06963	1.1079	1.75944	1.58809
RT_5.002 m/z_778.5526	5638 ± 2373		6221 ± 2337		3280 ± 1248		3416 ± 1021		0.906294	1.71877	1.65043	1.89648	1.82107	0.960236
RT_5.002 m/z_928.5898	6562 ± 2164		6280 ± 1172		5462 ± 802		3518 ± 461		1.04479	1.20133	1.86524	1.14984	1.78529	1.55264
RT_5.003 m/z_764.5423	3820 ± 697		4881 ± 1491		4379 ± 1176		3271 ± 1871		0.782645	0.87236	1.16774	1.11463	1.49205	1.3386
RT_5.005 m/z_850.5594	62088 ± 27212		48757 ± 16746		53774 ± 13052		37851 ± 5086		1.27342	1.15461	1.64032	0.9067	1.28812	1.42067
RT_5.009 m/z_853.5714	2270 ± 899		1885 ± 636		1887 ± 433		1370 ± 179		1.20413	1.20317	1.65729	0.999203	1.37634	1.37744
RT_5.011 m/z_886.5115	16316 ± 4675		13474 ± 1984		12405 ± 2476		10465 ± 1209		1.21092	1.31524	1.55903	1.08615	1.28748	1.18536
RT_5.015 m/z_888.5142	8069 ± 1957		6671 ± 935		5660 ± 1740		5104 ± 600		1.20963	1.42574	1.58084	1.17866	1.30688	1.10879
RT_5.015 m/z_911.5638	7535 ± 1960		6988 ± 1524		6191 ± 774		3738 ± 525		1.07829	1.217	2.01553	1.12864	1.86919	1.65614
RT_5.016 m/z_808.9364	48809 ± 16686		40609 ± 8800		39079 ± 9373		26090 ± 2915		1.20192	1.24898	1.87082	1.03915	1.55652	1.49788
RT_5.017 m/z_1190.7581	925 ± 206		836 ± 122		654 ± 129		413 ± 73		1.10546	1.41447	2.24123	1.27953	2.02741	1.5845
RT_5.017 m/z_1588.1436	9729 ± 3718		8009 ± 1510		8660 ± 3162		2707 ± 482		1.21466	1.12342	3.59341	0.924887	2.95837	3.19862
RT_5.018 m/z_806.814	762391 ± 250023		649875 ± 115580		626131 ± 135596		438975 ± 45224		1.17313	1.21762	1.73675	1.03792	1.48044	1.42635
RT_5.019 m/z_1588.1302	9918 ± 3661		8613 ± 1289		8724 ± 3101		2743 ± 454		1.15156	1.13683	3.61531	0.987214	3.13949	3.18015
RT_5.019 m/z_764.5532	4241 ± 967		5110 ± 1533		3938 ± 656		11005 ± 2400		0.829838	1.07692	0.385349	1.29775	0.464367	0.357824
RT_5.019 m/z_828.5534	565500 ± 141232		415415 ± 76793		374051 ± 121148		273675 ± 57316		1.36129	1.51183	2.06632	1.11059	1.51792	1.36677
RT_5.019 m/z_864.6233	8933 ± 1361		7702 ± 685		6562 ± 1120		6115 ± 704		1.1599	1.36133	1.46087	1.17366	1.25948	1.07312
RT_5.019_5.016 m/z_1612.1344_1634.1140	415184 ± 247386		297806 ± 136073		345039 ± 137424		165456 ± 37301		1.39414	1.20329	2.50934	0.863107	1.79991	2.08539
RT_5.021 m/z_1232.3366	16982 ± 8330		10305 ± 3149		10053 ± 4349		6658 ± 1368		1.648	1.68919	2.55066	1.02499	1.54772	1.50999
RT_5.021 m/z_124.9997	4572 ± 1230		3908 ± 613		3573 ± 607		2326 ± 318		1.16996	1.27957	1.96528	1.09369	1.67979	1.53589
RT_5.021 m/z_1634.6163	6013 ± 3874		3432 ± 1480		3756 ± 2066		2098 ± 382		1.75184	1.601	2.86613	0.913894	1.63607	1.79022
RT_5.021 m/z_1656.1195	1803 ± 1051		1315 ± 586		1567 ± 615		838 ± 148		1.37079	1.15051	2.15163	0.839307	1.56963	1.87015
RT_5.021 m/z_844.5272	13720 ± 4172		9633 ± 2206		9134 ± 3242		6471 ± 1214		1.42423	1.50206	2.1202	1.05464	1.48866	1.41153
RT_5.021 m/z_861.5512	1530 ± 750		2063 ± 829		2718 ± 1047		531 ± 148		0.741817	0.562853	2.88282	0.758749	3.88615	5.12179
RT_5.023 m/z_825.5471	4500 ± 1705		3220 ± 612		3092 ± 1001		2486 ± 278		1.39761	1.45542	1.81028	1.04137	1.29527	1.24382
RT_5.025 m/z_1616.146	28334 ± 15938		20616 ± 7716		22185 ± 9045		9498 ± 1985		1.37435	1.27721	2.98306	0.929318	2.17052	2.33561
RT_5.026 m/z_1231.8337	20078 ± 9459		12667 ± 3431		12142 ± 5028		8078 ± 1605		1.58513	1.65364	2.48562	1.04322	1.56809	1.50312
RT_5.026 m/z_831.5656	19882 ± 4914		14885 ± 2631		12202 ± 3608		8695 ± 2023		1.33577	1.62941	2.28653	1.21983	1.71177	1.40329
RT_5.028 m/z_1231.3338	13234 ± 6557		8000 ± 2510		7821 ± 3258		5250 ± 1026		1.65421	1.69204	2.52057	1.02287	1.52373	1.48966
RT_5.028 m/z_1232.8386	10197 ± 4946		6262 ± 1804		6128 ± 2519		3959 ± 829		1.62838	1.66409	2.57565	1.02193	1.58172	1.54779
RT_5.03 m/z_1576.1296	3389 ± 1266		2686 ± 523		5679 ± 1503		1817 ± 440		1.26138	0.596668	1.86489	0.473028	1.47845	3.1255
RT_5.03 m/z_811.5905	14911 ± 4286		13327 ± 1313		10697 ± 2412		6758 ± 555		1.11885	1.39391	2.20661	1.24584	1.97222	1.58304
RT_5.032 m/z_1646.0902	699 ± 317		603 ± 212		658 ± 142		449 ± 82		1.15881	1.0627	1.55474	0.917063	1.34167	1.46301
RT_5.032 m/z_741.5327	3865 ± 1467		2383 ± 292		1210 ± 279		1969 ± 775		1.62158	3.19326	1.96288	1.96922	1.21047	0.614696
RT_5.033 m/z_1230.7498	4232 ± 1046		4185 ± 566		3175 ± 679		1500 ± 277		1.01118	1.33292	2.82165	1.31819	2.79047	2.1169
RT_5.033 m/z_1231.7514	1633 ± 409		1637 ± 235		1251 ± 236		609 ± 139		0.997284	1.30525	2.68149	1.3088	2.6888	2.0544
RT_5.033 m/z_1512.1074	16984 ± 10264		19585 ± 7486		8090 ± 2477		1184 ± 188		0.867205	2.09946	14.3502	2.42096	16.5476	6.83516
RT_5.034 m/z_908.5183	1097 ± 163		1003 ± 123		913 ± 53		857 ± 80		1.093	1.20092	1.27914	1.09874	1.17031	1.06514
RT_5.035 m/z_1615.145	89363 ± 52274		66023 ± 29523		48964 ± 41644		32218 ± 6892		1.35352	1.82507	2.7737	1.34838	2.04925	1.51978
RT_5.036 m/z_840.531	5249 ± 1708		4444 ± 830		4301 ± 891		2795 ± 373		1.18118	1.22038	1.87812	1.03318	1.59004	1.53897
RT_5.039 m/z_1228.7499	9990 ± 2846		9709 ± 1468		7457 ± 1538		3387 ± 624		1.02884	1.33961	2.94914	1.30205	2.86645	2.20149
RT_5.039 m/z_616.4977	589 ± 336		602 ± 167		369 ± 154		22 ± 3		0.978146	1.59877	27.2557	1.63449	27.8646	17.0479
RT_5.041 m/z_842.5331	2531 ± 865		2133 ± 375		2071 ± 493		1326 ± 143		1.18669	1.22218	1.9092	1.02991	1.60885	1.56213
RT_5.043 m/z_122.9697	4051 ± 1745		3765 ± 1138		3775 ± 1061		1916 ± 435		1.0759	1.07311	2.11402	0.997402	1.96488	1.97
RT_5.047 m/z_790.5751	2757 ± 499		2068 ± 373		1485 ± 292		3782 ± 676		1.3331	1.85706	0.729011	1.39304	0.546855	0.392563
RT_5.049 m/z_860.5396	3079 ± 3000		4590 ± 2901		3980 ± 536		1129 ± 502		0.67071	0.77346	2.72661	1.1532	4.06526	3.52521
RT_5.053 m/z_139.0071	1406 ± 291		1353 ± 129		1050 ± 221		459 ± 93		1.03908	1.33894	3.0635	1.28858	2.94827	2.288
RT_5.054 m/z_1245.7424	1507 ± 1125		615 ± 243		572 ± 549		280 ± 73		2.44972	2.63422	5.38835	1.07531	2.19958	2.04552
RT_5.054 m/z_1638.1455	26800 ± 15762		23671 ± 13352		43259 ± 21884		8157 ± 1936		1.1322	0.619521	3.2855	0.547184	2.90188	5.30329
RT_5.054 m/z_557.4563	1422 ± 282		934 ± 383		414 ± 118		167 ± 38		1.52216	3.43151	8.52257	2.25437	5.59899	2.48362
RT_5.055 m/z_1640.152	15958 ± 9162		14216 ± 7736		25105 ± 12540		4847 ± 923		1.12258	0.635651	3.2926	0.566241	2.93306	5.17988
RT_5.056 m/z_1243.741	2182 ± 1649		911 ± 385		861 ± 852		398 ± 83		2.39406	2.53264	5.48636	1.05788	2.29166	2.16627
RT_5.056 m/z_559.4718	1805 ± 756		903 ± 602		761 ± 181		520 ± 97		1.99766	2.37244	3.4697	1.18761	1.73688	1.4625
RT_5.057 m/z_311.1723	974 ± 306		919 ± 154		666 ± 159		282 ± 60		1.0608	1.46285	3.45829	1.37901	3.26009	2.36408
RT_5.057 m/z_367.2457	2597 ± 629		2447 ± 313		1901 ± 490		800 ± 183		1.06132	1.36621	3.24485	1.28727	3.05737	2.37507
RT_5.058_5.056 m/z_837.5534_859.5357	9887 ± 6716		13063 ± 7662		12421 ± 998		3629 ± 704		0.756924	0.796025	2.72456	1.05166	3.59951	3.4227
RT_5.059 m/z_499.3553	1150 ± 251		1063 ± 97		826 ± 151		407 ± 90		1.0821	1.39226	2.82999	1.28663	2.61528	2.03266
RT_5.06 m/z_479.3517	2142 ± 750		1858 ± 363		1445 ± 655		546 ± 181		1.15314	1.48246	3.92036	1.28559	3.39973	2.64449
RT_5.061 m/z_533.4565	281 ± 78		162 ± 82		1353 ± 284		321 ± 63		1.73534	0.207993	0.877269	0.119857	0.505531	4.21779
RT_5.062 m/z_716.5627	10059 ± 2294		10157 ± 2096		5690 ± 957		5885 ± 1067		0.990335	1.76779	1.70909	1.78504	1.72577	0.966796
RT_5.064 m/z_778.5719	4407 ± 1005		4555 ± 987		3750 ± 555		3469 ± 529		0.967513	1.17542	1.27052	1.21488	1.31318	1.08091
RT_5.067 m/z_221.9029	1167 ± 239		1203 ± 196		950 ± 115		637 ± 89		0.970208	1.22883	1.83148	1.26656	1.88772	1.49043
RT_5.067 m/z_738.5494	6869 ± 1998		7127 ± 1889		3724 ± 471		1452 ± 251		0.963805	1.84443	4.73121	1.91369	4.90889	2.56514
RT_5.067 m/z_835.5952	42163 ± 22924		39579 ± 19609		72252 ± 20369		23968 ± 3013		1.06527	0.583553	1.75911	0.547796	1.65133	3.01449
RT_5.068 m/z_752.5296	2108 ± 1050		2166 ± 489		1349 ± 516		168 ± 54		0.973219	1.5628	12.5521	1.60581	12.8975	8.03178
RT_5.071 m/z_187.9419	2358 ± 413		2157 ± 168		1905 ± 169		1515 ± 170		1.09308	1.23803	1.55631	1.13261	1.42379	1.25709
RT_5.073 m/z_1664.1572	2984 ± 1757		2746 ± 1988		8149 ± 4303		995 ± 250		1.08644	0.366175	2.99949	0.337042	2.76085	8.19139
RT_5.076 m/z_231.9319	5578 ± 830		5327 ± 531		4666 ± 525		3595 ± 359		1.04714	1.19552	1.55185	1.14169	1.48199	1.29806
RT_5.079 m/z_698.5568	5736 ± 1607		5756 ± 1257		3277 ± 439		1243 ± 202		0.996606	1.75072	4.61612	1.75669	4.63185	2.63669
RT_5.08 m/z_866.5469	603 ± 220		592 ± 186		884 ± 196		352 ± 45		1.0191	0.682346	1.71185	0.669559	1.67977	2.50877
RT_5.081 m/z_802.5941	7466 ± 2988		7646 ± 1343		3094 ± 795		1689 ± 302		0.976455	2.41288	4.42134	2.47106	4.52795	1.83239
RT_5.082 m/z_836.5978	7815 ± 2944		7100 ± 1876		10668 ± 2753		4136 ± 516		1.10064	0.732567	1.88931	0.665581	1.71655	2.57903
RT_5.083 m/z_742.574	2907 ± 501		2654 ± 278		1155 ± 499		3939 ± 826		1.09527	2.51807	0.737989	2.29904	0.673793	0.293077
RT_5.087 m/z_1694.1275	4220 ± 2286		2927 ± 1034		2744 ± 1213		1290 ± 168		1.44194	1.53763	3.27242	1.06636	2.26946	2.12823
RT_5.093 m/z_876.5744	4144 ± 1514		3330 ± 1616		7176 ± 1624		3396 ± 400		1.24439	0.577515	1.22043	0.464096	0.980748	2.11324
RT_5.096 m/z_429.3733	3170 ± 937		6178 ± 11953		1336 ± 469		6412 ± 2492		0.513143	2.37334	0.494459	4.6251	0.96359	0.208339
RT_5.103 m/z_1538.1167	5341 ± 3663		8229 ± 3490		6212 ± 2968		673 ± 210		0.649059	0.859835	7.93778	1.32474	12.2297	9.23175
RT_5.103 m/z_906.5985	22508 ± 7552		18376 ± 3383		13578 ± 4616		7200 ± 825		1.22484	1.65766	3.12587	1.35337	2.55207	1.88572
RT_5.105 m/z_890.5806	10463 ± 3226		8664 ± 1235		6451 ± 2099		3499 ± 393		1.20763	1.62189	2.99058	1.34303	2.47639	1.84388
RT_5.11 m/z_910.5508	32440 ± 8290		25766 ± 3522		19219 ± 4278		13510 ± 1540		1.25905	1.68789	2.40128	1.3406	1.9072	1.42265
RT_5.116 m/z_790.6044	2858 ± 1401		4127 ± 2074		2633 ± 480		388 ± 548		0.692643	1.08575	7.37473	1.56754	10.6472	6.79231
RT_5.118 m/z_931.533	9111 ± 1757		7434 ± 934		5660 ± 1119		4874 ± 568		1.22551	1.6096	1.86913	1.31342	1.52519	1.16124
RT_5.119 m/z_911.5543	9912 ± 2516		8022 ± 1175		6096 ± 1397		4383 ± 505		1.23568	1.62619	2.26134	1.31603	1.83004	1.39057
RT_5.12 m/z_767.5766	4472 ± 1189		4208 ± 505		3308 ± 582		11280 ± 3069		1.06284	1.35178	0.396476	1.27186	0.373035	0.293299
RT_5.123 m/z_943.5065	1496 ± 331		1262 ± 284		985 ± 73		1049 ± 167		1.18574	1.51961	1.42592	1.28157	1.20255	0.938343
RT_5.124 m/z_945.5113	767 ± 153		631 ± 98		487 ± 58		509 ± 60		1.21557	1.57523	1.50733	1.29588	1.24002	0.956896
RT_5.125 m/z_1619.1124	3068 ± 2433		5135 ± 2011		2869 ± 1170		491 ± 105		0.59745	1.06923	6.25235	1.78966	10.4651	5.84753
RT_5.126 m/z_792.5845	26435 ± 12562		15047 ± 8306		7636 ± 859		10751 ± 1258		1.75687	3.46184	2.45877	1.97045	1.39951	0.710248
RT_5.127 m/z_735.5638	32555 ± 28503		60866 ± 27512		31620 ± 9223		5450 ± 1379		0.534868	1.02956	5.97393	1.92489	11.169	5.8024
RT_5.128 m/z_812.4981	1680 ± 1592		3105 ± 1444		1681 ± 524		413 ± 186		0.541126	0.999388	4.06523	1.84687	7.51254	4.06772
RT_5.128 m/z_954.5386	1133 ± 257		952 ± 145		755 ± 116		653 ± 63		1.1905	1.50062	1.73573	1.26049	1.45798	1.15667
RT_5.131 m/z_734.7989	4438 ± 6879		10704 ± 6282		4533 ± 2329		300 ± 114		0.414636	0.979036	14.7713	2.3612	35.6249	15.0876
RT_5.132 m/z_1464.1026	6672 ± 10174		17183 ± 10345		5658 ± 2555		281 ± 139		0.388262	1.17913	23.7294	3.03694	61.1169	20.1245
RT_5.134 m/z_1617.0921	427 ± 357		658 ± 278		365 ± 108		101 ± 30		0.649593	1.1693	4.21633	1.80006	6.49072	3.60584
RT_5.137 m/z_1215.773	7378 ± 1123		6109 ± 1338		5308 ± 964		6963 ± 1072		1.20783	1.38996	1.05971	1.15079	0.877365	0.762402
RT_5.137 m/z_1238.8273	11209 ± 2740		8726 ± 1685		9123 ± 3294		22103 ± 6125		1.28454	1.22872	0.507127	0.956545	0.394794	0.412729
RT_5.137 m/z_1239.8299	5439 ± 1267		3965 ± 801		4170 ± 1357		9641 ± 2549		1.37155	1.3041	0.564111	0.950821	0.411295	0.432568
RT_5.152 m/z_1614.1443	6426 ± 2932		5247 ± 2051		7827 ± 3428		2220 ± 376		1.22473	0.821004	2.89439	0.670354	2.36328	3.52542
RT_5.152_5.153 m/z_1669.1260_1691.1030	19670 ± 8839		15380 ± 5575		10140 ± 4307		4575 ± 890		1.27892	1.93978	4.29973	1.51673	3.362	2.21661
RT_5.153 m/z_1671.1298	6916 ± 3372		5654 ± 2308		3512 ± 1784		1516 ± 442		1.22322	1.96935	4.56098	1.60996	3.72865	2.31598
RT_5.154 m/z_766.5217	740 ± 475		1059 ± 355		731 ± 134		309 ± 64		0.698649	1.01163	2.39013	1.44797	3.42107	2.36266
RT_5.155 m/z_1514.1178	30450 ± 25087		56901 ± 24037		29698 ± 12839		4259 ± 1092		0.535134	1.0253	7.15002	1.91596	13.3612	6.97361
RT_5.163 m/z_1667.1039	1579 ± 593		1260 ± 476		872 ± 270		573 ± 98		1.25232	1.80963	2.75532	1.44503	2.20018	1.52259
RT_5.166 m/z_1227.7467	15862 ± 2627		15178 ± 993		11813 ± 2179		8755 ± 916		1.04502	1.34271	1.8118	1.28486	1.73374	1.34936
RT_5.175 m/z_840.6231	5975 ± 788		5180 ± 399		4448 ± 312		4956 ± 584		1.15359	1.34331	1.2056	1.16446	1.04508	0.897482
RT_5.177 m/z_784.932	34659 ± 9810		29193 ± 6868		21126 ± 6737		13046 ± 1624		1.18727	1.64064	2.65678	1.38186	2.23773	1.61935
RT_5.177 m/z_785.1749	6866 ± 2332		6052 ± 1755		3970 ± 1520		2236 ± 370		1.13451	1.72946	3.07107	1.52441	2.70695	1.77574
RT_5.177 m/z_863.5331	8644 ± 1700		7908 ± 1210		6402 ± 1514		4339 ± 1098		1.09313	1.3503	1.99211	1.23527	1.8224	1.4753
RT_5.178 m/z_782.8132	659082 ± 161275		571382 ± 100215		420558 ± 114442		279918 ± 33204		1.15349	1.56716	2.35455	1.35863	2.04124	1.50243
RT_5.178 m/z_786.5823	45944 ± 11869		39531 ± 7411		29162 ± 8217		19666 ± 1948		1.16225	1.57547	2.33629	1.35554	2.01014	1.48291
RT_5.179 m/z_1195.3358	7895 ± 2942		4679 ± 1431		3194 ± 1625		1623 ± 365		1.6873	2.47162	4.86394	1.46484	2.88268	1.96792
RT_5.179 m/z_966.0007	30464 ± 65608		6663 ± 9863		1001 ± 100		2536 ± 4606		4.57223	30.4262	12.011	6.65456	2.62695	0.39476
RT_5.181 m/z_785.5812	328633 ± 83134		277603 ± 46404		208074 ± 59342		139117 ± 15229		1.18382	1.57941	2.36227	1.33416	1.99546	1.49567
RT_5.182 m/z_1195.8369	11508 ± 4757		6520 ± 2125		4620 ± 2804		2328 ± 454		1.76495	2.49085	4.94287	1.41129	2.80058	1.98441
RT_5.182_5.179 m/z_1564.1326_1586.1160	395772 ± 164964		323241 ± 132026		203829 ± 103932		80740 ± 17838		1.22439	1.94169	4.90183	1.58585	4.0035	2.52452
RT_5.183 m/z_1608.1189	3247 ± 1413		2595 ± 1077		1792 ± 810		822 ± 122		1.25119	1.81211	3.94963	1.44832	3.15671	2.17957
RT_5.183 m/z_787.5722	6796 ± 1591		5822 ± 1235		4060 ± 1198		2833 ± 851		1.16736	1.67377	2.39912	1.43381	2.05517	1.43337
RT_5.183 m/z_862.5119	16192 ± 1996		13497 ± 1373		10484 ± 2757		7292 ± 1188		1.19963	1.54441	2.22039	1.28741	1.8509	1.43769
RT_5.184 m/z_1196.3386	9041 ± 3607		5441 ± 1638		3692 ± 2084		1742 ± 268		1.6617	2.44889	5.18914	1.47372	3.12278	2.11898
RT_5.184 m/z_1536.1005	2760 ± 1696		3562 ± 1638		1858 ± 935		659 ± 193		0.774829	1.48534	4.18576	1.91699	5.40217	2.81804
RT_5.184 m/z_1546.0905	5279 ± 1038		6627 ± 1741		5244 ± 1576		3627 ± 1237		0.796599	1.00667	1.4557	1.26371	1.82739	1.44606
RT_5.187 m/z_864.5355	9968 ± 2030		7392 ± 885		4818 ± 1257		3944 ± 481		1.34853	2.0688	2.52752	1.53411	1.87428	1.22173
RT_5.187 m/z_884.5183	916 ± 119		818 ± 75		785 ± 78		676 ± 58		1.12011	1.16696	1.35475	1.04183	1.20948	1.16092
RT_5.188 m/z_818.5312	2177 ± 621		1851 ± 378		1531 ± 366		1103 ± 126		1.17597	1.42191	1.97355	1.20914	1.67823	1.38796
RT_5.19 m/z_754.5609	2896 ± 1873		695 ± 1302		780 ± 1460		3590 ± 253		4.16452	3.71366	0.806728	0.891739	0.193715	0.217232
RT_5.191 m/z_816.5313	4747 ± 1337		4198 ± 910		3443 ± 840		2438 ± 261		1.13065	1.37893	1.94701	1.21959	1.72203	1.41198
RT_5.191_5.185 m/z_1566.1435_1588.1277	204896 ± 88453		165922 ± 70118		113394 ± 46716		42155 ± 9279		1.2349	1.80695	4.86051	1.46324	3.93596	2.6899
RT_5.192 m/z_829.5686	2965 ± 832		2537 ± 679		1985 ± 555		1280 ± 107		1.16881	1.49403	2.31649	1.27825	1.98191	1.55049
RT_5.192 m/z_911.5631	923 ± 468		754 ± 344		563 ± 286		375 ± 95		1.22369	1.63876	2.45995	1.33919	2.01027	1.50111
RT_5.195 m/z_1598.0916	775 ± 246		644 ± 173		477 ± 162		310 ± 38		1.20422	1.62615	2.50154	1.35038	2.07732	1.53832
RT_5.195 m/z_1599.094	751 ± 219		628 ± 196		485 ± 181		294 ± 32		1.19645	1.54773	2.55486	1.2936	2.13537	1.65071
RT_5.197 m/z_1517.1318	87132 ± 163205		281894 ± 379578		155162 ± 152904		147374 ± 175779		0.309096	0.561559	0.591234	1.81678	1.91278	1.05284
RT_5.197 m/z_796.5835	6942 ± 1595		6254 ± 459		15129 ± 2993		4083 ± 357		1.11	0.458822	1.70019	0.413353	1.5317	3.70556
RT_5.199 m/z_864.5479	10901 ± 2177		7855 ± 1553		2498 ± 1104		4062 ± 576		1.38777	4.36304	2.68384	3.14391	1.93392	0.615132
RT_5.204_5.204_5.205 m/z_885.5478_880.5898_863.5554	35111 ± 7681		24358 ± 4597		8651 ± 1847		13317 ± 1930		1.44148	4.05885	2.63655	2.81574	1.82905	0.64958
RT_5.209 m/z_727.5744	1561 ± 373		1380 ± 456		1071 ± 230		670 ± 132		1.13071	1.4574	2.32855	1.28893	2.05937	1.59774
RT_5.211 m/z_801.5465	3747 ± 1185		2679 ± 607		1825 ± 1033		504 ± 229		1.39861	2.05297	7.43489	1.46787	5.31592	3.62152
RT_5.213 m/z_1592.1547	27089 ± 9782		24876 ± 11699		20107 ± 10689		6229 ± 1843		1.08898	1.34724	4.34899	1.23715	3.99363	3.22808
RT_5.213 m/z_1610.127	1843 ± 806		1387 ± 538		1158 ± 364		474 ± 76		1.32845	1.59051	3.89108	1.19726	2.92903	2.44643
RT_5.214 m/z_1590.1435	52581 ± 27678		50050 ± 23764		40390 ± 21779		12533 ± 3695		1.05056	1.30182	4.19537	1.23916	3.99346	3.2227
RT_5.214 m/z_1593.1536	10344 ± 3834		9010 ± 4093		7418 ± 3518		2496 ± 652		1.14804	1.39454	4.14427	1.21472	3.60987	2.97177
RT_5.218 m/z_1183.8355	4206 ± 1580		2834 ± 794		1858 ± 1156		921 ± 199		1.48437	2.2639	4.56601	1.52516	3.07606	2.01688
RT_5.22 m/z_811.5948	42657 ± 10111		40162 ± 10803		45373 ± 12244		20523 ± 3893		1.06212	0.940131	2.07844	0.885146	1.95688	2.2108
RT_5.221 m/z_830.5677	54218 ± 9288		42364 ± 10917		48939 ± 18794		21761 ± 5099		1.2798	1.10787	2.4915	0.865653	1.94678	2.24892
RT_5.223 m/z_1616.1551	6613 ± 1936		6574 ± 3350		8746 ± 4017		2154 ± 644		1.00586	0.756065	3.07052	0.75166	3.05263	4.06119
RT_5.225 m/z_812.5943	6764 ± 1351		6489 ± 1555		7095 ± 1808		3433 ± 568		1.0423	0.953273	1.96999	0.914588	1.89005	2.06656
RT_5.232 m/z_768.5863	3373 ± 814		3000 ± 264		1759 ± 248		3660 ± 614		1.12443	1.91714	0.92148	1.70499	0.819512	0.480654
RT_5.232 m/z_793.0546	8499 ± 2252		5955 ± 1372		4057 ± 1646		3008 ± 834		1.42718	2.09482	2.8259	1.4678	1.98006	1.349
RT_5.232 m/z_854.581	1933 ± 443		1810 ± 587		2209 ± 576		940 ± 155		1.06796	0.875252	2.05661	0.819556	1.92574	2.34973
RT_5.236 m/z_1563.1171	17725 ± 6474		11570 ± 2657		7157 ± 3601		4095 ± 920		1.53191	2.47653	4.32861	1.61663	2.82564	1.74786
RT_5.237 m/z_1171.8347	7165 ± 1749		5005 ± 1097		3071 ± 1303		2232 ± 682		1.43169	2.33286	3.20994	1.62945	2.24207	1.37597
RT_5.237_5.234 m/z_1540.1301_1562.1133	209508 ± 71889		172094 ± 31867		97797 ± 38535		62246 ± 11321		1.2174	2.14228	3.3658	1.75972	2.76474	1.57113
RT_5.238 m/z_1584.1195	1740 ± 569		1536 ± 345		958 ± 336		588 ± 79		1.13285	1.81598	2.95708	1.60302	2.6103	1.62836
RT_5.239 m/z_1490.1174	4300 ± 3466		7040 ± 3051		3853 ± 1046		1116 ± 212		0.610777	1.1161	3.85246	1.82735	6.30747	3.4517
RT_5.239 m/z_842.5474	782 ± 200		651 ± 198		839 ± 200		414 ± 59		1.20214	0.932047	1.88787	0.775323	1.57042	2.02551
RT_5.241 m/z_747.5205	561 ± 181		701 ± 186		799 ± 387		171 ± 52		0.800616	0.702165	3.27787	0.877031	4.09419	4.66823
RT_5.242 m/z_1184.842	4597 ± 927		3237 ± 833		3548 ± 1214		1809 ± 407		1.42003	1.29582	2.54186	0.912529	1.79001	1.96159
RT_5.242 m/z_734.5335	2640 ± 988		2243 ± 531		2548 ± 817		613 ± 105		1.17692	1.03615	4.30467	0.880395	3.65758	4.15448
RT_5.242 m/z_736.5329	1131 ± 430		973 ± 225		1042 ± 324		279 ± 44		1.16266	1.08585	4.05127	0.933932	3.48448	3.73098
RT_5.243 m/z_700.5716	7062 ± 2659		5812 ± 1124		5393 ± 1960		1470 ± 172		1.21509	1.30932	4.80242	1.07755	3.95231	3.66788
RT_5.245 m/z_1567.1499	80387 ± 24244		76464 ± 29190		87578 ± 27233		30062 ± 5348		1.0513	0.917884	2.67399	0.873096	2.54351	2.91321
RT_5.255 m/z_1568.1483	40555 ± 10608		38903 ± 12918		45486 ± 14380		15519 ± 2586		1.04247	0.891603	2.61335	0.855277	2.50687	2.93107
RT_5.259 m/z_1549.1143	3351 ± 657		3415 ± 728		3604 ± 485		3105 ± 626		0.981222	0.929839	1.07927	0.947634	1.09992	1.1607
RT_5.269 m/z_742.5717	1295 ± 540		1048 ± 315		773 ± 141		3729 ± 627		1.23575	1.67579	0.347275	1.35608	0.281023	0.207231
RT_5.269 m/z_788.5228	1648 ± 597		1657 ± 532		1869 ± 659		1101 ± 265		0.994608	0.881841	1.49651	0.886622	1.50462	1.69702
RT_5.273 m/z_1539.1183	117131 ± 24808		91901 ± 18562		44421 ± 23514		50018 ± 12490		1.27454	2.63683	2.34175	2.06885	1.83734	0.888095
RT_5.273 m/z_761.1598	14014 ± 3589		12399 ± 1274		7907 ± 1610		7426 ± 1085		1.13021	1.77226	1.88711	1.56808	1.66969	1.0648
RT_5.273 m/z_762.5826	73367 ± 16333		65774 ± 5830		42814 ± 8313		39655 ± 4715		1.11545	1.71361	1.85013	1.53626	1.65864	1.07966
RT_5.274 m/z_1519.1432	216940 ± 73920		188948 ± 27989		93603 ± 26960		87852 ± 20986		1.14815	2.31767	2.46939	2.01862	2.15076	1.06546
RT_5.274 m/z_761.58	494017 ± 106348		439520 ± 39248		296920 ± 58599		273519 ± 41298		1.12399	1.66381	1.80615	1.48026	1.60691	1.08556
RT_5.275 m/z_1568.5924	4844 ± 1152		4055 ± 774		2110 ± 825		2114 ± 615		1.1946	2.2964	2.29167	1.92233	1.91836	0.997937
RT_5.275 m/z_615.5351	411 ± 336		741 ± 418		4376 ± 1451		114 ± 125		0.5541	0.093881	3.60258	0.16943	6.50167	38.3739
RT_5.277 m/z_102.9755	1480 ± 559		1137 ± 143		526 ± 198		424 ± 146		1.30179	2.81586	3.491	2.16306	2.68168	1.23976
RT_5.277 m/z_1160.3372	19738 ± 2655		16260 ± 3367		10143 ± 3166		10842 ± 3047		1.21389	1.94592	1.82053	1.60305	1.49975	0.935561
RT_5.277 m/z_1188.8145	5775 ± 702		5519 ± 681		4016 ± 872		4078 ± 713		1.04655	1.43816	1.41625	1.37419	1.35325	0.984766
RT_5.277 m/z_124.9997	7436 ± 1581		6755 ± 634		4722 ± 901		4051 ± 464		1.10085	1.57457	1.8356	1.43033	1.66744	1.16578
RT_5.277 m/z_1538.1149	113655 ± 24398		89700 ± 17798		50875 ± 19285		49370 ± 12391		1.26705	2.23398	2.30212	1.76314	1.81691	1.0305
RT_5.277 m/z_758.8057	1204264 ± 265112		1071749 ± 97233		710235 ± 131845		650963 ± 72550		1.12364	1.69559	1.84997	1.50901	1.64641	1.09105
RT_5.277 m/z_873.5513	262 ± 128		335 ± 107		1749 ± 574		143 ± 18		0.782508	0.14988	1.82869	0.191538	2.33696	12.201
RT_5.278 m/z_1520.1431	51375 ± 17560		45300 ± 8256		22460 ± 6580		21281 ± 5151		1.13412	2.28741	2.4141	2.01691	2.12861	1.05538
RT_5.278 m/z_184.0733	87131 ± 18867		78589 ± 7564		54396 ± 9656		47116 ± 5412		1.10869	1.60179	1.84928	1.44476	1.66798	1.15451
RT_5.278 m/z_760.929	60614 ± 13395		54357 ± 4835		35481 ± 6613		32255 ± 3796		1.11512	1.70834	1.87924	1.53198	1.68524	1.10004
RT_5.278 m/z_769.5632	8768 ± 1263		7678 ± 915		5175 ± 994		5422 ± 1006		1.14194	1.69415	1.61716	1.48357	1.41614	0.954552
RT_5.278 m/z_777.5451	8200 ± 1311		6866 ± 1094		4382 ± 1183		4128 ± 770		1.19444	1.87129	1.98632	1.56667	1.66298	1.06147
RT_5.279 m/z_1156.8244	4737 ± 1301		3696 ± 769		1844 ± 688		1833 ± 488		1.28168	2.56936	2.58466	2.00469	2.01662	1.00595
RT_5.279 m/z_185.0766	5592 ± 1269		5048 ± 744		3562 ± 694		3069 ± 317		1.10779	1.5701	1.82236	1.41733	1.64504	1.16066
RT_5.279 m/z_770.063	8133 ± 1120		7122 ± 1118		4947 ± 1168		4792 ± 987		1.14195	1.64388	1.69704	1.43954	1.48608	1.03233
RT_5.279 m/z_794.5309	5473 ± 1538		4973 ± 616		3127 ± 667		2782 ± 546		1.10064	1.75026	1.96711	1.59022	1.78725	1.1239
RT_5.28 m/z_1563.1284	2674 ± 889		2218 ± 244		1164 ± 308		1123 ± 206		1.2053	2.29669	2.38076	1.90549	1.97524	1.03661
RT_5.28 m/z_769.5709	7911 ± 1243		6544 ± 855		4715 ± 1099		5364 ± 1020		1.20898	1.67794	1.47506	1.3879	1.22009	0.879086
RT_5.28 m/z_805.5692	6729 ± 1745		5994 ± 521		3770 ± 735		3527 ± 513		1.12253	1.78493	1.90776	1.5901	1.69952	1.06882
RT_5.281 m/z_1188.3109	4422 ± 470		4251 ± 528		2919 ± 558		3196 ± 444		1.04024	1.51519	1.38376	1.45659	1.33023	0.913254
RT_5.281 m/z_1189.3138	5602 ± 578		5412 ± 762		3742 ± 740		3837 ± 462		1.03516	1.49716	1.4601	1.44631	1.41051	0.975247
RT_5.281 m/z_1550.0914	1363 ± 225		1260 ± 86		973 ± 128		974 ± 99		1.08175	1.4004	1.39916	1.29458	1.29343	0.999112
RT_5.281 m/z_778.0454	7770 ± 1621		6287 ± 1037		4100 ± 1203		3832 ± 827		1.2358	1.89512	2.02734	1.53352	1.64051	1.06977
RT_5.282 m/z_1551.0943	1285 ± 275		1230 ± 67		929 ± 112		884 ± 98		1.0445	1.38389	1.45346	1.32493	1.39154	1.05027
RT_5.282 m/z_1552.0936	1092 ± 226		1002 ± 53		773 ± 113		754 ± 75		1.09008	1.41231	1.44801	1.2956	1.32835	1.02528
RT_5.282 m/z_1628.1068	1006 ± 153		943 ± 65		701 ± 88		673 ± 112		1.06661	1.43555	1.49533	1.34589	1.40194	1.04164
RT_5.282 m/z_1629.1105	992 ± 201		929 ± 68		669 ± 102		677 ± 80		1.06753	1.48161	1.46452	1.38789	1.37188	0.988467
RT_5.283 m/z_1160.8375	10406 ± 1695		8492 ± 1694		5498 ± 1927		5543 ± 1398		1.22531	1.89259	1.87715	1.54457	1.53197	0.991843
RT_5.283 m/z_1527.6192	5659 ± 675		6846 ± 731		4724 ± 917		5312 ± 1174		0.826618	1.19794	1.06533	1.4492	1.28879	0.889306
RT_5.283 m/z_1597.0768	5845 ± 839		5538 ± 623		3298 ± 919		3252 ± 776		1.05537	1.77222	1.79729	1.67924	1.70299	1.01414
RT_5.284 m/z_1159.3336	19447 ± 2833		15387 ± 2996		9758 ± 3178		10605 ± 2918		1.26391	1.993	1.83378	1.57686	1.45089	0.920112
RT_5.285 m/z_1560.1202	15584 ± 5247		12947 ± 1847		6414 ± 1829		6162 ± 1167		1.20369	2.42967	2.52919	2.01853	2.10121	1.04096
RT_5.286 m/z_1528.1234	6804 ± 934		7685 ± 724		5822 ± 1567		6154 ± 1216		0.885264	1.16851	1.10546	1.31995	1.24873	0.946041
RT_5.286 m/z_781.557	224902 ± 26186		179946 ± 39505		144581 ± 38505		141704 ± 36372		1.24983	1.55555	1.58713	1.24461	1.26988	1.0203
RT_5.288 m/z_796.5307	13455 ± 1479		10865 ± 2103		6199 ± 5387		8665 ± 1853		1.23843	2.17074	1.55286	1.75282	1.2539	0.715361
RT_5.296 m/z_367.2456	961 ± 174		946 ± 101		877 ± 96		747 ± 59		1.0155	1.09637	1.28564	1.07963	1.26601	1.17263
RT_5.303 m/z_839.5139	7872 ± 1158		7475 ± 595		6458 ± 705		6705 ± 784		1.05311	1.21896	1.17402	1.15748	1.11481	0.963135
RT_5.304 m/z_1476.1548	6481 ± 948		6557 ± 402		5209 ± 574		5267 ± 834		0.988441	1.24422	1.23061	1.25877	1.245	0.989061
RT_5.304 m/z_1552.1263	4884 ± 1306		3502 ± 682		2466 ± 960		1571 ± 371		1.39454	1.9807	3.10894	1.42032	2.22936	1.56962
RT_5.305 m/z_772.5827	2768 ± 581		2869 ± 697		6516 ± 2242		1500 ± 217		0.964492	0.424732	1.84466	0.440369	1.91258	4.34312
RT_5.307 m/z_840.5117	7739 ± 561		6946 ± 707		5797 ± 624		6154 ± 756		1.11419	1.33502	1.25762	1.1982	1.12873	0.942023
RT_5.307 m/z_860.5194	859 ± 99		813 ± 107		743 ± 84		771 ± 66		1.05659	1.15699	1.11418	1.09502	1.05451	0.963003
RT_5.316 m/z_1172.8429	9370 ± 1991		6759 ± 1286		4843 ± 2101		3241 ± 853		1.38626	1.93489	2.89132	1.39576	2.0857	1.49431
RT_5.319 m/z_1172.3408	6883 ± 1460		5183 ± 1317		3590 ± 1478		2291 ± 549		1.32787	1.9175	3.00486	1.44404	2.26291	1.56707
RT_5.323 m/z_1542.1472	178233 ± 45750		168765 ± 23722		137220 ± 42582		60810 ± 12164		1.0561	1.29888	2.931	1.22989	2.77531	2.25656
RT_5.327 m/z_1173.3454	7051 ± 1446		5189 ± 1240		3823 ± 1453		2440 ± 661		1.35889	1.84425	2.89006	1.35717	2.12678	1.56707
RT_5.334 m/z_794.0619	10649 ± 2217		7580 ± 2039		6299 ± 2478		3911 ± 1013		1.40486	1.69068	2.72292	1.20345	1.93821	1.61055
RT_5.336 m/z_1586.1334	1910 ± 462		1675 ± 151		1421 ± 431		709 ± 102		1.14057	1.34437	2.69427	1.17868	2.36221	2.00412
RT_5.338 m/z_821.5898	26601 ± 14413		16917 ± 7264		30093 ± 8490		27647 ± 4598		1.57239	0.883944	0.962139	0.562168	0.611898	1.08846
RT_5.341 m/z_730.5761	1398 ± 129		1262 ± 168		831 ± 112		2878 ± 565		1.10781	1.68231	0.485844	1.51859	0.438563	0.288795
RT_5.342 m/z_822.5832	8906 ± 5703		6072 ± 2990		11662 ± 1821		8885 ± 1484		1.46658	0.763655	1.00236	0.520706	0.683468	1.31258
RT_5.343 m/z_1185.8504	4340 ± 1047		2935 ± 748		3286 ± 1471		1262 ± 244		1.47903	1.3207	3.43996	0.892954	2.32583	2.60465
RT_5.343 m/z_822.5726	9887 ± 3763		6379 ± 1887		9281 ± 3451		1739 ± 1240		1.54988	1.06537	5.68555	0.68739	3.66838	5.33669
RT_5.344 m/z_816.6114	7433 ± 1418		6414 ± 443		6962 ± 875		6344 ± 594		1.15895	1.0677	1.17179	0.921259	1.01107	1.09749
RT_5.352 m/z_297.0475	808 ± 906		362 ± 149		465 ± 134		426 ± 106		2.23182	1.73536	1.89564	0.777551	0.84937	1.09237
RT_5.352 m/z_952.2335	2381 ± 2865		1033 ± 485		1158 ± 382		1192 ± 388		2.30435	2.05603	1.99685	0.892241	0.866557	0.971214
RT_5.352 m/z_953.2327	2161 ± 2567		946 ± 426		1112 ± 333		1121 ± 334		2.28548	1.94348	1.92835	0.850361	0.843741	0.992214
RT_5.353 m/z_239.0598	4756 ± 5407		2007 ± 983		2487 ± 714		2467 ± 762		2.37001	1.91243	1.92755	0.806929	0.813308	1.00791
RT_5.353 m/z_816.602	7286 ± 1595		5059 ± 1796		6956 ± 878		6025 ± 740		1.44023	1.04752	1.20938	0.727326	0.839712	1.15452
RT_5.353 m/z_91.0193	1757 ± 1867		812 ± 309		928 ± 252		923 ± 260		2.16452	1.89442	1.90473	0.875213	0.879978	1.00544
RT_5.354 m/z_313.0786	7588 ± 9242		3129 ± 1575		3800 ± 1096		3836 ± 1081		2.42549	1.99667	1.97814	0.823202	0.815562	0.990719
RT_5.355 m/z_165.0405	4405 ± 5150		1916 ± 904		2263 ± 691		2248 ± 684		2.29904	1.94617	1.95929	0.846514	0.852224	1.00675
RT_5.355 m/z_387.0981	387 ± 391		176 ± 82		202 ± 66		199 ± 45		2.19394	1.91085	1.94133	0.870969	0.884863	1.01595
RT_5.357 m/z_223.0282	1456 ± 1688		668 ± 238		776 ± 230		776 ± 239		2.17811	1.87682	1.87565	0.861671	0.861134	0.999377
RT_5.358 m/z_149.0098	493 ± 521		219 ± 93		256 ± 85		260 ± 83		2.25422	1.92964	1.89383	0.856013	0.840127	0.981441
RT_5.365 m/z_831.5837	1034 ± 147		960 ± 134		1185 ± 195		571 ± 77		1.07635	0.872266	1.81097	0.810394	1.68251	2.07616
RT_5.368 m/z_718.5795	30116 ± 22605		51720 ± 11101		47984 ± 17906		8778 ± 12282		0.582285	0.627621	3.43073	1.07786	5.89184	5.46625
RT_5.374 m/z_805.9852	1308 ± 2264		1840 ± 2364		2785 ± 3779		860 ± 2242		0.710758	0.469483	1.52125	0.660538	2.14032	3.24027
RT_5.374 m/z_889.5779	8913 ± 3044		8075 ± 851		6862 ± 1509		3776 ± 795		1.10371	1.29887	2.36012	1.17682	2.13834	1.81705
RT_5.38 m/z_793.5911	53045 ± 16446		45732 ± 7513		36093 ± 6980		29723 ± 3038		1.15993	1.4697	1.78467	1.26706	1.5386	1.2143
RT_5.383 m/z_846.5987	3295 ± 894		3450 ± 973		14938 ± 3658		2267 ± 349		0.955147	0.220588	1.45326	0.230946	1.52151	6.58814
RT_5.384 m/z_629.5505	28556 ± 16577		22622 ± 2483		19156 ± 4260		10420 ± 2351		1.26229	1.49067	2.74041	1.18092	2.17097	1.83837
RT_5.387 m/z_866.5263	4630 ± 1027		3850 ± 636		3766 ± 891		1856 ± 275		1.20274	1.22947	2.49495	1.02222	2.07438	2.02929
RT_5.389 m/z_1569.1647	50442 ± 18801		40445 ± 11757		54862 ± 19760		10032 ± 2386		1.24716	0.919432	5.02826	0.737221	4.03177	5.46888
RT_5.393 m/z_888.5644	2601 ± 1531		2933 ± 548		2748 ± 683		1432 ± 360		0.886832	0.946569	1.81629	1.06736	2.04807	1.91881
RT_5.395 m/z_786.9482	11615 ± 3508		10311 ± 1426		10988 ± 2366		3390 ± 1096		1.12652	1.05708	3.42617	0.938355	3.04137	3.24117
RT_5.396 m/z_819.5496	1300 ± 315		1070 ± 202		1170 ± 209		640 ± 91		1.21414	1.11035	2.03124	0.914519	1.67299	1.82936
RT_5.398 m/z_1613.1531	616 ± 227		503 ± 105		657 ± 193		189 ± 30		1.22538	0.937559	3.26115	0.765114	2.66132	3.47834
RT_5.4 m/z_820.5465	1042 ± 186		947 ± 195		1061 ± 164		544 ± 65		1.10088	0.98197	1.91621	0.89199	1.74063	1.9514
RT_5.408 m/z_966.0007	43867 ± 106449		49728 ± 106805		168227 ± 142950		63371 ± 111685		0.882143	0.260762	0.692231	0.295601	0.784715	2.65464
RT_5.412 m/z_716.5434	4801 ± 1848		5920 ± 2146		4622 ± 932		1905 ± 454		0.810982	1.03856	2.52028	1.28062	3.10769	2.42671
RT_5.414 m/z_1592.1606	16497 ± 9146		20379 ± 9000		16392 ± 9382		2224 ± 442		0.809495	1.00639	7.41731	1.24323	9.16288	7.37025
RT_5.415 m/z_787.5954	138005 ± 35932		125267 ± 16818		122019 ± 24864		50501 ± 6103		1.10169	1.13102	2.73271	1.02662	2.48047	2.41616
RT_5.416 m/z_1593.1641	14979 ± 8660		19128 ± 8204		15516 ± 9077		1918 ± 413		0.783085	0.965345	7.81117	1.23275	9.97487	8.09159
RT_5.418 m/z_820.6079	12443 ± 5193		14929 ± 14608		18480 ± 3511		5734 ± 3628		0.833492	0.67333	2.17	0.807842	2.6035	3.22279
RT_5.422 m/z_692.5594	12972 ± 3469		15967 ± 4391		7825 ± 1198		2156 ± 349		0.812444	1.65777	6.01576	2.04047	7.40453	3.62883
RT_5.422 m/z_766.5583	34296 ± 14012		60017 ± 14547		54563 ± 12001		35390 ± 14687		0.571434	0.628556	0.969095	1.09996	1.6959	1.54178
RT_5.422 m/z_852.5745	7254 ± 2726		9017 ± 2062		6689 ± 1890		3614 ± 683		0.804496	1.08453	2.00701	1.34808	2.49475	1.85058
RT_5.423 m/z_1550.1499	2875 ± 1238		2607 ± 540		1862 ± 902		760 ± 290		1.10271	1.54425	3.78193	1.40041	3.42968	2.44905
RT_5.424 m/z_1591.1473	4893 ± 2965		3758 ± 1131		3883 ± 2235		821 ± 304		1.30196	1.26017	5.96012	0.967905	4.5778	4.7296
RT_5.426 m/z_764.5246	1307 ± 182		1510 ± 298		1941 ± 417		978 ± 124		0.865784	0.673551	1.33696	0.777967	1.54422	1.98495
RT_5.426 m/z_788.5951	21164 ± 5951		19150 ± 2574		18044 ± 4095		7500 ± 938		1.10517	1.17289	2.82189	1.06128	2.55336	2.40593
RT_5.428 m/z_767.5629	29083 ± 14403		29545 ± 5557		26162 ± 5396		18041 ± 4569		0.984333	1.11165	1.61205	1.12935	1.6377	1.45013
RT_5.431 m/z_789.5699	2999 ± 1247		2625 ± 706		2523 ± 680		1307 ± 224		1.14234	1.18843	2.2941	1.04035	2.00823	1.93035
RT_5.434 m/z_749.555	4848 ± 3519		7489 ± 3875		15129 ± 2618		1504 ± 579		0.647321	0.32044	3.22323	0.495024	4.97933	10.0588
RT_5.436 m/z_748.5668	14360 ± 12643		26568 ± 13410		66486 ± 13745		4981 ± 1096		0.540509	0.215988	2.88312	0.3996	5.33408	13.3485
RT_5.441 m/z_445.3666	8717 ± 3356		7334 ± 5937		4081 ± 1414		4772 ± 1424		1.18843	2.13566	1.82641	1.79704	1.53682	0.855199
RT_5.446 m/z_814.5805	2025 ± 923		1624 ± 927		1365 ± 410		890 ± 578		1.24709	1.48398	2.27469	1.18995	1.824	1.53283
RT_5.447 m/z_785.5898	2371232 ± 876915		2281120 ± 283131		2066223 ± 565564		792061 ± 163948		1.0395	1.14762	2.99375	1.104	2.87998	2.60867
RT_5.448 m/z_1571.1705	7931 ± 4557		7224 ± 2088		7732 ± 4143		885 ± 428		1.09785	1.02565	8.96122	0.93424	8.16252	8.73707
RT_5.448 m/z_1594.1716	10103 ± 5354		11707 ± 4644		9621 ± 5605		1124 ± 340		0.862983	1.05006	8.98674	1.21678	10.4136	8.5583
RT_5.448 m/z_807.5728	102519 ± 45154		78820 ± 18891		71906 ± 32204		23396 ± 5488		1.30067	1.42573	4.38198	1.09615	3.36901	3.07349
RT_5.448 m/z_842.6347	7193 ± 1373		6248 ± 945		5237 ± 937		2966 ± 503		1.15137	1.37358	2.42523	1.193	2.10638	1.76563
RT_5.449 m/z_1570.1676	22343 ± 13580		20270 ± 5982		21479 ± 12084		1881 ± 904		1.10225	1.04023	11.8788	0.943732	10.7768	11.4194
RT_5.449 m/z_1612.1483	633 ± 304		595 ± 134		639 ± 226		195 ± 46		1.06319	0.991058	3.24809	0.932154	3.05504	3.2774
RT_5.451 m/z_1568.1622	46377 ± 28167		41468 ± 13384		44197 ± 24439		3703 ± 1845		1.11838	1.04933	12.5243	0.938255	11.1986	11.9355
RT_5.451 m/z_394.3655	191 ± 290		311 ± 347		151 ± 210		0 ± 0		0.611795	1.26099	#DIV/0!	2.06114	#DIV/0!	#DIV/0!
RT_5.452 m/z_856.5816	3328 ± 1313		3650 ± 1484		3257 ± 1574		896 ± 132		0.911828	1.02164	3.71513	1.12043	4.07438	3.63643
RT_5.453 m/z_818.5489	2526 ± 701		2370 ± 252		2276 ± 371		1230 ± 161		1.06558	1.10981	2.0537	1.04151	1.92732	1.85051
RT_5.455 m/z_1530.1454	2416 ± 1415		3472 ± 1422		10334 ± 4785		410 ± 124		0.695763	0.233788	5.88695	0.336016	8.46113	25.1807
RT_5.459 m/z_786.8373	26868 ± 11770		26012 ± 3883		24193 ± 8036		5311 ± 3330		1.03291	1.11053	5.05863	1.07515	4.89748	4.55514
RT_5.46 m/z_837.6125	4624 ± 1094		5322 ± 1116		4137 ± 1156		2042 ± 350		0.868723	1.11748	2.26453	1.28635	2.60674	2.02645
RT_5.46 m/z_886.5363	855 ± 233		841 ± 79		750 ± 131		461 ± 76		1.01665	1.14065	1.85497	1.12197	1.82459	1.62624
RT_5.463 m/z_1595.1755	5645 ± 3016		6120 ± 2126		7298 ± 4588		688 ± 269		0.922424	0.773522	8.20351	0.838576	8.89343	10.6054
RT_5.465 m/z_429.3728	6442 ± 1435		5943 ± 1801		4493 ± 776		3534 ± 708		1.084	1.43393	1.82274	1.32282	1.6815	1.27115
RT_5.465 m/z_897.5658	844 ± 286		807 ± 106		753 ± 139		403 ± 41		1.04481	1.12038	2.09188	1.07232	2.00216	1.86712
RT_5.478 m/z_1620.1894	1273 ± 624		1582 ± 655		2348 ± 1410		205 ± 67		0.804631	0.5421	6.21944	0.673725	7.72955	11.4729
RT_5.479 m/z_860.6191	4066 ± 918		4946 ± 758		5234 ± 1231		1940 ± 187		0.821994	0.776715	2.09611	0.944916	2.55004	2.69869
RT_5.481 m/z_830.5808	4955 ± 1768		4896 ± 722		3771 ± 738		2155 ± 376		1.01204	1.31413	2.2995	1.2985	2.27214	1.74982
RT_5.485 m/z_1556.1595	2053 ± 1013		1759 ± 580		3291 ± 1793		309 ± 76		1.16732	0.623919	6.65427	0.534489	5.70047	10.6653
RT_5.485 m/z_749.5371	17168 ± 4344		15405 ± 1303		8105 ± 5361		9749 ± 2642		1.11441	2.11802	1.76088	1.90057	1.5801	0.831381
RT_5.487 m/z_788.5774	4617 ± 5775		0 ± 0		302 ± 855		1939 ± 1718		#DIV/0!	15.2646	2.38114	0	0	0.155991
RT_5.502 m/z_832.5831	19837 ± 7981		18710 ± 5747		27666 ± 14156		5463 ± 1277		1.06026	0.717013	3.63133	0.676259	3.42493	5.06453
RT_5.507 m/z_556.5289	3459 ± 669		3660 ± 958		2024 ± 796		613 ± 222		0.945034	1.70877	5.63898	1.80815	5.96696	3.30003
RT_5.508 m/z_719.5801	7264 ± 1720		7860 ± 2189		5815 ± 1130		2578 ± 340		0.924103	1.24908	2.81774	1.35167	3.04917	2.25586
RT_5.51 m/z_813.6099	13652 ± 4961		15181 ± 3096		25322 ± 8544		4564 ± 984		0.899244	0.539115	2.9909	0.59952	3.32602	5.5478
RT_5.515 m/z_810.6009	519435 ± 190886		582173 ± 122411		951371 ± 310329		167142 ± 42977		0.892234	0.545985	3.10774	0.61193	3.4831	5.69199
RT_5.518 m/z_590.4905	883 ± 192		884 ± 228		573 ± 251		100 ± 30		0.998975	1.54178	8.81922	1.54336	8.82826	5.72016
RT_5.52 m/z_814.6059	2928 ± 907		2890 ± 438		4295 ± 1451		1220 ± 210		1.0134	0.681791	2.39938	0.672779	2.36767	3.51924
RT_5.52 m/z_833.5874	9930 ± 4098		8630 ± 2573		14054 ± 6558		2877 ± 693		1.15075	0.706571	3.45191	0.61401	2.9997	4.88543
RT_5.52 m/z_906.6065	2746 ± 2353		4471 ± 1804		13528 ± 5362		555 ± 177		0.61414	0.202975	4.94522	0.330503	8.05226	24.3637
RT_5.523 m/z_187.9418	1885 ± 376		1737 ± 130		1523 ± 127		1127 ± 136		1.08542	1.23777	1.67171	1.14036	1.54015	1.35059
RT_5.526 m/z_231.9318	4380 ± 944		4294 ± 424		3661 ± 449		2610 ± 334		1.01989	1.19625	1.67827	1.17291	1.64553	1.40295
RT_5.534 m/z_741.5258	1258 ± 371		1005 ± 188		920 ± 133		1054 ± 261		1.25228	1.36801	1.19367	1.09241	0.953194	0.872557
RT_5.536 m/z_844.561	649 ± 125		719 ± 120		902 ± 159		427 ± 84		0.902092	0.719001	1.51944	0.797037	1.68435	2.11327
RT_5.545 m/z_742.5627	58778 ± 13295		44796 ± 10997		28292 ± 6332		32032 ± 8332		1.31212	2.07754	1.83496	1.58335	1.39848	0.88324
RT_5.547 m/z_879.592	570 ± 184		1992 ± 3562		647 ± 166		258 ± 46		0.286206	0.880591	2.21198	3.07678	7.72864	2.51193
RT_5.549 m/z_743.5696	26583 ± 6037		20476 ± 4264		12326 ± 2788		14549 ± 3863		1.29826	2.15674	1.8272	1.66125	1.40741	0.847202
RT_5.552 m/z_655.5673	3163 ± 981		2991 ± 732		2748 ± 1158		947 ± 212		1.0575	1.15125	3.33885	1.08866	3.15731	2.90018
RT_5.556_5.556 m/z_889.5805_911.5614	8493 ± 7964		16247 ± 9337		53686 ± 21237		1687 ± 580		0.522754	0.158196	5.0342	0.30262	9.63015	31.8225
RT_5.56 m/z_629.5501	18889 ± 20756		38769 ± 22760		150476 ± 63273		3207 ± 1294		0.48722	0.125527	5.88969	0.257639	12.0884	46.9199
RT_5.561 m/z_1221.828	9364 ± 1581		9814 ± 533		7368 ± 362		4991 ± 657		0.954117	1.2708	1.87593	1.33192	1.96614	1.47617
RT_5.561 m/z_799.5972	6463 ± 1699		4543 ± 1882		19378 ± 10289		3271 ± 952		1.42261	0.33351	1.97572	0.234435	1.38879	5.92401
RT_5.561 m/z_913.5775	661 ± 146		566 ± 80		508 ± 105		437 ± 121		1.167	1.30009	1.51166	1.11405	1.29534	1.16273
RT_5.582 m/z_561.4861	223 ± 93		139 ± 51		636 ± 60		145 ± 34		1.60629	0.350344	1.5389	0.218107	0.958045	4.39254
RT_5.584 m/z_795.5954	51483 ± 51804		41398 ± 32569		23002 ± 18597		13247 ± 10114		1.24363	2.23821	3.88631	1.79974	3.12497	1.73635
RT_5.586 m/z_683.5359	1571 ± 907		1089 ± 1188		261 ± 55		2770 ± 1055		1.44305	6.01908	0.567111	4.17107	0.392994	0.094219
RT_5.591 m/z_656.5282	2639 ± 1774		1733 ± 2191		332 ± 150		6070 ± 1916		1.52317	7.95213	0.434765	5.22077	0.285434	0.0546728
RT_5.6 m/z_896.5623	366 ± 134		408 ± 122		607 ± 175		234 ± 90		0.896636	0.602669	1.56223	0.672145	1.74232	2.59219
RT_5.614 m/z_445.3652	2655 ± 1873		2358 ± 3835		825 ± 749		2806 ± 1027		1.12577	3.21581	0.946131	2.85656	0.840434	0.294212
RT_5.614 m/z_864.5288	1546 ± 643		1646 ± 765		3746 ± 1751		406 ± 120		0.939038	0.412653	3.80794	0.439442	4.05514	9.22794
RT_5.619 m/z_819.556	327 ± 186		338 ± 100		513 ± 114		194 ± 65		0.965017	0.636768	1.68425	0.659851	1.7453	2.645
RT_5.62 m/z_816.5925	6794 ± 2178		4863 ± 1141		6939 ± 2925		1618 ± 188		1.39697	0.978987	4.19889	0.700793	3.00572	4.28902
RT_5.623 m/z_788.5974	3331 ± 1253		4155 ± 1296		7763 ± 3285		1129 ± 45		0.801747	0.42912	2.9498	0.535231	3.67922	6.87407
RT_5.623 m/z_831.584	204 ± 37		245 ± 51		449 ± 141		120 ± 26		0.832697	0.453993	1.70159	0.545208	2.04346	3.74805
RT_5.631 m/z_818.5597	826 ± 328		733 ± 84		1049 ± 173		414 ± 259		1.12685	0.787495	1.99294	0.698848	1.7686	2.53074
RT_5.64 m/z_1606.1771	4872 ± 3243		3063 ± 1894		4262 ± 1388		995 ± 444		1.59045	1.14315	4.89785	0.718758	3.07953	4.28451
RT_5.648 m/z_1579.1814	1777 ± 750		1595 ± 561		2455 ± 1355		595 ± 253		1.1137	0.723823	2.98626	0.649928	2.68139	4.12568
RT_5.648 m/z_820.6179	14688 ± 6384		11443 ± 4185		15251 ± 2442		7814 ± 994		1.28354	0.963099	1.87974	0.750345	1.4645	1.95177
RT_5.655 m/z_835.6039	2341972 ± 1077418		1751300 ± 1020585		1742840 ± 319209		1044249 ± 199162		1.33728	1.34377	2.24273	1.00485	1.67709	1.66899
RT_5.656 m/z_858.5896	26144 ± 13685		17032 ± 5753		16165 ± 5672		7709 ± 1612		1.53498	1.61726	3.39128	1.05361	2.20934	2.09693
RT_5.656 m/z_916.5421	4183 ± 1940		3147 ± 1126		2831 ± 711		1640 ± 315		1.32919	1.47757	2.55139	1.11163	1.91951	1.72675
RT_5.656_5.662 m/z_1619.1810_1641.1599	6033 ± 4460		8492 ± 5828		37929 ± 22681		619 ± 170		0.710438	0.15906	9.74466	0.22389	13.7164	61.2642
RT_5.659 m/z_838.6161	22473 ± 10127		19326 ± 7310		17073 ± 3157		9492 ± 1571		1.16284	1.31627	2.36765	1.13194	2.0361	1.79876
RT_5.659 m/z_914.5417	8318 ± 4159		6364 ± 2202		5810 ± 1669		3208 ± 504		1.30701	1.4316	2.59302	1.09533	1.98394	1.81128
RT_5.66 m/z_1618.1772	5266 ± 4254		7392 ± 5268		34011 ± 21334		455 ± 177		0.712366	0.154824	11.5838	0.217338	16.261	74.8188
RT_5.66 m/z_1671.2019	8134 ± 6214		6915 ± 6260		5811 ± 2104		1348 ± 647		1.17626	1.39975	6.03336	1.19	5.12927	4.31031
RT_5.66 m/z_842.5902	360 ± 91		279 ± 29		591 ± 93		327 ± 46		1.28806	0.608573	1.10055	0.472471	0.854424	1.80842
RT_5.66 m/z_892.6525	5906 ± 1781		4922 ± 810		3411 ± 382		3004 ± 530		1.2	1.73132	1.96612	1.44276	1.63844	1.13562
RT_5.661 m/z_872.5553	5195 ± 2666		3498 ± 1304		3303 ± 1175		1452 ± 263		1.4849	1.57252	3.57643	1.05901	2.40852	2.27432
RT_5.662 m/z_765.5652	161 ± 38		131 ± 55		110 ± 24		133 ± 30		1.23515	1.46243	1.21203	1.18401	0.981283	0.828777
RT_5.662_5.659 m/z_1668.1932_1690.1727	38313 ± 31611		31169 ± 30147		26101 ± 10218		5777 ± 2955		1.22919	1.46784	6.63243	1.19415	5.39578	4.5185
RT_5.663 m/z_836.8588	25954 ± 18838		20936 ± 15738		20413 ± 4481		7397 ± 6262		1.2397	1.27146	3.5087	1.02562	2.83027	2.75959
RT_5.664 m/z_747.591	2857 ± 329		2773 ± 306		540 ± 640		2132 ± 248		1.03029	5.28984	1.34005	5.13434	1.30065	0.253325
RT_5.665 m/z_1645.1934	3728 ± 2259		3459 ± 1584		6338 ± 3490		415 ± 139		1.07795	0.588256	8.97798	0.545717	8.32874	15.262
RT_5.666 m/z_1646.1983	2225 ± 1335		2060 ± 970		3453 ± 1930		223 ± 124		1.08003	0.644395	9.99659	0.596645	9.25583	15.5131
RT_5.666 m/z_754.5953	3734 ± 1024		2931 ± 512		2331 ± 406		1436 ± 324		1.27385	1.60223	2.60031	1.25778	2.0413	1.62293
RT_5.668 m/z_870.5618	928 ± 221		778 ± 266		655 ± 67		934 ± 88		1.19326	1.41788	0.993621	1.18824	0.832694	0.700778
RT_5.669 m/z_856.5955	320 ± 38		321 ± 72		487 ± 138		178 ± 22		0.999501	0.657787	1.80005	0.658116	1.80095	2.73653
RT_5.672 m/z_781.6004	2639 ± 879		1800 ± 910		1140 ± 882		859 ± 432		1.46616	2.31556	3.0719	1.57934	2.0952	1.32663
RT_5.673 m/z_864.581	446 ± 161		326 ± 160		721 ± 266		303 ± 43		1.369	0.619005	1.47126	0.452159	1.0747	2.37681
RT_5.673_5.664 m/z_868.5620_936.5488	2599 ± 693		2164 ± 648		1829 ± 162		2627 ± 294		1.20118	1.42119	0.989376	1.18316	0.823667	0.696158
RT_5.675 m/z_1568.1635	11381 ± 7521		8887 ± 4820		15935 ± 9935		1403 ± 674		1.2807	0.714227	8.11298	0.557685	6.33481	11.3591
RT_5.677 m/z_882.5978	2669 ± 865		2304 ± 411		3911 ± 1273		1160 ± 260		1.15811	0.682319	2.30146	0.589165	1.98725	3.373
RT_5.681 m/z_860.6173	47954 ± 13086		53802 ± 11649		92000 ± 23719		33595 ± 5227		0.891297	0.521241	1.42741	0.584811	1.6015	2.73849
RT_5.682 m/z_865.5714	1464 ± 764		1639 ± 573		3416 ± 1080		425 ± 58		0.893029	0.428524	3.44447	0.479854	3.85707	8.038
RT_5.686 m/z_780.5923	4845 ± 1433		3362 ± 560		2416 ± 527		1268 ± 883		1.44112	2.00549	3.82053	1.39162	2.65109	1.90504
RT_5.691 m/z_1644.1892	4704 ± 3051		3350 ± 1541		6167 ± 3510		534 ± 191		1.40405	0.762834	8.80802	0.54331	6.2733	11.5464
RT_5.697 m/z_605.55	9535 ± 6131		10440 ± 4638		24599 ± 6954		2496 ± 521		0.913314	0.387603	3.82001	0.424392	4.18258	9.85547
RT_5.697 m/z_904.6051	429 ± 68		431 ± 62		649 ± 74		578 ± 73		0.997067	0.661596	0.742978	0.663542	0.745164	1.12301
RT_5.739 m/z_800.606	5981 ± 1533		4621 ± 581		6843 ± 3552		3242 ± 261		1.29413	0.874007	1.84463	0.675361	1.42538	2.11054
RT_5.744 m/z_771.6044	8512 ± 1726		7375 ± 673		6631 ± 1311		5192 ± 885		1.15416	1.28364	1.63928	1.11219	1.42033	1.27706
RT_5.75 m/z_1494.1465	7244 ± 3765		8269 ± 3186		8099 ± 2826		1344 ± 351		0.875957	0.894395	5.3884	1.02105	6.15144	6.02463
RT_5.751 m/z_1595.18	7658 ± 4026		8498 ± 2171		11619 ± 3964		1881 ± 477		0.901084	0.659071	4.07103	0.73142	4.51793	6.17693
RT_5.754 m/z_818.6356	6147 ± 1260		6197 ± 698		4869 ± 305		3371 ± 513		0.991962	1.26243	1.8238	1.27266	1.83858	1.44467
RT_5.762 m/z_862.534	597 ± 63		603 ± 66		547 ± 72		596 ± 84		0.99031	1.09162	1.00112	1.10231	1.01092	0.917092
RT_5.763 m/z_1594.1753	8118 ± 3339		8554 ± 2379		11865 ± 4257		1953 ± 512		0.949004	0.684138	4.15604	0.720901	4.37937	6.07486
RT_5.764 m/z_783.6146	0 ± 0		10952 ± 15804		0 ± 0		6153 ± 7236		0	#DIV/0!	0	#DIV/0!	1.77987	0
RT_5.767 m/z_783.5939	86750 ± 44276		61543 ± 48773		20022 ± 31965		29121 ± 15940		1.40958	4.3328	2.97899	3.07383	2.11339	0.687544
RT_5.767 m/z_840.5271	9599 ± 2568		10820 ± 2120		9466 ± 1114		4416 ± 979		0.88713	1.014	2.17354	1.14301	2.45008	2.14354
RT_5.772 m/z_779.5987	1229 ± 440		991 ± 294		687 ± 164		453 ± 109		1.23988	1.7885	2.7114	1.44248	2.18683	1.51602
RT_5.777 m/z_762.9434	22315 ± 9758		31198 ± 8230		38203 ± 7302		8078 ± 1964		0.715266	0.584115	2.76258	0.81664	3.86231	4.72951
RT_5.777 m/z_779.5626	1035 ± 1663		2549 ± 1143		3805 ± 1289		433 ± 244		0.405958	0.272005	2.38812	0.670034	5.88268	8.77967
RT_5.778 m/z_760.8252	502152 ± 185245		647654 ± 149459		756340 ± 131612		146501 ± 126359		0.775341	0.663924	3.42764	0.8563	4.42082	5.1627
RT_5.779 m/z_762.8295	53919 ± 23638		72815 ± 19073		86307 ± 16365		20091 ± 4762		0.740484	0.624729	2.68366	0.843677	3.6242	4.29573
RT_5.781 m/z_783.5818	119990 ± 43854		123512 ± 44379		115807 ± 31387		39977 ± 11357		0.971481	1.03612	3.0015	1.06653	3.08961	2.89687
RT_5.781 m/z_796.5468	1167 ± 156		1309 ± 221		1465 ± 93		981 ± 106		0.892105	0.79673	1.18971	0.89309	1.3336	1.49324
RT_5.782 m/z_762.5924	1149852 ± 425895		1474813 ± 351935		1697083 ± 313424		489086 ± 93124		0.77966	0.677546	2.35102	0.869028	3.01545	3.46991
RT_5.783 m/z_1513.1339	21426 ± 6661		25251 ± 4286		23453 ± 2762		11907 ± 2324		0.848513	0.913563	1.79944	1.07666	2.1207	1.96969
RT_5.784 m/z_1535.1166	11383 ± 2681		10935 ± 2613		8735 ± 1408		5457 ± 959		1.04095	1.30315	2.08593	1.25189	2.00386	1.60068
RT_5.785 m/z_1511.127	49407 ± 14701		58780 ± 9989		54297 ± 6170		27047 ± 5182		0.840553	0.909947	1.82672	1.08256	2.17323	2.0075
RT_5.785 m/z_1554.1225	341 ± 112		501 ± 157		642 ± 66		193 ± 61		0.68124	0.531191	1.76869	0.779742	2.59628	3.32967
RT_5.785 m/z_794.5478	2572 ± 240		2901 ± 454		3307 ± 183		2163 ± 333		0.886835	0.77794	1.18925	0.877209	1.341	1.52871
RT_5.785_5.788 m/z_1520.1642_1542.1446	204890 ± 168945		366304 ± 158055		669638 ± 192943		39789 ± 15135		0.559344	0.305971	5.14947	0.547017	9.20626	16.8299
RT_5.787 m/z_1523.1723	28642 ± 24037		52220 ± 22767		99913 ± 30399		6042 ± 2121		0.548492	0.286669	4.7408	0.522649	8.64333	16.5376
RT_5.787 m/z_828.6104	17182 ± 10197		7488 ± 7108		11644 ± 2657		14552 ± 2638		2.29445	1.47558	1.18068	0.643106	0.514579	0.800147
RT_5.787_5.786 m/z_1556.1013_1534.1134	29170 ± 7945		28497 ± 6921		22507 ± 3555		13586 ± 2651		1.02363	1.29602	2.14712	1.26611	2.09756	1.6567
RT_5.788 m/z_772.0789	3054 ± 1762		3937 ± 1869		4739 ± 1369		838 ± 329		0.775873	0.644446	3.64587	0.830607	4.69906	5.65737
RT_5.789 m/z_1509.1084	2259 ± 205		2472 ± 346		2291 ± 196		2280 ± 408		0.914139	0.986251	0.991162	1.07889	1.08426	1.00498
RT_5.789 m/z_1510.1119	2122 ± 126		2284 ± 330		2226 ± 165		2051 ± 277		0.92903	0.953126	1.03425	1.02594	1.11326	1.08511
RT_5.789 m/z_1544.1567	7288 ± 5476		10610 ± 5349		19862 ± 7909		1294 ± 289		0.686937	0.366957	5.6324	0.534193	8.1993	15.349
RT_5.791 m/z_797.547	541 ± 64		601 ± 91		669 ± 49		464 ± 67		0.900029	0.809051	1.16715	0.898917	1.29679	1.44261
RT_5.792 m/z_726.5432	1877 ± 343		1776 ± 261		1042 ± 243		2205 ± 524		1.05687	1.80082	0.851065	1.70392	0.80527	0.472599
RT_5.793 m/z_1162.3549	2023 ± 1886		3210 ± 2005		6027 ± 2308		421 ± 147		0.63023	0.33569	4.80458	0.532647	7.62354	14.3126
RT_5.794 m/z_1543.1492	9018 ± 8713		15917 ± 9923		35106 ± 13487		1734 ± 617		0.566553	0.256877	5.20116	0.453402	9.18036	20.2477
RT_5.799 m/z_862.6291	4692 ± 967		3898 ± 546		5588 ± 2801		8712 ± 1171		1.20368	0.83957	0.53854	0.697504	0.447412	0.641447
RT_5.803 m/z_185.0766	2453 ± 430		2919 ± 607		3720 ± 686		1672 ± 330		0.840545	0.659511	1.46702	0.784624	1.74532	2.22441
RT_5.804 m/z_1525.1625	906 ± 1492		2370 ± 1693		5551 ± 1008		73 ± 119		0.382119	0.16318	12.3838	0.42704	32.4081	75.8901
RT_5.805 m/z_1525.1438	1119 ± 1552		2975 ± 1665		3298 ± 2161		122 ± 137		0.375966	0.33916	9.20102	0.902102	24.473	27.1289
RT_5.806 m/z_124.9997	3679 ± 546		4041 ± 696		4847 ± 828		2202 ± 400		0.91032	0.758959	1.67059	0.833728	1.83517	2.20116
RT_5.816_5.825 m/z_1570.1781_1592.1582	170716 ± 59713		191489 ± 43067		163129 ± 55424		35311 ± 7990		0.891515	1.04651	4.83458	1.17385	5.42289	4.61974
RT_5.817 m/z_732.5895	2167 ± 253		2205 ± 523		3129 ± 496		1754 ± 265		0.982937	0.692613	1.23544	0.704636	1.25689	1.78374
RT_5.817 m/z_795.5819	5486 ± 1307		5203 ± 1377		6210 ± 1661		7658 ± 1342		1.05443	0.883327	0.716387	0.837729	0.679407	0.81101
RT_5.818 m/z_1187.8659	2729 ± 1364		3037 ± 1463		3589 ± 1289		690 ± 155		0.89852	0.760488	3.9551	0.846379	4.40179	5.20074
RT_5.818_5.817 m/z_1563.1453_1585.1307	18086 ± 5500		13409 ± 5023		6718 ± 1254		8144 ± 994		1.34873	2.69205	2.2207	1.99598	1.64651	0.824911
RT_5.819 m/z_807.5757	8199 ± 1616		9124 ± 6478		6027 ± 1913		4285 ± 1243		0.898583	1.36021	1.91316	1.51372	2.12908	1.40652
RT_5.819_5.824 m/z_1571.1815_1593.1630	170026 ± 59062		189896 ± 44022		159259 ± 53099		35119 ± 8711		0.895362	1.0676	4.84149	1.19237	5.4073	4.53491
RT_5.822 m/z_1606.1188	3996 ± 983		2591 ± 564		1622 ± 390		1847 ± 413		1.54224	2.46455	2.16325	1.59803	1.40266	0.877744
RT_5.824 m/z_1569.1633	3146 ± 2507		2803 ± 1017		8507 ± 2839		814 ± 296		1.12254	0.369804	3.86628	0.329435	3.44423	10.455
RT_5.824 m/z_1614.1649	1195 ± 198		1294 ± 192		1230 ± 300		436 ± 96		0.923412	0.971223	2.73783	1.05178	2.96491	2.81895
RT_5.827 m/z_810.8455	424854 ± 117523		274275 ± 186834		30999 ± 87678		284 ± 319		1.549	13.7054	1498.36	8.8479	967.307	109.326
RT_5.828 m/z_1559.1243	1281 ± 401		899 ± 365		403 ± 51		913 ± 107		1.42475	3.18113	1.40277	2.23276	0.984573	0.440966
RT_5.834 m/z_808.0771	6525 ± 1485		5737 ± 1968		4675 ± 1568		2534 ± 761		1.1374	1.39558	2.57514	1.22698	2.26405	1.84522
RT_5.838 m/z_777.5272	657 ± 77		686 ± 67		661 ± 64		278 ± 50		0.95753	0.99351	2.36245	1.03758	2.46723	2.37788
RT_5.841 m/z_1623.2039	32288 ± 14445		25264 ± 19075		11595 ± 3203		6058 ± 1140		1.27802	2.78468	5.32969	2.1789	4.17027	1.91393
RT_5.841 m/z_813.217	4053 ± 1411		2872 ± 1503		1426 ± 400		1233 ± 432		1.4112	2.84183	3.28709	2.01376	2.32928	1.15668
RT_5.842_5.847 m/z_1621.1961_1643.1751	216849 ± 117915		168908 ± 143883		45885 ± 19828		25406 ± 6553		1.28383	4.72589	8.53552	3.68108	6.64847	1.80612
RT_5.843 m/z_812.9691	21907 ± 6328		16904 ± 6633		8772 ± 2460		8504 ± 1055		1.29593	2.49734	2.57596	1.92706	1.98773	1.03148
RT_5.843_5.845 m/z_1620.1918_1642.1723	207093 ± 111182		162646 ± 138251		47534 ± 20895		24364 ± 6060		1.27327	4.35678	8.5	3.42171	6.6757	1.95098
RT_5.844 m/z_682.54	1534 ± 793		757 ± 534		337 ± 95		6812 ± 2145		2.02498	4.55087	0.22514	2.24736	0.111181	0.0494719
RT_5.844 m/z_833.5873	154075 ± 39084		91642 ± 20605		48037 ± 24823		54464 ± 18116		1.68127	3.20745	2.82893	1.90776	1.68262	0.881985
RT_5.846 m/z_812.8566	51425 ± 15277		39513 ± 14895		21936 ± 5708		20323 ± 2610		1.30149	2.3443	2.53038	1.80125	1.94423	1.07938
RT_5.847 m/z_813.6115	235909 ± 62683		179575 ± 52401		118750 ± 22335		106589 ± 12567		1.31371	1.9866	2.21326	1.5122	1.68474	1.11409
RT_5.848 m/z_1622.2011	89172 ± 42002		68307 ± 54755		25716 ± 8234		15570 ± 2922		1.30546	3.46759	5.72718	2.65622	4.3871	1.65163
RT_5.854 m/z_1537.1405	2797 ± 331		2775 ± 484		5519 ± 448		2063 ± 192		1.00812	0.506852	1.35604	0.502771	1.34512	2.67541
RT_5.854_5.861 m/z_854.5906_922.5779	63095 ± 17895		48279 ± 20517		26179 ± 4764		31915 ± 3269		1.30688	2.4101	1.97697	1.84417	1.51274	0.820285
RT_5.856 m/z_1664.179	1400 ± 575		1001 ± 759		361 ± 104		398 ± 67		1.39872	3.88053	3.51626	2.77435	2.51391	0.906128
RT_5.857 m/z_1646.2032	10572 ± 3766		8879 ± 5017		4400 ± 1303		3246 ± 527		1.19067	2.40267	3.25662	2.01792	2.73512	1.35542
RT_5.857 m/z_814.6143	32840 ± 7903		26346 ± 7655		17269 ± 3456		15520 ± 2027		1.24649	1.90172	2.116	1.52566	1.69756	1.11268
RT_5.858 m/z_1648.2087	5565 ± 1847		4930 ± 2500		2495 ± 734		1865 ± 316		1.12878	2.23016	2.9844	1.97573	2.64391	1.3382
RT_5.859 m/z_890.5418	13154 ± 3119		9449 ± 1549		5762 ± 1225		5328 ± 984		1.39212	2.28315	2.469	1.64006	1.77356	1.0814
RT_5.859 m/z_923.5808	1096 ± 303		806 ± 230		425 ± 38		808 ± 101		1.3599	2.57599	1.35587	1.89425	0.997039	0.526349
RT_5.86 m/z_1237.8773	5424 ± 2973		2368 ± 1529		797 ± 344		1168 ± 470		2.29062	6.80962	4.64484	2.97283	2.02776	0.682099
RT_5.86 m/z_854.6262	6693 ± 2916		3451 ± 1912		10778 ± 2005		11757 ± 1459		1.93979	0.621027	0.569285	0.320151	0.293477	0.916683
RT_5.861 m/z_846.562	1364 ± 393		1068 ± 362		585 ± 94		927 ± 78		1.27758	2.3336	1.47197	1.82658	1.15215	0.630771
RT_5.861 m/z_868.6512	4657 ± 1028		3526 ± 311		2114 ± 489		4366 ± 939		1.3209	2.20345	1.06682	1.66814	0.807643	0.484158
RT_5.862 m/z_790.5387	889 ± 108		1036 ± 151		834 ± 176		1471 ± 465		0.858368	1.06636	0.604435	1.24231	0.704168	0.566821
RT_5.862 m/z_844.5622	2964 ± 793		2281 ± 752		1227 ± 171		1968 ± 206		1.29922	2.41638	1.50585	1.85988	1.15904	0.623184
RT_5.864 m/z_1624.2034	9437 ± 3269		7700 ± 4956		4635 ± 1238		2483 ± 398		1.22566	2.03603	3.80042	1.66117	3.10071	1.86658
RT_5.865 m/z_839.6254	8961 ± 1014		8505 ± 1484		6350 ± 1198		6884 ± 1020		1.0536	1.41114	1.30169	1.33935	1.23547	0.922438
RT_5.867 m/z_838.6231	41745 ± 6388		39210 ± 6791		28791 ± 5155		32321 ± 5105		1.06466	1.44994	1.29156	1.36189	1.21313	0.890768
RT_5.869 m/z_912.5488	790 ± 234		595 ± 67		302 ± 51		701 ± 118		1.32959	2.61991	1.12758	1.97046	0.848064	0.430389
RT_5.88 m/z_821.6029	5490 ± 853		4443 ± 864		4233 ± 914		2593 ± 485		1.23547	1.29676	2.11681	1.04961	1.71337	1.63238
RT_5.881 m/z_1550.1832	1341 ± 526		1811 ± 632		4427 ± 859		737 ± 130		0.740861	0.302978	1.81945	0.408953	2.45586	6.00523
RT_5.881 m/z_538.5187	3705 ± 598		2982 ± 408		2769 ± 782		2029 ± 266		1.24249	1.33809	1.82569	1.07695	1.46938	1.3644
RT_5.882 m/z_1549.1853	3923 ± 2048		5570 ± 2224		16046 ± 2418		1581 ± 326		0.704357	0.244513	2.48144	0.347143	3.52298	10.1485
RT_5.883_5.880 m/z_1546.1770_1568.1610	30518 ± 18294		42279 ± 15746		107997 ± 27964		6877 ± 1762		0.721834	0.282585	4.43752	0.391482	6.14756	15.7033
RT_5.884 m/z_820.6015	10636 ± 1798		7518 ± 1673		7559 ± 1596		4988 ± 1013		1.41479	1.40712	2.13228	0.994583	1.50714	1.51535
RT_5.885 m/z_1548.183	10488 ± 6055		15872 ± 6363		46871 ± 7355		3725 ± 850		0.66079	0.223768	2.81565	0.338638	4.26104	12.5829
RT_5.885 m/z_821.0853	8940 ± 1422		5470 ± 1544		4682 ± 1591		2713 ± 833		1.63453	1.90939	3.2955	1.16816	2.01617	1.72594
RT_5.886 m/z_1213.3757	4589 ± 1164		2891 ± 608		2324 ± 1010		1489 ± 488		1.58763	1.97495	3.08153	1.24396	1.94096	1.56031
RT_5.889 m/z_1590.1656	277 ± 107		336 ± 114		864 ± 176		149 ± 36		0.822153	0.32009	1.86233	0.389331	2.26518	5.81815
RT_5.89 m/z_184.0732	54314 ± 3593		49166 ± 5444		56847 ± 8928		30716 ± 3693		1.10471	0.95544	1.76827	0.864882	1.60067	1.85074
RT_5.891_5.890 m/z_1596.1899_1618.1728	163550 ± 54353		132652 ± 46939		86074 ± 27521		26771 ± 6077		1.23293	1.90012	6.10934	1.54115	4.95516	3.21524
RT_5.893 m/z_1640.1812	1103 ± 286		864 ± 325		661 ± 129		382 ± 62		1.27594	1.66775	2.88825	1.30708	2.26363	1.73182
RT_5.894 m/z_574.48	1325 ± 370		1011 ± 131		840 ± 301		386 ± 91		1.31132	1.57791	3.43357	1.2033	2.6184	2.17602
RT_5.895 m/z_853.642	214 ± 94		111 ± 39		55 ± 8		214 ± 31		1.93206	3.89833	1.00102	2.0177	0.518108	0.256781
RT_5.899 m/z_796.0779	2752 ± 1020		3009 ± 1362		4134 ± 1578		1501 ± 390		0.914321	0.665674	1.83285	0.728053	2.0046	2.75337
RT_5.901 m/z_1212.7552	2930 ± 2271		1876 ± 1843		1022 ± 1063		1229 ± 734		1.56156	2.86532	2.38414	1.83491	1.52677	0.832068
RT_5.902 m/z_1213.8797	6697 ± 1607		4233 ± 1084		2893 ± 1126		1906 ± 572		1.5821	2.31516	3.51274	1.46335	2.22031	1.51728
RT_5.903 m/z_149.0098	616 ± 707		266 ± 114		279 ± 88		464 ± 145		2.31731	2.20684	1.32714	0.95233	0.57271	0.601378
RT_5.905 m/z_1026.2525	1623 ± 1859		676 ± 365		773 ± 267		1295 ± 412		2.40065	2.09846	1.25335	0.874123	0.522088	0.59727
RT_5.905 m/z_165.0406	5595 ± 6510		2251 ± 1076		2476 ± 806		4284 ± 1333		2.48625	2.25954	1.30622	0.908816	0.525378	0.578091
RT_5.905 m/z_223.0283	1266 ± 1433		568 ± 268		567 ± 151		1029 ± 275		2.23046	2.23202	1.23043	1.0007	0.551651	0.551266
RT_5.906 m/z_313.0785	4013 ± 4636		1622 ± 716		1757 ± 581		3150 ± 1010		2.47452	2.28376	1.27391	0.922911	0.514812	0.557813
RT_5.906 m/z_387.0977	450 ± 471		186 ± 67		212 ± 53		380 ± 126		2.42192	2.12242	1.18446	0.876337	0.489059	0.558072
RT_5.907 m/z_1029.2499	603 ± 700		234 ± 105		265 ± 80		508 ± 166		2.58252	2.27924	1.18822	0.882563	0.460101	0.521323
RT_5.907 m/z_239.0599	3962 ± 4408		1531 ± 655		1746 ± 579		2979 ± 976		2.58735	2.26891	1.32987	0.876921	0.513988	0.586128
RT_5.907 m/z_91.0186	1109 ± 1130		546 ± 163		531 ± 147		912 ± 267		2.03084	2.08917	1.2162	1.02873	0.598868	0.582146
RT_5.908 m/z_1027.2513	1594 ± 1829		659 ± 311		701 ± 212		1254 ± 377		2.41857	2.27492	1.27074	0.940606	0.52541	0.558587
RT_5.909 m/z_297.0474	459 ± 497		212 ± 90		241 ± 49		379 ± 115		2.16731	1.90589	1.21075	0.879383	0.558641	0.635265
RT_5.91 m/z_906.6035	3778 ± 1043		2810 ± 709		1951 ± 473		1347 ± 462		1.34456	1.93607	2.80369	1.43992	2.0852	1.44813
RT_5.913 m/z_1607.1777	3704 ± 885		2418 ± 495		1796 ± 566		1214 ± 243		1.5317	2.06238	3.05253	1.34646	1.9929	1.4801
RT_5.93 m/z_124.9997	5308 ± 323		4730 ± 628		3875 ± 609		3261 ± 325		1.12234	1.36981	1.62788	1.22049	1.45043	1.1884
RT_5.935 m/z_789.2061	12317 ± 1448		10629 ± 1430		7711 ± 1486		5538 ± 749		1.15888	1.59733	2.22396	1.37834	1.91906	1.3923
RT_5.936 m/z_1652.132	5199 ± 432		4443 ± 860		2501 ± 837		1260 ± 352		1.17003	2.07898	4.12462	1.77686	3.52522	1.98397
RT_5.937 m/z_889.5693	437 ± 204		603 ± 196		1177 ± 226		336 ± 235		0.72448	0.371205	1.30136	0.512375	1.79626	3.50576
RT_5.938 m/z_1574.2018	439314 ± 56261		394277 ± 46802		224180 ± 31731		144541 ± 25558		1.11423	1.95965	3.03937	1.75875	2.72779	1.55098
RT_5.938 m/z_790.612	68159 ± 4492		60581 ± 5170		46066 ± 5306		39448 ± 4584		1.12509	1.4796	1.7278	1.31509	1.5357	1.16775
RT_5.938 m/z_805.5767	6934 ± 614		5686 ± 1270		4153 ± 1121		2930 ± 689		1.21943	1.66972	2.36641	1.36926	1.94058	1.41725
RT_5.938 m/z_806.0764	7008 ± 616		5572 ± 1126		3868 ± 895		3055 ± 613		1.25754	1.81182	2.29417	1.44076	1.82433	1.26622
RT_5.938_5.942 m/z_1572.1941_1594.1759	944511 ± 158532		845384 ± 118140		477699 ± 65926		314162 ± 59027		1.11726	1.97721	3.00644	1.7697	2.69092	1.52055
RT_5.939 m/z_1623.6565	4511 ± 509		3476 ± 679		1739 ± 644		1160 ± 395		1.29793	2.59386	3.88917	1.99845	2.99643	1.49938
RT_5.939 m/z_1654.1374	5162 ± 623		4408 ± 847		2464 ± 793		1429 ± 450		1.17105	2.09491	3.61187	1.78892	3.08431	1.72411
RT_5.939 m/z_786.8412	980704 ± 56970		869934 ± 86167		666862 ± 77911		563571 ± 68825		1.12733	1.47063	1.74016	1.30452	1.54361	1.18328
RT_5.939 m/z_788.9651	54365 ± 3316		49172 ± 4595		36504 ± 4082		30387 ± 3558		1.10561	1.48927	1.78907	1.34701	1.61818	1.20131
RT_5.939 m/z_789.6104	445532 ± 25346		395308 ± 38192		309868 ± 35299		272125 ± 41238		1.12705	1.43781	1.63723	1.27573	1.45267	1.1387
RT_5.94 m/z_1575.2039	153822 ± 20779		138130 ± 16967		77236 ± 11155		49249 ± 8886		1.1136	1.99159	3.12339	1.78842	2.80476	1.56829
RT_5.94 m/z_809.5997	228850 ± 39239		159963 ± 78867		159813 ± 70497		159607 ± 61149		1.43064	1.43199	1.43383	1.00094	1.00223	1.00129
RT_5.942 m/z_1576.2039	39891 ± 5234		35513 ± 5715		18771 ± 2463		12498 ± 1968		1.12329	2.12516	3.19173	1.8919	2.84141	1.50188
RT_5.942 m/z_1584.1825	7188 ± 351		7645 ± 771		4965 ± 1643		1425 ± 624		0.94026	1.44796	5.04579	1.53995	5.36637	3.48477
RT_5.943 m/z_789.1307	12455 ± 882		10236 ± 1737		7002 ± 961		5047 ± 1112		1.21687	1.77879	2.46775	1.46178	2.02795	1.38732
RT_5.944 m/z_1583.6821	6275 ± 378		6526 ± 790		3775 ± 1219		1024 ± 641		0.961474	1.66243	6.12568	1.72904	6.37113	3.68477
RT_5.944 m/z_1594.6761	15123 ± 2326		10576 ± 3309		5682 ± 2325		3898 ± 1321		1.42986	2.66152	3.87926	1.86138	2.71303	1.45754
RT_5.944 m/z_820.5625	8431 ± 1072		7240 ± 959		4356 ± 232		5350 ± 299		1.16451	1.93544	1.57584	1.66202	1.35322	0.814202
RT_5.945 m/z_1202.8843	11761 ± 1285		8976 ± 2519		6190 ± 2180		4769 ± 1789		1.31037	1.90013	2.46625	1.45007	1.8821	1.29794
RT_5.945 m/z_631.5665	808 ± 677		1659 ± 1050		4691 ± 1511		403 ± 129		0.486971	0.172189	2.00453	0.353592	4.11632	11.6414
RT_5.946 m/z_1201.3798	19091 ± 2364		14444 ± 3781		10073 ± 3599		7584 ± 2551		1.32173	1.89529	2.51739	1.43395	1.90462	1.32824
RT_5.946 m/z_1230.8579	6616 ± 584		5868 ± 855		4003 ± 901		3150 ± 657		1.12756	1.65271	2.10011	1.46574	1.86253	1.27071
RT_5.946 m/z_798.0941	8861 ± 647		7578 ± 1754		5972 ± 1481		5535 ± 1610		1.16926	1.48374	1.60083	1.26895	1.36909	1.07891
RT_5.947 m/z_1202.383	21709 ± 2348		16813 ± 4475		11417 ± 4245		8835 ± 3223		1.29119	1.90153	2.45727	1.4727	1.90311	1.29226
RT_5.947 m/z_1608.1558	1024 ± 163		877 ± 74		597 ± 28		758 ± 80		1.16794	1.71616	1.35097	1.46939	1.15671	0.787208
RT_5.948 m/z_1606.1528	1188 ± 181		1030 ± 115		721 ± 42		905 ± 101		1.15336	1.6483	1.31274	1.42913	1.13819	0.796422
RT_5.949 m/z_823.5638	1566 ± 270		1341 ± 168		841 ± 64		1048 ± 78		1.16779	1.86247	1.49466	1.59487	1.2799	0.802513
RT_5.95 m/z_1231.3592	6176 ± 340		5482 ± 895		3856 ± 932		3066 ± 778		1.12647	1.60159	2.01446	1.42177	1.78829	1.25779
RT_5.951 m/z_1203.3852	5035 ± 684		3867 ± 1079		2854 ± 931		2294 ± 866		1.30189	1.764	2.19475	1.35495	1.68582	1.24419
RT_5.951 m/z_1607.156	1147 ± 198		1004 ± 103		698 ± 47		917 ± 103		1.14227	1.64345	1.25096	1.43875	1.09515	0.761183
RT_5.951 m/z_797.5986	9889 ± 1110		8099 ± 1890		7375 ± 1584		6160 ± 1811		1.22102	1.34083	1.6055	1.09812	1.31488	1.1974
RT_5.953 m/z_809.5885	250479 ± 32016		195721 ± 57330		179757 ± 54930		172868 ± 59240		1.27978	1.39343	1.44896	1.08881	1.1322	1.03985
RT_5.955 m/z_1600.21	8355 ± 1137		9360 ± 774		9306 ± 1898		5426 ± 749		0.892603	0.897815	1.53977	1.00584	1.72503	1.71502
RT_5.966 m/z_868.5432	9011 ± 840		8288 ± 1492		8328 ± 1702		8888 ± 1886		1.08723	1.08206	1.01387	0.99524	0.932528	0.936987
RT_5.972 m/z_367.2463	807 ± 163		732 ± 98		621 ± 57		802 ± 90		1.1015	1.29851	1.00613	1.17886	0.913419	0.774832
RT_5.976 m/z_799.6052	3231 ± 969		4416 ± 1773		27299 ± 7188		2148 ± 423		0.731619	0.118348	1.50396	0.161761	2.05567	12.708
RT_5.979 m/z_857.6085	976 ± 291		1011 ± 119		1034 ± 235		1133 ± 138		0.96524	0.944042	0.861153	0.978038	0.892164	0.912198
RT_5.985 m/z_888.5497	1087 ± 269		949 ± 69		799 ± 60		1297 ± 118		1.14588	1.36121	0.838399	1.18792	0.731664	0.61592
RT_5.995 m/z_1482.9032	4238 ± 1176		3622 ± 544		6115 ± 619		2446 ± 404		1.1701	0.69298	1.73241	0.592242	1.48057	2.49994
RT_6 m/z_1599.2091	15184 ± 5711		14271 ± 6792		18850 ± 4180		6702 ± 5409		1.06395	0.805496	2.2655	0.757081	2.12933	2.81255
RT_6.002 m/z_850.6199	3809 ± 758		3150 ± 379		5318 ± 1185		5473 ± 1036		1.20933	0.716202	0.695927	0.59223	0.575465	0.971691
RT_6.005 m/z_1456.8882	8802 ± 2893		9253 ± 919		7199 ± 1075		4754 ± 498		0.951268	1.22273	1.85132	1.28537	1.94616	1.51409
RT_6.006 m/z_844.6523	7599 ± 747		6651 ± 971		6392 ± 1103		7562 ± 1276		1.14252	1.18872	1.00483	1.04043	0.879487	0.845308
RT_6.008 m/z_1554.1475	4795 ± 785		5768 ± 839		3079 ± 706		1492 ± 448		0.831201	1.55727	3.21469	1.87352	3.86752	2.0643
RT_6.018 m/z_1478.8707	3702 ± 984		3719 ± 219		3157 ± 466		2194 ± 365		0.995524	1.17276	1.68757	1.17803	1.69516	1.43898
RT_6.02 m/z_1480.8863	474 ± 153		400 ± 79		695 ± 102		563 ± 140		1.1837	0.681326	0.840661	0.575592	0.710201	1.23386
RT_6.021 m/z_791.6117	11078 ± 1804		9514 ± 845		9161 ± 1957		8474 ± 1603		1.16439	1.20926	1.30726	1.03854	1.1227	1.08104
RT_6.022 m/z_770.5736	8419 ± 1691		10265 ± 1560		8123 ± 904		4689 ± 1183		0.820209	1.03653	1.79553	1.26374	2.18912	1.73225
RT_6.024 m/z_758.571	22459 ± 4596		18848 ± 1955		12606 ± 2703		13692 ± 2179		1.19157	1.7816	1.64029	1.49516	1.37657	0.920685
RT_6.025 m/z_772.6267	4367 ± 930		4987 ± 736		6643 ± 1176		2777 ± 507		0.875695	0.65732	1.57232	0.750626	1.79551	2.39201
RT_6.027 m/z_572.4871	2422 ± 2988		3585 ± 2430		943 ± 364		580 ± 136		0.675463	2.56936	4.17334	3.80385	6.17848	1.62427
RT_6.027 m/z_745.61	6319 ± 1864		5518 ± 860		6445 ± 1053		3420 ± 379		1.14516	0.980427	1.84758	0.856146	1.61337	1.88446
RT_6.028 m/z_749.5891	4875 ± 900		3771 ± 521		5490 ± 574		3201 ± 665		1.29268	0.887927	1.52266	0.686886	1.17791	1.71485
RT_6.032 m/z_770.5971	1682 ± 1255		3027 ± 1624		9820 ± 1882		2879 ± 701		0.555524	0.171264	0.58417	0.308293	1.05157	3.41093
RT_6.033 m/z_1454.8714	1132 ± 267		1188 ± 146		976 ± 113		1193 ± 144		0.952245	1.15972	0.948382	1.21788	0.995944	0.817769
RT_6.039 m/z_821.6221	16079 ± 2645		14519 ± 1767		13900 ± 1771		11757 ± 1172		1.10747	1.15677	1.36757	1.04452	1.23486	1.18223
RT_6.044 m/z_770.5858	3237 ± 2151		6381 ± 3500		9971 ± 1826		4032 ± 1017		0.507388	0.324689	0.802976	0.639922	1.58257	2.47307
RT_6.046 m/z_846.6376	3070 ± 417		2527 ± 261		3157 ± 497		1804 ± 293		1.21509	0.972322	1.70206	0.800207	1.40078	1.75052
RT_6.073 m/z_685.5528	2081 ± 1152		1176 ± 865		609 ± 170		3271 ± 807		1.76948	3.4163	0.636274	1.93069	0.359583	0.186246
RT_6.077 m/z_1598.205	7073 ± 5199		4862 ± 1639		3283 ± 1450		1170 ± 2650		1.45475	2.15469	6.04655	1.48114	4.15642	2.80623
RT_6.079 m/z_491.3588	927 ± 47		1030 ± 90		1068 ± 112		1023 ± 69		0.900136	0.868177	0.906036	0.964496	1.00656	1.04361
RT_6.08 m/z_863.6347	6013 ± 2649		8497 ± 1873		6712 ± 1124		2203 ± 325		0.707715	0.895904	2.72993	1.26591	3.85739	3.04713
RT_6.097 m/z_1600.2108	3162 ± 1680		2675 ± 864		1857 ± 786		224 ± 92		1.18207	1.70297	14.0888	1.44066	11.9187	8.27306
RT_6.097 m/z_777.5977	2217 ± 1263		3629 ± 1433		17352 ± 1742		1082 ± 307		0.611125	0.127798	2.04905	0.209119	3.35292	16.0336
RT_6.098 m/z_745.5789	13444 ± 3117		13109 ± 3611		17737 ± 3486		6810 ± 1590		1.02555	0.757967	1.97428	0.73908	1.92508	2.6047
RT_6.098 m/z_823.6366	6420 ± 1321		5969 ± 924		8107 ± 1649		2454 ± 317		1.07544	0.791883	2.61554	0.736332	2.43206	3.30294
RT_6.109 m/z_776.5951	13469 ± 7550		19256 ± 6877		79684 ± 7840		6674 ± 1221		0.699439	0.169025	2.01796	0.241658	2.88511	11.9388
RT_6.11 m/z_880.6055	1416 ± 693		2340 ± 832		1771 ± 469		363 ± 65		0.605314	0.799835	3.90213	1.32136	6.44645	4.87866
RT_6.113 m/z_1588.2105	547 ± 494		855 ± 339		3256 ± 1103		151 ± 53		0.639836	0.167919	3.60986	0.262441	5.64185	21.4976
RT_6.114 m/z_1648.2214	2081 ± 1429		2911 ± 1406		2496 ± 1367		124 ± 65		0.71492	0.833905	16.8391	1.16643	23.5538	20.1931
RT_6.117 m/z_1624.2221	10105 ± 6880		10866 ± 5560		10792 ± 4895		286 ± 153		0.929888	0.936301	35.3856	1.0069	38.0536	37.793
RT_6.118 m/z_816.6289	11900 ± 3698		11616 ± 2095		11770 ± 2519		5078 ± 971		1.02444	1.01105	2.34363	0.986924	2.28771	2.31802
RT_6.12 m/z_1586.2045	1034 ± 614		1227 ± 341		5379 ± 1849		105 ± 51		0.843211	0.192318	9.86204	0.228079	11.6958	51.2798
RT_6.12 m/z_870.6666	4124 ± 1179		3755 ± 633		3752 ± 822		886 ± 453		1.09831	1.09919	4.65469	1.0008	4.23805	4.23466
RT_6.121 m/z_815.6268	71864 ± 26703		73666 ± 14268		73550 ± 14947		24270 ± 5805		0.975546	0.977088	2.96108	1.00158	3.0353	3.03051
RT_6.122 m/z_839.6333	14923 ± 5358		21874 ± 5657		28376 ± 7514		6106 ± 1868		0.68225	0.525914	2.44419	0.770853	3.58255	4.64751
RT_6.123 m/z_540.5348	3046 ± 387		3406 ± 1093		2116 ± 727		1037 ± 316		0.894085	1.43922	2.93582	1.60971	3.2836	2.03987
RT_6.123 m/z_848.5777	643 ± 191		688 ± 134		754 ± 105		387 ± 58		0.933993	0.852655	1.66329	0.912914	1.78083	1.95071
RT_6.13 m/z_581.5254	1038 ± 282		1002 ± 153		781 ± 191		1012 ± 281		1.03641	1.32907	1.02566	1.28239	0.989628	0.771707
RT_6.131 m/z_846.5798	1288 ± 354		1500 ± 269		1528 ± 142		784 ± 149		0.858833	0.843204	1.64234	0.981803	1.91229	1.94774
RT_6.135 m/z_574.4966	976 ± 160		1035 ± 280		744 ± 284		531 ± 177		0.942622	1.31244	1.83923	1.39232	1.95118	1.40139
RT_6.136 m/z_838.5946	147 ± 23		124 ± 26		94 ± 16		143 ± 24		1.19141	1.574	1.02973	1.32112	0.864289	0.654211
RT_6.136 m/z_846.6113	2479 ± 880		2065 ± 483		2061 ± 607		1240 ± 447		1.20016	1.20286	1.99888	1.00225	1.66552	1.66177
RT_6.136 m/z_892.558	4566 ± 1819		4149 ± 785		4320 ± 1120		1627 ± 412		1.1004	1.05696	2.80706	0.960524	2.55094	2.65578
RT_6.138 m/z_840.637	4433 ± 1411		6118 ± 1353		8195 ± 2278		2005 ± 565		0.724602	0.540917	2.2111	0.746502	3.05146	4.08768
RT_6.147 m/z_777.566	10690 ± 2368		8515 ± 1695		0 ± 0		8496 ± 1462		1.25541	#DIV/0!	1.25828	#DIV/0!	1.00229	0
RT_6.151 m/z_1339.8915	3290 ± 551		3097 ± 704		2558 ± 622		4523 ± 1089		1.06215	1.28608	0.727339	1.21082	0.68478	0.565549
RT_6.155 m/z_749.6089	2430 ± 494		2169 ± 239		4139 ± 563		1304 ± 204		1.12033	0.58712	1.86325	0.524059	1.66312	3.17354
RT_6.188 m/z_868.6063	740 ± 198		626 ± 161		598 ± 83		658 ± 127		1.18258	1.23704	1.12534	1.04605	0.951592	0.909704
RT_6.228 m/z_818.6038	1810 ± 293		1381 ± 351		1105 ± 305		963 ± 343		1.31114	1.63783	1.8801	1.24917	1.43394	1.14792
RT_6.246 m/z_814.5964	81 ± 15		78 ± 8		68 ± 13		129 ± 21		1.03678	1.19248	0.626766	1.15018	0.604534	0.5256
RT_6.248 m/z_1126.0444	5318 ± 1235		4324 ± 986		4253 ± 1310		2465 ± 409		1.22997	1.25054	2.15776	1.01672	1.75431	1.72546
RT_6.259 m/z_690.5343	637 ± 61		649 ± 39		673 ± 57		597 ± 48		0.980507	0.946024	1.06556	0.964831	1.08674	1.12635
RT_6.26 m/z_766.6094	7932 ± 990		6838 ± 1268		5042 ± 979		3840 ± 670		1.15997	1.57323	2.06587	1.35627	1.78097	1.31314
RT_6.269 m/z_822.6221	12156 ± 1714		9247 ± 1511		8286 ± 1689		6874 ± 1808		1.31463	1.46703	1.76833	1.11592	1.34512	1.20539
RT_6.294 m/z_846.5858	350 ± 146		450 ± 147		1086 ± 245		121 ± 106		0.778143	0.322505	2.89854	0.414454	3.72494	8.98758
RT_6.301 m/z_858.6116	336 ± 195		545 ± 267		1820 ± 536		189 ± 57		0.615601	0.184375	1.77764	0.299505	2.88766	9.64145
RT_6.308 m/z_848.5801	143 ± 30		190 ± 32		498 ± 159		66 ± 19		0.752901	0.287165	2.15715	0.381411	2.86512	7.5119
RT_6.309 m/z_924.5936	148 ± 54		242 ± 81		704 ± 207		80 ± 18		0.610884	0.210454	1.84302	0.344508	3.01698	8.75735
RT_6.315 m/z_716.5937	3358 ± 658		3117 ± 632		3757 ± 848		1908 ± 419		1.07747	0.893733	1.76002	0.829472	1.63347	1.96929
RT_6.317 m/z_816.6299	2369 ± 2217		2407 ± 1251		7507 ± 2455		1037 ± 196		0.984137	0.315541	2.28445	0.320627	2.32127	7.23978
RT_6.318 m/z_839.6353	29525 ± 9039		32268 ± 11167		35200 ± 14569		6962 ± 1245		0.914998	0.838778	4.24114	0.9167	4.63514	5.05633
RT_6.324 m/z_888.6468	2354 ± 1282		3340 ± 888		4241 ± 1598		3120 ± 370		0.704805	0.555036	0.754537	0.787502	1.07056	1.35944
RT_6.326 m/z_840.6387	8732 ± 2643		9803 ± 3118		10423 ± 4060		2360 ± 478		0.890763	0.837713	3.70022	0.940444	4.15398	4.41705
RT_6.328 m/z_906.6207	560 ± 199		708 ± 134		623 ± 128		883 ± 129		0.790644	0.8981	0.633771	1.13591	0.801588	0.705679
RT_6.329 m/z_862.6318	43832 ± 18730		51092 ± 7649		50065 ± 12173		51868 ± 8789		0.857907	0.875495	0.845069	1.0205	0.985035	0.965247
RT_6.347 m/z_761.6319	7896 ± 4713		5672 ± 4877		0 ± 0		3399 ± 594		1.39198	#DIV/0!	2.32291	#DIV/0!	1.66878	0
RT_6.348 m/z_760.6279	31248 ± 12652		33289 ± 6544		30113 ± 14166		11460 ± 1370		0.938693	1.03768	2.72677	1.10545	2.90486	2.62777
RT_6.358 m/z_804.6168	605 ± 296		709 ± 79		666 ± 45		345 ± 54		0.853105	0.907922	1.75193	1.06426	2.05359	1.9296
RT_6.366 m/z_793.5962	178 ± 54		179 ± 40		130 ± 17		97 ± 10		0.992261	1.36728	1.82857	1.37794	1.84283	1.33738
RT_6.388 m/z_684.5598	2131 ± 597		1878 ± 896		3049 ± 563		2814 ± 586		1.13495	0.699052	0.757306	0.615932	0.667259	1.08333
RT_6.389 m/z_491.3588	693 ± 57		757 ± 67		976 ± 114		491 ± 78		0.916139	0.710856	1.41158	0.775926	1.54079	1.98574
RT_6.401 m/z_786.6432	85613 ± 39801		103626 ± 23580		109171 ± 28531		45376 ± 8692		0.826177	0.78421	1.88674	0.949203	2.2837	2.40591
RT_6.412 m/z_811.6389	40080 ± 69877		95718 ± 79013		190423 ± 27819		1551 ± 992		0.418733	0.210482	25.845	0.502663	61.722	122.79
RT_6.412 m/z_811.6499	45034 ± 61998		120637 ± 69922		184572 ± 18121		1811 ± 1145		0.3733	0.24399	24.8628	0.653603	66.6027	101.901
RT_6.425 m/z_1425.9424	6154 ± 1620		3995 ± 624		1904 ± 647		7457 ± 1030		1.54049	3.23255	0.82526	2.09839	0.535713	0.255297
RT_6.432 m/z_845.6284	326 ± 100		250 ± 43		248 ± 41		321 ± 34		1.30407	1.31689	1.01627	1.00984	0.779311	0.771719
RT_6.439 m/z_1550.2063	1570 ± 1156		1963 ± 836		3608 ± 1173		124 ± 29		0.79978	0.435059	12.6609	0.543973	15.8305	29.1016
RT_6.444 m/z_819.6133	226 ± 50		257 ± 41		234 ± 70		230 ± 51		0.881629	0.965829	0.986192	1.0955	1.1186	1.02108
RT_6.445 m/z_833.6498	8567 ± 2850		6458 ± 1424		6977 ± 1722		3303 ± 731		1.32651	1.22793	2.59407	0.925686	1.95556	2.11255
RT_6.447 m/z_834.6374	5403 ± 1743		4650 ± 1140		4959 ± 1401		2313 ± 267		1.16202	1.08955	2.33557	0.93763	2.00992	2.14361
RT_6.447 m/z_856.6416	7809 ± 3916		5146 ± 4415		8596 ± 1029		5886 ± 1372		1.51761	0.908473	1.32675	0.59862	0.874237	1.46042
[truncated: 410 more rows]

## Sheet: Liver_Complex Lipids_24wks
LIVER COMPLEX LIPIDS (24 wk)
Annotation	WT CO_24 weeks (mean ± SD)	WT SO+CO_24 weeks (mean ± SD)	WT PL+CO_24 weeks (mean ± SD)	WT Viv chow_24 weeks (mean ± SD)	FC (Viv chow_24 weeks /CO 24 weeks)	FC (Viv chow_24 weeks/SO+CO 24 weeks)	FC (Viv chow_24 weeks/PL+CO 24 weeks)	FC (CO_24 weeks/SO+CO 24 weeks)	FC (CO_24 weeks/PL+CO 24 weeks)	FC (SO+CO_24 weeks/PL+CO 24 weeks)
Acylcarnitine C16:0	2223 ± 790	4816 ± 2299	2775 ± 968	3812 ± 1467	1.7148	0.791528	1.37369	0.461586	0.801081	1.7355
Acylcarnitine C18:0	1959 ± 390	2575 ± 552	2354 ± 662	2399 ± 284	1.2246	0.93165	1.01912	0.760777	0.832201	1.09388
Acylcarnitine C18:1	3023 ± 1521	7732 ± 3766	6995 ± 3072	7582 ± 3290	2.5081	0.9806	1.08392	0.390973	0.432166	1.10536
Acylcarnitine C18:2	875 ± 346	2741 ± 1072	635 ± 138	4923 ± 1448	5.62629	1.79606	7.75276	0.319227	1.37795	4.31654
CE (16:1)	34049 ± 13119	67280 ± 83847	94373 ± 41506	13526 ± 807	0.397251	0.20104	0.143325	0.506079	0.360792	0.712916
CE (18:1)	16750 ± 5104	33445 ± 38373	43999 ± 26035	10646 ± 2034	0.635582	0.318314	0.24196	0.500822	0.38069	0.760131
CE (18:2)	14067 ± 1479	39396 ± 34802	13033 ± 4469	18963 ± 3936	1.34805	0.481343	1.455	0.357067	1.07934	3.02279
CE (22:6)	9328 ± 4104	28467 ± 12941	27156 ± 7586	9366 ± 1514	1.00407	0.329013	0.344896	0.327678	0.343497	1.04828
Ceramide (d18:1/23:0)	69536 ± 16573	51225 ± 11799	63734 ± 12798	75437 ± 12353	1.08486	1.47266	1.18362	1.35746	1.09103	0.803731
Ceramide (d32:1)	1119 ± 234	1005 ± 177	709 ± 256	135 ± 68	0.120643	0.134328	0.190409	1.11343	1.57828	1.41749
Ceramide (d33:1)	1016 ± 194	1172 ± 210	962 ± 201	651 ± 157	0.640748	0.555461	0.676715	0.866894	1.05613	1.2183
Ceramide (d34:0)	1171 ± 130	833 ± 150	902 ± 274	743 ± 124	0.6345	0.891957	0.823725	1.40576	1.29823	0.923503
Ceramide (d34:1)	22122 ± 4404	23822 ± 5962	23075 ± 9038	19442 ± 2538	0.878854	0.816136	0.842557	0.928637	0.9587	1.03237
Ceramide (d34:2)	891 ± 83	931 ± 168	874 ± 266	606 ± 194	0.680135	0.650913	0.693364	0.957035	1.01945	1.06522
Ceramide (d36:1)	3109 ± 365	3332 ± 1176	3358 ± 2577	1790 ± 356	0.575748	0.537215	0.533055	0.933073	0.925849	0.992257
Ceramide (d38:1)	14314 ± 3827	10983 ± 3072	12211 ± 5441	8155 ± 1548	0.569722	0.742511	0.66784	1.30329	1.17222	0.899435
Ceramide (d39:1)	13364 ± 3380	7054 ± 2338	7292 ± 1282	8340 ± 668	0.624065	1.18231	1.14372	1.89453	1.83269	0.967361
Ceramide (d40:0)	5975 ± 1841	3312 ± 1145	4209 ± 853	2694 ± 641	0.450879	0.813406	0.640057	1.80405	1.41958	0.786885
Ceramide (d40:1)	316488 ± 82865	152271 ± 55581	172139 ± 25755	225979 ± 30382	0.714021	1.48406	1.31277	2.07845	1.83856	0.884582
Ceramide (d40:2)	24233 ± 4637	12396 ± 2940	23819 ± 10616	15307 ± 1969	0.631659	1.23483	0.642638	1.9549	1.01738	0.520425
Ceramide (d41:1)	27598 ± 6342	18705 ± 5478	20604 ± 3281	27584 ± 3359	0.999493	1.47469	1.33877	1.47543	1.33945	0.907833
Ceramide (d42:0)	3436 ± 562	1993 ± 468	2100 ± 370	2657 ± 343	0.773283	1.33317	1.26524	1.72403	1.63619	0.949048
Ceramide (d42:1)	64140 ± 14164	32746 ± 8704	32949 ± 5390	64266 ± 6103	1.00196	1.96256	1.95047	1.95871	1.94664	0.993839
Ceramide (d42:1)	168202 ± 42038	87691 ± 20014	97572 ± 14401	178073 ± 21673	1.05869	2.03069	1.82504	1.91812	1.72388	0.898731
Ceramide (d42:2)	81101 ± 21351	74211 ± 16731	116703 ± 20379	119072 ± 13586	1.46819	1.60451	1.0203	1.09284	0.694935	0.635896
Ceramide (d43:1)	2476 ± 566	1673 ± 439	1686 ± 342	2960 ± 280	1.19548	1.76928	1.75563	1.47998	1.46856	0.992289
Cholesterol	53611 ± 18648	67137 ± 8517	50130 ± 14824	52905 ± 21292	0.986831	0.788016	1.05536	0.798531	1.06944	1.33926
DG (34:1)	433344 ± 131672	936107 ± 249699	961632 ± 566000	180789 ± 64714	0.417195	0.193129	0.188002	0.462921	0.450634	0.973457
DG (36:2)	316475 ± 117065	729794 ± 252851	1327508 ± 589085	151172 ± 69160	0.477674	0.207143	0.113877	0.43365	0.238398	0.549747
DG (36:3)	179508 ± 59607	1027084 ± 282993	329751 ± 154371	435645 ± 140809	2.42688	0.424157	1.32113	0.174774	0.544374	3.11473
DG (38:5)	44947 ± 15775	266246 ± 96606	91574 ± 57906	56825 ± 16355	1.26427	0.21343	0.620536	0.168818	0.490827	2.90744
DG (38:6)	8528 ± 3240	75119 ± 38427	8303 ± 4773	23498 ± 7490	2.75539	0.31281	2.83006	0.113527	1.0271	9.04721
FA (16:0)	12439 ± 1434	13544 ± 3077	11830 ± 3474	10849 ± 2067	0.872176	0.801019	0.917075	0.918414	1.05148	1.14489
FA (16:1)	2198 ± 721	1315 ± 892	1361 ± 767	669 ± 359	0.304368	0.508745	0.49155	1.67148	1.61499	0.966201
FA (18:0)	6978 ± 1489	6844 ± 2012	14977 ± 27174	12738 ± 17176	1.82545	1.86119	0.850504	1.01958	0.465914	0.456967
FA (18:1)	12493 ± 2411	12805 ± 3619	21229 ± 6510	8006 ± 2452	0.640839	0.625225	0.377126	0.975635	0.588487	0.603184
FA (18:2)	3663 ± 1219	8694 ± 2791	1562 ± 564	7837 ± 2679	2.1395	0.901426	5.01729	0.421325	2.34507	5.56594
FA (20:4)	2872 ± 1486	3474 ± 2312	1796 ± 895	2083 ± 713	0.725279	0.599597	1.1598	0.826713	1.59911	1.9343
FA (20:5)	172 ± 46	406 ± 195	159 ± 27	877 ± 240	5.09884	2.1601	5.51572	0.423645	1.08176	2.55346
FA (22:6)	3546 ± 1370	5920 ± 2951	4920 ± 2986	7413 ± 2638	2.09052	1.2522	1.50671	0.598986	0.720732	1.20325
Gal-Gal-Cer(d18:1/16:0) or Lactosylceramide(d18:1/16:0)	209 ± 305	690 ± 368	341 ± 622	551 ± 681	2.63636	0.798551	1.61584	0.302899	0.612903	2.02346
GlcCer (d38:1)	1650 ± 234	1602 ± 383	1658 ± 403	794 ± 181	0.481212	0.49563	0.47889	1.02996	0.995175	0.966224
GlcCer (d40:1)	74279 ± 14241	66675 ± 22175	72386 ± 18998	29098 ± 3740	0.391739	0.436415	0.401984	1.11405	1.02615	0.921104
GlcCer (d41:1)	3214 ± 506	2876 ± 825	2873 ± 440	1875 ± 244	0.583385	0.651947	0.652628	1.11752	1.11869	1.00104
GlcCer (d42:1)	22896 ± 4495	15452 ± 4684	15738 ± 2699	12809 ± 2276	0.559443	0.828954	0.81389	1.48175	1.45482	0.981827
GlcCer (d42:2)	16456 ± 3311	22425 ± 8091	27603 ± 5925	14235 ± 1486	0.865034	0.634783	0.515705	0.733824	0.596167	0.812412
GlcCer(d14:1(4E)/20:0(2OH))	3422 ± 290	1209 ± 389	1746 ± 420	631 ± 144	0.184395	0.521919	0.361397	2.83044	1.95991	0.69244
LPC (14:0)	9521 ± 1573	3798 ± 2070	3418 ± 798	1182 ± 300	0.124147	0.311216	0.345816	2.50685	2.78555	1.11118
LPC (15:0)	1630 ± 257	1030 ± 322	1115 ± 359	1619 ± 249	0.993252	1.57184	1.45202	1.58252	1.46188	0.923767
LPC (16:0)	645852 ± 89666	437262 ± 116560	472837 ± 58589	585447 ± 83384	0.906472	1.33889	1.23816	1.47704	1.36591	0.924763
LPC (16:1)	18633 ± 2086	9429 ± 4945	11477 ± 1757	12710 ± 3381	0.682123	1.34797	1.10743	1.97614	1.62351	0.821556
LPC (18:0)	6504 ± 525	6716 ± 2059	5259 ± 1110	5505 ± 773	0.846402	0.819684	1.04678	0.968434	1.23674	1.27705
LPC (18:0)	436760 ± 58960	419308 ± 136630	336437 ± 72937	320184 ± 47819	0.733089	0.763601	0.951691	1.04162	1.29819	1.24632
LPC (18:1)	82816 ± 18173	42339 ± 18958	107968 ± 21351	49910 ± 14093	0.602661	1.17882	0.462267	1.95602	0.767042	0.392144
LPC (18:2)	114621 ± 19855	123447 ± 49248	60166 ± 14585	176935 ± 65358	1.54365	1.43329	2.94078	0.928504	1.90508	2.05177
LPC (18:3)	3002 ± 565	2297 ± 1040	1419 ± 310	3592 ± 912	1.19654	1.56378	2.53136	1.30692	2.11557	1.61875
LPC (20:0)	44110 ± 10207	22667 ± 13190	20606 ± 8238	33483 ± 5304	0.75908	1.47717	1.62492	1.946	2.14064	1.10002
LPC (20:1)	6665 ± 1351	3806 ± 2040	6812 ± 1588	4505 ± 813	0.675919	1.18366	0.661333	1.75118	0.97842	0.55872
LPC (20:2)	1233 ± 189	1549 ± 695	1020 ± 243	1501 ± 283	1.21736	0.969012	1.47157	0.795997	1.20882	1.51863
LPC (20:3)	18837 ± 3734	18206 ± 6869	17457 ± 3742	16113 ± 6436	0.855391	0.885038	0.923011	1.03466	1.07905	1.04291
LPC (20:4)	59357 ± 12818	99190 ± 45995	53740 ± 14158	68580 ± 25970	1.15538	0.6914	1.27614	0.598417	1.10452	1.84574
LPC (20:5)	3638 ± 720	2890 ± 1229	3382 ± 583	6779 ± 2606	1.86339	2.34567	2.00444	1.25882	1.07569	0.854524
LPC (22:5)	2286 ± 1064	2060 ± 1181	1259 ± 562	5242 ± 2527	2.29309	2.54466	4.16362	1.10971	1.81573	1.63622
LPC (22:6)	44634 ± 10694	60282 ± 25743	56597 ± 13535	84386 ± 31216	1.89062	1.39985	1.491	0.74042	0.788628	1.06511
LPC (o-16:0)	2107 ± 461	1902 ± 492	1439 ± 263	1967 ± 306	0.933555	1.03417	1.36692	1.10778	1.46421	1.32175
LPC (p-18:0) or LPC (o-18:1)	1145 ± 188	1178 ± 494	1500 ± 278	1135 ± 251	0.991266	0.963497	0.756667	0.971986	0.763333	0.785333
LPE (16:0)	3274 ± 661	1312 ± 538	1850 ± 296	2416 ± 326	0.737935	1.84146	1.30595	2.49543	1.76973	0.709189
LPE (20:4)	2256 ± 458	1579 ± 637	1849 ± 480	1918 ± 464	0.850177	1.21469	1.03732	1.42875	1.22012	0.853975
LPE (22:6)	1129 ± 173	905 ± 430	1074 ± 306	1582 ± 459	1.40124	1.74807	1.473	1.24751	1.05121	0.842644
PC (16:0/9:0(CHO))	4398 ± 2793	2515 ± 1876	2203 ± 1121	2622 ± 2204	0.59618	1.04254	1.1902	1.74871	1.99637	1.14163
PC (28:0)	125729 ± 12764	20862 ± 9424	22415 ± 4467	1566 ± 223	0.0124554	0.0750647	0.0698639	6.0267	5.60915	0.930716
PC (30:0)	932527 ± 112849	350063 ± 118663	293365 ± 68106	76294 ± 15552	0.0818143	0.217944	0.260065	2.66388	3.17873	1.19327
PC (30:1)	328301 ± 45877	34404 ± 19524	54905 ± 17402	14460 ± 4734	0.0440449	0.4203	0.263364	9.54252	5.97944	0.62661
PC (31:0)	21840 ± 3078	20558 ± 5959	19234 ± 3919	34728 ± 6117	1.59011	1.68927	1.80555	1.06236	1.13549	1.06884
PC (32:0)	1286362 ± 106243	1610177 ± 418908	1164702 ± 126158	1770055 ± 194778	1.37602	1.09929	1.51975	0.798895	1.10446	1.38248
PC (32:1)	5718573 ± 888988	1237018 ± 390767	2415759 ± 384139	1868744 ± 504708	0.326785	1.51068	0.773564	4.62287	2.3672	0.512062
PC (32:2)	1146342 ± 110915	530879 ± 255367	290844 ± 98699	310574 ± 37196	0.270926	0.585018	1.06784	2.15933	3.94143	1.8253
PC (32:3)	2618 ± 457	1422 ± 777	2676 ± 1205	4480 ± 974	1.71123	3.15049	1.67414	1.84107	0.978326	0.53139
PC (33:0)	10842 ± 1217	13959 ± 4105	19921 ± 4836	23549 ± 4565	2.17202	1.68701	1.18212	0.776703	0.54425	0.700718
PC (33:1)	262221 ± 39578	73414 ± 16072	475832 ± 80920	187054 ± 22397	0.713345	2.54793	0.393109	3.57181	0.551079	0.154286
PC (33:2)	116856 ± 12850	85770 ± 30044	72889 ± 29285	258937 ± 70098	2.21586	3.01897	3.55248	1.36243	1.6032	1.17672
PC (34:0)	272243 ± 26986	279650 ± 81212	229813 ± 48884	246248 ± 41037	0.904515	0.880558	1.07151	0.973513	1.18463	1.21686
PC (34:1)	29130970 ± 5547087	9459670 ± 2534106	39108591 ± 6272885	17246603 ± 2078423	0.592037	1.82317	0.440993	3.07949	0.744874	0.241882
PC (34:2)	28495673 ± 3279396	26816169 ± 7307463	16994404 ± 3489621	53055412 ± 7315429	1.86188	1.97849	3.12193	1.06263	1.67677	1.57794
PC (34:3)	1346879 ± 140334	1124093 ± 453785	529920 ± 164567	2201584 ± 221615	1.63458	1.95854	4.15456	1.19819	2.54166	2.12125
PC (34:4)	401460 ± 56152	250691 ± 146438	141721 ± 40623	64301 ± 9210	0.160168	0.256495	0.453715	1.60141	2.83275	1.76891
PC (35:1)	136318 ± 18914	47048 ± 11285	299266 ± 69268	124135 ± 7308	0.910628	2.63848	0.414798	2.89742	0.455508	0.157211
PC (35:2)	177473 ± 21500	176827 ± 57970	308370 ± 68383	420030 ± 78431	2.36673	2.37537	1.3621	1.00365	0.57552	0.573425
PC (35:3)	37082 ± 4698	39247 ± 10146	66051 ± 21465	100567 ± 23981	2.71202	2.56241	1.52257	0.944837	0.561415	0.594192
PC (35:3) B	21933 ± 4100	12372 ± 3758	80656 ± 18409	31877 ± 6337	1.45338	2.57654	0.395222	1.77279	0.271933	0.153392
PC (35:4)	40067 ± 4860	39836 ± 13359	35083 ± 11851	61780 ± 11246	1.54192	1.55086	1.76097	1.0058	1.14206	1.13548
PC (36:1)	2951282 ± 428404	1225046 ± 400950	3982786 ± 589612	1523111 ± 187456	0.516085	1.24331	0.382424	2.40912	0.741009	0.307585
PC (36:2)	8747957 ± 1352171	9414838 ± 1752242	5748342 ± 987584	9014604 ± 1756325	1.03048	0.957489	1.56821	0.929167	1.52182	1.63784
PC (36:2) B	842 ± 260	362 ± 88	1644 ± 554	372 ± 79	0.441805	1.02762	0.226277	2.32597	0.512165	0.220195
PC (36:3) A	3741282 ± 561491	3646250 ± 628236	3527546 ± 566415	3636324 ± 625181	0.971946	0.997278	1.03084	1.02606	1.06059	1.03365
PC (36:4) A	1174972 ± 164292	1369514 ± 453590	532348 ± 112160	2129382 ± 437775	1.81228	1.55485	3.99998	0.857948	2.20715	2.57259
PC (36:4) B	7207589 ± 1407008	10219488 ± 1509260	6573303 ± 1356658	7890821 ± 1755081	1.09479	0.772135	1.20043	0.705279	1.09649	1.5547
PC (36:4) C	13344 ± 1929	14836 ± 4185	6141 ± 941	23309 ± 5001	1.74678	1.57111	3.79564	0.899434	2.17294	2.41589
PC (36:4) D	638336 ± 555757	819291 ± 134556	658152 ± 339719	773578 ± 271006	1.21187	0.944204	1.17538	0.779132	0.969891	1.24484
PC (36:5) B	765 ± 108	1504 ± 653	461 ± 103	5072 ± 1485	6.63007	3.37234	11.0022	0.508644	1.65944	3.26247
PC (36:5) C	1608376 ± 261152	1007720 ± 297940	1296305 ± 271410	2987490 ± 602672	1.85746	2.9646	2.30462	1.59605	1.24074	0.777379
PC (36:6)	312120 ± 51620	193831 ± 84522	198507 ± 71775	91337 ± 11751	0.292634	0.47122	0.46012	1.61027	1.57234	0.976444
PC (37:2)	127966 ± 27994	109389 ± 44739	89702 ± 47465	218075 ± 49125	1.70416	1.99357	2.43111	1.16983	1.42657	1.21947
PC (37:3)	19478 ± 8775	20836 ± 5786	46284 ± 13104	28666 ± 4509	1.47171	1.37579	0.61935	0.934824	0.420837	0.450177
PC (37:4)	102387 ± 25605	198169 ± 50719	175996 ± 47632	242487 ± 69520	2.36834	1.22364	1.3778	0.516665	0.581758	1.12599
PC (37:6)	36080 ± 4964	31456 ± 9556	45134 ± 27366	90272 ± 20384	2.502	2.86979	2.00009	1.147	0.799397	0.696947
PC (38:2)	535258 ± 122853	278748 ± 144206	209182 ± 132492	486532 ± 69788	0.908967	1.74542	2.32588	1.92022	2.55881	1.33256
PC (38:2) B	564 ± 116	224 ± 72	1255 ± 282	207 ± 98	0.367021	0.924107	0.16494	2.51786	0.449402	0.178486
PC (38:3)	1981623 ± 260507	2071137 ± 597192	1875086 ± 343304	1602128 ± 243097	0.808493	0.77355	0.854429	0.95678	1.05682	1.10456
PC (38:4) A	6482 ± 1810	5200 ± 1055	9400 ± 1898	4379 ± 1129	0.675563	0.842115	0.465851	1.24654	0.689574	0.553191
PC (38:4) B	4254730 ± 938385	7816388 ± 1798798	3521244 ± 736579	4539619 ± 1069038	1.06696	0.580782	1.28921	0.544335	1.2083	2.21978
PC (38:5) A	2530947 ± 519366	3370062 ± 1212260	4295544 ± 1011274	3738159 ± 471656	1.47698	1.10923	0.870241	0.751009	0.589203	0.784548
PC (38:6) A	9063692 ± 1431162	10864922 ± 1821096	9924548 ± 1529270	12199084 ± 2422518	1.34593	1.1228	1.22918	0.834216	0.91326	1.09475
PC (38:6) B	11344 ± 2168	16574 ± 4946	7169 ± 1339	10512 ± 2358	0.926657	0.634246	1.46631	0.684446	1.58237	2.3119
PC (38:7)	453757 ± 70481	429862 ± 188398	456718 ± 141676	772189 ± 144361	1.70177	1.79636	1.69073	1.05559	0.993517	0.941198
PC (39:6)	35673 ± 11171	59702 ± 14356	89213 ± 27162	112220 ± 31892	3.1458	1.87967	1.25789	0.597518	0.399863	0.669207
PC (40:4)	78224 ± 10179	66681 ± 18646	59461 ± 14473	39597 ± 5332	0.5062	0.593827	0.665932	1.17311	1.31555	1.12142
PC (40:5) A	268454 ± 41615	298840 ± 85574	207253 ± 41196	430003 ± 63725	1.60178	1.43891	2.07477	0.89832	1.2953	1.44191
PC (40:5) B	394809 ± 46526	189601 ± 78305	208759 ± 50595	98519 ± 11021	0.249536	0.519612	0.471927	2.08231	1.89122	0.908229
PC (40:6) A	67985 ± 13934	79379 ± 24816	71534 ± 9031	132281 ± 17444	1.94574	1.66645	1.8492	0.856461	0.950387	1.10967
PC (40:6) B	2823834 ± 545076	3535377 ± 1097301	3101148 ± 642087	4246219 ± 720584	1.50371	1.20107	1.36924	0.798736	0.910577	1.14002
PC (40:7)	2081902 ± 352355	2712869 ± 723171	3878026 ± 673240	3730165 ± 574756	1.79171	1.37499	0.961872	0.767417	0.536846	0.699549
PC (40:7) B	938 ± 157	1078 ± 294	1048 ± 274	723 ± 86	0.770789	0.670686	0.689885	0.87013	0.895038	1.02863
PC (40:8)	446927 ± 77196	574706 ± 211988	383960 ± 93584	1042355 ± 217420	2.33227	1.81372	2.71475	0.777662	1.16399	1.49679
PC (42:5)	21756 ± 3314	13539 ± 6641	12458 ± 3089	23986 ± 2011	1.1025	1.77162	1.92535	1.60691	1.74635	1.08677
PC (42:6)	18609 ± 6765	6937 ± 4401	10120 ± 3519	9958 ± 1052	0.535117	1.43549	0.983992	2.68257	1.83883	0.685474
PC (o-32:0)	48681 ± 8135	47311 ± 15790	31635 ± 5709	54213 ± 7114	1.11364	1.14589	1.7137	1.02896	1.53883	1.49553
PC (o-34:0)	18169 ± 3247	10526 ± 4581	8345 ± 2649	9448 ± 1827	0.520007	0.897587	1.13217	1.72611	2.17723	1.26135
PC (p-32:0) or PC (o-32:1)	0 ± 0	6575 ± 4489	0 ± 0	2101 ± 5558	#DIV/0!	0.319544	#DIV/0!	0	#DIV/0!	#DIV/0!
PC (p-34:0) or PC (o-34:1)	88560 ± 11270	83840 ± 26745	113351 ± 26720	113141 ± 14845	1.27756	1.34949	0.998147	1.0563	0.78129	0.739649
PC (p-34:1) or PC (o-34:2) A	14614 ± 4857	17535 ± 6107	4083 ± 2661	22622 ± 2981	1.54797	1.29011	5.54053	0.833419	3.57923	4.29464
PC (p-36:1) or PC (o-36:2)	10981 ± 3006	9228 ± 3087	10857 ± 6209	21421 ± 5717	1.95073	2.3213	1.97301	1.18997	1.01142	0.849959
PC (p-36:2) or PC (o-36:3)	0 ± 0	10183 ± 3968	0 ± 0	10661 ± 4987	#DIV/0!	1.04694	#DIV/0!	0	#DIV/0!	#DIV/0!
PC (p-36:3) or PC (o-36:4)	115212 ± 16789	102486 ± 34484	68693 ± 15485	110608 ± 14288	0.960039	1.07925	1.61018	1.12417	1.6772	1.49194
PC (p-38:3) or PC (o-38:4)	34860 ± 4718	24723 ± 9874	15850 ± 5197	20281 ± 3621	0.581784	0.820329	1.27956	1.41002	2.19937	1.55981
PC (p-38:4) or PC (o-38:5) A	570 ± 56	720 ± 212	647 ± 124	654 ± 67	1.14737	0.908333	1.01082	0.791667	0.880989	1.11283
PC (p-38:4) or PC (o-38:5) A	92415 ± 9609	103792 ± 34148	125456 ± 28821	110691 ± 19392	1.19776	1.06647	0.882309	0.890387	0.736633	0.827318
PC (p-40:3) or PC (o-40:4) A	1802 ± 1945	2772 ± 1333	563 ± 786	471 ± 1247	0.261376	0.169913	0.83659	0.650072	3.20071	4.92362
PC (p-40:3) or PC (o-40:4) B	4636 ± 468	4841 ± 1780	2743 ± 619	5252 ± 816	1.13287	1.0849	1.91469	0.957653	1.69012	1.76486
PC (p-40:4) or PC (o-40:5)	1470 ± 2722	5719 ± 3391	4113 ± 4483	3826 ± 3600	2.60272	0.668998	0.930221	0.257038	0.357403	1.39047
PC (p-40:5) or PC (o-40:6)	9263 ± 1449	9061 ± 3023	8809 ± 2794	17622 ± 7309	1.90241	1.94482	2.00045	1.02229	1.05154	1.02861
PC (p-40:6) or PC (o-40:7) A	1570 ± 4441	3984 ± 11270	30034 ± 5538	26291 ± 6706	16.7459	6.59915	0.875375	0.394076	0.0522741	0.13265
PC (p-40:6) or PC (o-40:7) B	14834 ± 5206	7406 ± 3609	14709 ± 5646	14324 ± 5203	0.96562	1.93411	0.973826	2.00297	1.0085	0.503501
PC (p-42:3) or PC (o-42:4)	968 ± 87	1240 ± 296	618 ± 100	1518 ± 251	1.56818	1.22419	2.45631	0.780645	1.56634	2.00647
PC (p-42:4) or PC (o-42:5)	2173 ± 194	1941 ± 582	1825 ± 420	2236 ± 203	1.02899	1.15198	1.22521	1.11953	1.19068	1.06356
PC (p-42:5) or PC (o-42:6)	652 ± 1231	1037 ± 772	1045 ± 895	1128 ± 1755	1.73006	1.08775	1.07943	0.628737	0.623923	0.992344
PC (p-44:4) or PC (o-44:5)	818 ± 140	934 ± 214	896 ± 128	1079 ± 227	1.31907	1.15525	1.20424	0.875803	0.912946	1.04241
PC (p-44:5) or PC (o-44:6)	363 ± 159	609 ± 125	446 ± 197	1075 ± 154	2.96143	1.76519	2.41031	0.596059	0.813901	1.36547
PE (34:1)	24288 ± 4471	4659 ± 2545	12508 ± 5721	14291 ± 1924	0.588398	3.0674	1.14255	5.21314	1.9418	0.372482
PE (34:2)	760492 ± 157522	340494 ± 125971	242131 ± 105977	1159369 ± 154211	1.5245	3.40496	4.78819	2.2335	3.14083	1.40624
PE (36:1)	65415 ± 8993	38493 ± 10374	85726 ± 13209	49204 ± 7867	0.752182	1.27826	0.573968	1.6994	0.763071	0.449024
PE (36:1) B	1437 ± 202	703 ± 95	1518 ± 194	1050 ± 180	0.730689	1.4936	0.6917	2.0441	0.94664	0.463109
PE (36:2)	42416 ± 9121	23056 ± 7127	16200 ± 5923	46508 ± 6736	1.09647	2.01718	2.87086	1.83969	2.61827	1.42321
PE (36:3)	22307 ± 4248	17305 ± 5774	16143 ± 5923	33945 ± 6736	1.52172	1.96157	2.10277	1.28905	1.38184	1.07198
PE (36:4) A	3500 ± 1234	2415 ± 1323	1319 ± 686	8078 ± 3176	2.308	3.34493	6.12434	1.44928	2.65353	1.83093
PE (36:4) B	128798 ± 15231	62692 ± 23415	85262 ± 15694	132140 ± 8213	1.02595	2.10776	1.54981	2.05446	1.51061	0.735287
PE (38:2)	873 ± 120	889 ± 188	579 ± 77	947 ± 237	1.08477	1.06524	1.63558	0.982002	1.50777	1.53541
PE (38:4)	3365237 ± 311940	2839869 ± 743879	2546609 ± 367445	3011388 ± 402185	0.894852	1.0604	1.18251	1.185	1.32146	1.11516
PE (38:6)	1966218 ± 244931	1616079 ± 472206	1897507 ± 436338	2689988 ± 538049	1.3681	1.66452	1.41764	1.21666	1.03621	0.851685
PE (38:6) A	6175 ± 1922	3324 ± 1317	9662 ± 4251	15270 ± 1660	2.47287	4.59386	1.58042	1.8577	0.639102	0.344028
PE (38:6) B	169008 ± 33429	157588 ± 34040	156776 ± 27570	197953 ± 44405	1.17126	1.25614	1.26265	1.07247	1.07802	1.00518
PE (40:6)	837 ± 144	924 ± 139	918 ± 108	1326 ± 196	1.58423	1.43506	1.44444	0.905844	0.911765	1.00654
PE (p-34:2) or PE (o-34:3)	526 ± 172	342 ± 216	207 ± 76	919 ± 214	1.74715	2.68713	4.43961	1.53801	2.54106	1.65217
PE (p-36:2) or PE (o-36:3)	3785 ± 1123	2739 ± 1331	2146 ± 810	5830 ± 1451	1.54029	2.12851	2.71668	1.38189	1.76375	1.27633
PE (p-36:4) or PE (o-36:5)	105673 ± 8537	100676 ± 26847	59375 ± 9671	87006 ± 12489	0.823351	0.864218	1.46536	1.04963	1.77976	1.6956
PE (p-38:4) or PE (o-38:5) A	21300 ± 1749	21611 ± 6192	10409 ± 1722	12969 ± 1498	0.608873	0.600111	1.24594	0.985609	2.04631	2.07618
PE (p-38:4) or PE (o-38:5) B	64671 ± 8061	48542 ± 15566	32344 ± 7117	32641 ± 6383	0.504724	0.672428	1.00918	1.33227	1.99947	1.5008
PE (p-38:5) or PE (o-38:6) A	37275 ± 5660	42064 ± 9126	35606 ± 5676	48097 ± 6915	1.29033	1.14342	1.35081	0.88615	1.04687	1.18137
PE (p-38:5) or PE (o-38:6) B	7549 ± 419	4822 ± 2463	3605 ± 553	4809 ± 779	0.637038	0.997304	1.33398	1.56553	2.09404	1.33759
PE (p-38:6) or PE (o-38:7)	2995 ± 656	2343 ± 428	2444 ± 514	4167 ± 637	1.39132	1.77849	1.70499	1.27828	1.22545	0.958674
PE (p-40:4) or PE (o-40:5)	1359 ± 144	784 ± 286	495 ± 114	510 ± 80	0.375276	0.65051	1.0303	1.73342	2.74545	1.58384
PE (p-40:5) or PE (o-40:6) A	5823 ± 656	6167 ± 1579	6154 ± 1140	7171 ± 1226	1.2315	1.1628	1.16526	0.944219	0.946214	1.00211
PE (p-40:5) or PE (o-40:6) B	9050 ± 1006	8493 ± 2271	5925 ± 1511	10640 ± 1761	1.17569	1.2528	1.79578	1.06558	1.52743	1.43342
PE (p-40:6) or PE (o-40:7)	1813 ± 274	1252 ± 267	1424 ± 482	2267 ± 570	1.25041	1.8107	1.59199	1.44808	1.27317	0.879213
PE (p-40:7) or PE (o-40:8)	734 ± 175	865 ± 161	1411 ± 251	1269 ± 296	1.72888	1.46705	0.899362	0.848555	0.520198	0.61304
PI (34:1)	1137 ± 371	345 ± 158	738 ± 282	929 ± 437	0.817062	2.69275	1.25881	3.29565	1.54065	0.46748
PI (34:2)	2586 ± 529	2809 ± 730	655 ± 149	9440 ± 1528	3.65043	3.36063	14.4122	0.920612	3.94809	4.28855
PI (36:2)	3385 ± 672	4599 ± 1637	1301 ± 262	9460 ± 1209	2.79468	2.05697	7.27133	0.73603	2.60184	3.53497
PI (36:3)	3123 ± 997	1714 ± 325	1238 ± 451	3665 ± 731	1.17355	2.13827	2.96042	1.82205	2.52262	1.38449
PI (36:4)	22985 ± 3387	15517 ± 4014	9824 ± 1375	32923 ± 2873	1.43237	2.12174	3.35128	1.48128	2.33968	1.5795
PI (38:3)	12003 ± 3799	10218 ± 2214	8695 ± 1800	16149 ± 2692	1.34541	1.58045	1.85727	1.17469	1.38045	1.17516
PI (38:4)	258629 ± 32608	246122 ± 51861	172401 ± 32930	275318 ± 27243	1.06453	1.11862	1.59696	1.05082	1.50016	1.42761
PI (38:5)	5148 ± 1236	5174 ± 2059	7683 ± 743	7003 ± 788	1.36033	1.3535	0.911493	0.994975	0.670051	0.673435
PI (40:6)	3472 ± 644	3280 ± 965	3840 ± 478	5963 ± 663	1.71745	1.81799	1.55286	1.05854	0.904167	0.854167
SM (d30:1)	5312 ± 390	3485 ± 1323	2895 ± 475	198 ± 53	0.0372741	0.0568149	0.0683938	1.52425	1.83489	1.2038
SM (d32:1)	20311 ± 2453	16275 ± 5276	13062 ± 3130	4377 ± 831	0.215499	0.26894	0.335094	1.24799	1.55497	1.24598
SM (d32:2)	1447 ± 257	1292 ± 412	930 ± 142	434 ± 149	0.299931	0.335913	0.466667	1.11997	1.55591	1.38925
SM (d33:1)	23538 ± 3443	30089 ± 8758	23852 ± 8101	23485 ± 3799	0.997748	0.780518	0.984613	0.782279	0.986835	1.26149
SM (d34:0)	25127 ± 2283	19908 ± 3742	18589 ± 2583	22490 ± 4450	0.895053	1.1297	1.20986	1.26216	1.35171	1.07096
SM (d34:1)	582644 ± 43375	666014 ± 138209	539910 ± 97692	573032 ± 91174	0.983503	0.86039	1.06135	0.874822	1.07915	1.23356
SM (d34:2)	16362 ± 1205	15407 ± 4009	13365 ± 3376	17729 ± 2839	1.08355	1.15071	1.32652	1.06198	1.22424	1.15279
SM (d36:0)	7485 ± 1108	3343 ± 802	3503 ± 1022	3683 ± 672	0.492051	1.10171	1.05138	2.23901	2.13674	0.954325
SM (d36:1)	124489 ± 7185	97340 ± 22960	75142 ± 16971	66800 ± 9883	0.536594	0.686254	0.888984	1.27891	1.65672	1.29541
SM (d36:2)	1515 ± 2942	9009 ± 2711	6387 ± 1772	5517 ± 966	3.64158	0.612388	0.863786	0.168165	0.237201	1.41052
SM (d36:3)	39 ± 110	238 ± 188	192 ± 182	357 ± 120	9.15385	1.5	1.85938	0.163866	0.203125	1.23958
SM (d38:1)	173671 ± 22861	148576 ± 41916	132526 ± 29255	133260 ± 24044	0.767313	0.896915	1.00554	1.1689	1.31047	1.12111
SM (d38:2)	3717 ± 1785	2405 ± 3392	3285 ± 1441	0 ± 0	0	0	0	1.54553	1.13151	0.732116
SM (d39:1)	100433 ± 21178	73582 ± 31249	69202 ± 25156	101922 ± 15670	1.01483	1.38515	1.47282	1.36491	1.4513	1.06329
SM (d40:0)	18146 ± 3464	12414 ± 4430	14305 ± 5375	17168 ± 2457	0.946104	1.38295	1.20014	1.46174	1.26851	0.867808
SM (d40:1)	1792939 ± 261448	893551 ± 392936	987638 ± 334839	1934843 ± 292809	1.07915	2.16534	1.95906	2.00653	1.81538	0.904735
SM (d40:2) A	142661 ± 30774	103310 ± 32413	174539 ± 45553	152547 ± 24271	1.0693	1.47659	0.874	1.3809	0.817359	0.591902
SM (d41:1)	240449 ± 35873	218649 ± 65448	241859 ± 64682	349547 ± 53346	1.45373	1.59867	1.44525	1.0997	0.99417	0.904035
SM (d41:2)	32349 ± 4343	38596 ± 15105	79027 ± 28744	62200 ± 8316	1.92278	1.61157	0.787073	0.838144	0.409341	0.48839
SM (d42:1)	565204 ± 113308	355312 ± 108264	367613 ± 106867	919581 ± 160739	1.62699	2.58809	2.50149	1.59073	1.5375	0.966538
SM (d42:2) A	485741 ± 72346	504909 ± 148068	832046 ± 280450	1105376 ± 180302	2.27565	2.18926	1.3285	0.962037	0.583791	0.606828
SM (d42:3)	0 ± 0	18607 ± 42094	0 ± 0	31357 ± 56798	#DIV/0!	1.68523	#DIV/0!	0	#DIV/0!	#DIV/0!
SM (d43:1)	8903 ± 984	7034 ± 1931	7823 ± 1655	15817 ± 3321	1.77659	2.24865	2.02186	1.26571	1.13805	0.899144
SM (d43:2) A	3031 ± 430	3228 ± 1045	4352 ± 1112	5620 ± 838	1.85417	1.74102	1.29136	0.938971	0.696461	0.741728
TG (14:0/14:0/14:0)	869448 ± 319810	199475 ± 72012	129173 ± 51753	25948 ± 9856	0.0298442	0.130081	0.200878	4.35868	6.73088	1.54425
TG (44:1)	3989674 ± 1323424	1550364 ± 739139	1379073 ± 707261	23475 ± 8729	0.00588394	0.0151416	0.0170223	2.57338	2.89301	1.12421
TG (46:1)	11315031 ± 3669207	7866577 ± 3500429	8438465 ± 4645954	100423 ± 35762	0.00887519	0.0127658	0.0119006	1.43837	1.34089	0.932228
TG (46:2)	3802361 ± 1255821	5869975 ± 2563962	2290309 ± 1167595	59115 ± 20935	0.0155469	0.0100707	0.0258109	0.647764	1.6602	2.56296
TG (46:3)	330681 ± 94039	889487 ± 475461	141182 ± 59684	17274 ± 3798	0.0522377	0.0194202	0.122353	0.371766	2.34223	6.30029
TG (48:1)	13233893 ± 5334231	16946037 ± 6906601	16040865 ± 9122127	601872 ± 346892	0.0454796	0.035517	0.0375212	0.780943	0.825011	1.05643
TG (48:1)	8770231 ± 8304725	3774380 ± 1057807	12338060 ± 10483372	827956 ± 417537	0.0944053	0.219362	0.0671058	2.32362	0.710827	0.305914
TG (48:2)	12077885 ± 4814895	20662489 ± 8537007	17590869 ± 8953061	945476 ± 529307	0.0782816	0.0457581	0.0537481	0.584532	0.6866	1.17461
TG (48:3)	1708595 ± 685005	7082687 ± 3434569	1499445 ± 674487	257188 ± 123661	0.150526	0.0363122	0.171522	0.241235	1.13948	4.72354
TG (49:1)	356097 ± 143594	797278 ± 298700	1301576 ± 806547	90687 ± 31178	0.254669	0.113746	0.0696748	0.446641	0.273589	0.612548
TG (49:2)	406568 ± 200887	1076471 ± 399201	1909908 ± 1067265	142525 ± 58601	0.350556	0.1324	0.074624	0.377686	0.212873	0.563625
TG (49:3)	97588 ± 33164	371881 ± 138694	232311 ± 112292	69994 ± 23952	0.71724	0.188216	0.301294	0.262417	0.420075	1.60079
TG (50:1)	19181411 ± 8029348	43074013 ± 14159276	30306210 ± 16533148	3640356 ± 1771445	0.189786	0.084514	0.120119	0.445313	0.63292	1.42129
TG (50:2)	26142475 ± 14950284	80545817 ± 28533152	78625936 ± 45327635	7002542 ± 3704632	0.267861	0.0869386	0.0890615	0.324567	0.332492	1.02442
TG (50:2)	6109235 ± 1875019	10032566 ± 1967721	8344219 ± 2258368	2472893 ± 956501	0.404779	0.246487	0.29636	0.60894	0.732152	1.20234
TG (50:3)	8048912 ± 4471610	55895765 ± 19480228	17271199 ± 10604401	6823831 ± 3302162	0.847795	0.122081	0.395099	0.143999	0.466031	3.23636
TG (50:4)	673220 ± 349816	8152251 ± 3021930	803355 ± 372925	998381 ± 466612	1.48299	0.122467	1.24276	0.0825809	0.838011	10.1478
TG (50:5)	146353 ± 65154	894696 ± 353724	101440 ± 31803	134896 ± 58156	0.921717	0.150773	1.32981	0.163578	1.44275	8.81995
TG (51:1)	222874 ± 101408	581434 ± 222992	1113047 ± 691758	59058 ± 22139	0.264984	0.101573	0.0530598	0.383318	0.200238	0.52238
TG (51:2)	807766 ± 438131	3568022 ± 1688013	12015416 ± 7223756	427200 ± 169837	0.528866	0.11973	0.0355543	0.22639	0.0672275	0.296954
TG (51:3)	278193 ± 152374	2556671 ± 997986	2568551 ± 1506520	510370 ± 174660	1.83459	0.199623	0.1987	0.108811	0.108307	0.995375
TG (51:4)	51430 ± 21247	539077 ± 179385	156486 ± 67714	191107 ± 57087	3.71587	0.354508	1.22124	0.0954038	0.328656	3.44489
TG (52:1)	3507706 ± 1940451	11252959 ± 5673022	11991324 ± 8432797	616268 ± 239407	0.17569	0.054765	0.0513928	0.311714	0.29252	0.938425
TG (52:2)	45335654 ± 24366189	170013844 ± 55161429	192885916 ± 78320412	20537495 ± 9390405	0.45301	0.120799	0.106475	0.266659	0.235039	0.881422
TG (52:3)	19784795 ± 11764850	176227580 ± 50224708	91637210 ± 48043301	35542062 ± 12656436	1.79643	0.201683	0.387856	0.112268	0.215904	1.9231
TG (52:4)	3213470 ± 2135992	75350493 ± 23594553	9249738 ± 4864124	19517494 ± 6666716	6.07365	0.259023	2.11006	0.042647	0.347412	8.14623
TG (52:5)	495394 ± 275850	11423550 ± 3556441	723062 ± 288827	2847374 ± 1209376	5.7477	0.249255	3.93794	0.043366	0.685134	15.7989
TG (52:6)	121668 ± 57441	1377187 ± 524075	96894 ± 28876	425587 ± 183112	3.49794	0.309026	4.39229	0.0883453	1.25568	14.2133
TG (53:1)	43522 ± 17589	68383 ± 20326	115098 ± 56342	12678 ± 4009	0.291301	0.185397	0.11015	0.636445	0.37813	0.594128
TG (53:2)	434046 ± 189285	1530751 ± 721016	6422568 ± 3771024	210548 ± 75884	0.485082	0.137546	0.0327825	0.283551	0.0675814	0.238339
TG (53:3)	269143 ± 126734	2116141 ± 1059935	7290505 ± 3942843	339060 ± 98886	1.25978	0.160226	0.0465071	0.127186	0.0369169	0.29026
TG (53:4)	94695 ± 45291	1234150 ± 685618	793668 ± 355463	273411 ± 82435	2.88728	0.221538	0.34449	0.0767289	0.119313	1.555
TG (53:5)	34817 ± 14961	440441 ± 188953	118190 ± 42775	119583 ± 38617	3.43462	0.271507	1.01179	0.0790503	0.294585	3.72655
TG (53:5) A	11228 ± 3092	129176 ± 39657	35835 ± 9509	62965 ± 17728	5.60786	0.487436	1.75708	0.0869202	0.313325	3.60474
TG (54:1)	2019821 ± 1146568	2903256 ± 1172626	4021424 ± 2543663	341575 ± 121309	0.169112	0.117652	0.0849388	0.695709	0.502265	0.721947
TG (54:2)	5127046 ± 2609067	17450492 ± 7965670	40816580 ± 26573930	1179695 ± 429706	0.230093	0.0676024	0.0289023	0.293805	0.125612	0.427534
TG (54:3)	7685826 ± 3336370	38181674 ± 16952597	67325015 ± 19865886	4334444 ± 1621181	0.563953	0.113522	0.0643809	0.201296	0.11416	0.567125
TG (54:4)	2769297 ± 1488172	37115413 ± 18101177	18628875 ± 7788227	6088400 ± 2298641	2.19854	0.16404	0.326826	0.0746131	0.148656	1.99236
TG (54:5)	1294696 ± 855190	12730676 ± 4775164	3296462 ± 1738030	1262809 ± 425418	0.975371	0.0991942	0.38308	0.101699	0.392753	3.86192
TG (54:5)	735662 ± 380597	21014328 ± 10529662	2723911 ± 1062813	4698225 ± 1789003	6.38639	0.223572	1.72481	0.0350076	0.270076	7.71476
TG (54:6)	208073 ± 83872	6293848 ± 2678010	309549 ± 61179	2065484 ± 819256	9.92673	0.328175	6.67256	0.0330597	0.672181	20.3323
TG (54:6)	316207 ± 206012	6351050 ± 2250549	493252 ± 240671	1016556 ± 433478	3.21484	0.160061	2.06093	0.0497881	0.641066	12.8759
TG (54:6) A	198862 ± 96332	2604323 ± 559468	249296 ± 58006	843761 ± 234141	4.24295	0.323985	3.38457	0.0763584	0.797694	10.4467
TG (54:8)	483 ± 524	6217 ± 5063	0 ± 0	2413 ± 990	4.99586	0.388129	#DIV/0!	0.0776902	#DIV/0!	#DIV/0!
TG (56:1)	518066 ± 283499	344455 ± 135322	508718 ± 215221	76395 ± 22818	0.147462	0.221785	0.150172	1.50402	1.01838	0.677104
TG (56:2)	1643014 ± 712553	2193185 ± 961741	6870433 ± 3740490	302751 ± 97587	0.184266	0.138042	0.0440658	0.749145	0.239143	0.319221
TG (56:3)	1079982 ± 373203	3562536 ± 4353431	14707768 ± 12672895	420246 ± 113598	0.389123	0.117963	0.0285731	0.30315	0.0734294	0.242221
TG (56:4)	728907 ± 290390	5730896 ± 4570139	5613325 ± 2574643	614674 ± 153161	0.843282	0.107256	0.109503	0.127189	0.129853	1.02094
TG (56:5)	441989 ± 209976	5094431 ± 3844058	3033750 ± 1543632	512002 ± 109439	1.1584	0.100502	0.168769	0.0867592	0.145691	1.67925
TG (56:6)	734029 ± 509580	10059949 ± 3922103	2359920 ± 913800	1634696 ± 585915	2.22702	0.162495	0.692691	0.0729655	0.31104	4.26283
TG (56:7)	297408 ± 130595	5907955 ± 2726230	431075 ± 113910	1750993 ± 546547	5.88751	0.296379	4.06192	0.0503403	0.689922	13.7052
TG (56:7) B	438418 ± 298389	7091552 ± 2742742	2858032 ± 1101404	2070727 ± 849674	4.72318	0.291999	0.724529	0.0618226	0.153399	2.48127
TG (56:8)	34570 ± 12999	563113 ± 261904	38716 ± 9646	276350 ± 66739	7.99393	0.490754	7.13788	0.0613909	0.892912	14.5447
TG (56:8)	330403 ± 203053	6849917 ± 2378556	753867 ± 261784	5180423 ± 1615336	15.6791	0.756275	6.8718	0.0482346	0.438278	9.08637
TG (58:1)	296777 ± 103171	245973 ± 174335	260825 ± 106166	71983 ± 16320	0.242549	0.292646	0.275982	1.20654	1.13784	0.943058
TG (58:10)	23457 ± 9220	527158 ± 446105	34986 ± 15444	510685 ± 198263	21.7711	0.968751	14.5968	0.0444971	0.670468	15.0677
TG (58:2)	584778 ± 173003	475594 ± 297296	1287174 ± 525839	128538 ± 28429	0.219806	0.270268	0.0998606	1.22957	0.454312	0.369487
TG (58:3)	387172 ± 119120	637840 ± 632141	3008043 ± 1372688	107628 ± 20007	0.277985	0.168738	0.0357801	0.607005	0.128712	0.212045
TG (58:4) A	145173 ± 42900	591267 ± 638919	668520 ± 264181	85559 ± 12768	0.589359	0.144705	0.127983	0.245529	0.217156	0.884442
TG (58:6)	178936 ± 57501	1246832 ± 1088348	416806 ± 166064	139395 ± 21395	0.779022	0.111799	0.334436	0.143513	0.429303	2.9914
TG (58:8)	144915 ± 58686	1886790 ± 1585604	1296564 ± 661153	555747 ± 135501	3.83499	0.294546	0.428631	0.076805	0.111768	1.45522
TG (58:8) B	53785 ± 11050	342457 ± 157264	62926 ± 11929	135291 ± 24623	2.5154	0.39506	2.15	0.157056	0.854734	5.44222
TG (58:9)	13635 ± 2789	175922 ± 114222	15172 ± 3485	78095 ± 15215	5.72754	0.443918	5.14731	0.0775059	0.898695	11.5952
TG (58:9)	73277 ± 30576	1753315 ± 1623011	179462 ± 99199	911319 ± 338128	12.4366	0.519769	5.07806	0.0417934	0.408315	9.76984
TG (60:2)	182170 ± 48283	177432 ± 141032	342497 ± 153839	57522 ± 10073	0.31576	0.324192	0.167949	1.0267	0.531888	0.518054
Unknown_0.499_215.034	2976 ± 527	2569 ± 775	1387 ± 344	3446 ± 478	1.15793	1.34138	2.4845	1.15843	2.14564	1.8522
Unknown_0.503_155.875	1797 ± 330	1183 ± 282	1161 ± 168	1841 ± 291	1.02449	1.55621	1.5857	1.51902	1.5478	1.01895
Unknown_0.503_217.032	1731 ± 580	482 ± 314	1006 ± 229	450 ± 49	0.259965	0.93361	0.447316	3.59129	1.72068	0.479125
Unknown_0.506_291.072	1077 ± 227	1147 ± 267	1319 ± 250	1460 ± 227	1.35562	1.27289	1.1069	0.938971	0.816528	0.869598
Unknown_0.513_367.106	4921 ± 1229	3372 ± 553	4728 ± 1033	4205 ± 1069	0.854501	1.24703	0.889382	1.45937	1.04082	0.713198
Unknown_0.519_179.056	1898 ± 599	2902 ± 373	1820 ± 575	1804 ± 602	0.950474	0.62164	0.991209	0.654032	1.04286	1.59451
Unknown_0.52_159.028	1097 ± 218	1214 ± 311	1209 ± 254	864 ± 183	0.787603	0.711697	0.71464	0.903624	0.907361	1.00414
Unknown_0.52_225.063	3511 ± 809	4265 ± 682	3706 ± 779	4221 ± 1275	1.20222	0.989683	1.13896	0.823212	0.947383	1.15084
Unknown_0.521_307.046	1786 ± 438	3178 ± 695	1446 ± 334	1762 ± 577	0.986562	0.554437	1.21853	0.561989	1.23513	2.19779
Unknown_0.522_126.019	86 ± 16	70 ± 24	81 ± 11	1974 ± 279	22.9535	28.2	24.3704	1.22857	1.06173	0.864198
Unknown_0.522_137.048	1437 ± 246	2103 ± 892	1414 ± 376	1701 ± 599	1.18372	0.808845	1.20297	0.68331	1.01627	1.48727
Unknown_0.523_120.099	1109 ± 292	1366 ± 483	1395 ± 321	2071 ± 568	1.86745	1.51611	1.48459	0.811859	0.794982	0.979211
Unknown_0.523_156.042	795 ± 147	529 ± 171	587 ± 67	751 ± 117	0.944654	1.41966	1.27939	1.50284	1.35434	0.901193
Unknown_0.523_289.07	1184 ± 285	765 ± 336	1408 ± 285	1089 ± 166	0.919764	1.42353	0.773438	1.54771	0.840909	0.543324
Unknown_0.525_243.064	1401 ± 227	1323 ± 252	1012 ± 152	2610 ± 355	1.86296	1.97279	2.57905	1.05896	1.38439	1.30731
Unknown_0.525_351.108	1594 ± 231	302 ± 118	349 ± 53	45 ± 14	0.0282309	0.149007	0.12894	5.27815	4.56734	0.86533
Unknown_0.527_104.107	1615 ± 479	1929 ± 605	2164 ± 486	2025 ± 442	1.25387	1.04977	0.935767	0.837221	0.746303	0.891405
Unknown_0.527_124.008	526 ± 63	466 ± 130	715 ± 203	1091 ± 235	2.07414	2.3412	1.52587	1.12876	0.735664	0.651748
Unknown_0.528_304.047	968 ± 144	1131 ± 198	1122 ± 176	1408 ± 234	1.45455	1.24492	1.2549	0.85588	0.862745	1.00802
Unknown_0.529_306.059	907 ± 116	578 ± 127	822 ± 140	1392 ± 380	1.53473	2.4083	1.69343	1.5692	1.10341	0.703163
Unknown_0.53_319.081	673 ± 90	1262 ± 301	910 ± 356	698 ± 148	1.03715	0.55309	0.767033	0.533281	0.73956	1.38681
Unknown_0.531_148.111	1107 ± 127	945 ± 230	980 ± 94	994 ± 151	0.897922	1.05185	1.01429	1.17143	1.12959	0.964286
Unknown_0.531_175.001	2540 ± 603	3414 ± 532	2177 ± 378	2686 ± 646	1.05748	0.78676	1.23381	0.743995	1.16674	1.56821
Unknown_0.533_132.102	1344 ± 254	2160 ± 325	1188 ± 401	1578 ± 215	1.17411	0.730556	1.32828	0.622222	1.13131	1.81818
Unknown_0.533_162.111	1730 ± 201	2330 ± 435	1371 ± 348	2071 ± 269	1.19711	0.888841	1.51058	0.742489	1.26185	1.69949
Unknown_0.533_331.012	1530 ± 298	2260 ± 694	1276 ± 336	3442 ± 258	2.24967	1.52301	2.69749	0.676991	1.19906	1.77116
Unknown_0.534_183.042	4388 ± 1225	4806 ± 540	3159 ± 733	4325 ± 1584	0.985643	0.899917	1.3691	0.913025	1.38905	1.52137
Unknown_0.534_281.027	49238 ± 7409	51089 ± 13623	76257 ± 16733	101680 ± 15162	2.06507	1.99025	1.33339	0.963769	0.645685	0.669958
Unknown_0.536_151.027	886 ± 395	1137 ± 217	788 ± 229	732 ± 371	0.826185	0.643799	0.928934	0.779244	1.12437	1.44289
Unknown_0.536_280.533	6894 ± 744	5732 ± 1534	2781 ± 250	12320 ± 1414	1.78706	2.14934	4.43006	1.20272	2.47896	2.06113
Unknown_0.536_341.034	1542 ± 371	1693 ± 220	1557 ± 316	1409 ± 451	0.913748	0.83225	0.904945	0.910809	0.990366	1.08735
Unknown_0.538_189.054	1508 ± 376	1998 ± 452	1595 ± 250	2189 ± 483	1.45159	1.0956	1.37241	0.754755	0.945455	1.25266
Unknown_0.538_298.985	1203 ± 419	1046 ± 187	1036 ± 339	1068 ± 316	0.887781	1.02103	1.03089	1.1501	1.1612	1.00965
Unknown_0.542_123.056	4237 ± 879	4662 ± 756	3194 ± 577	4389 ± 1241	1.03587	0.941441	1.37414	0.908837	1.32655	1.45961
Unknown_0.55_261.029	2212 ± 309	1070 ± 309	2764 ± 362	1330 ± 247	0.601266	1.24299	0.481187	2.06729	0.800289	0.38712
Unknown_0.591_279.203	4447 ± 657	1770 ± 488	5122 ± 955	3190 ± 349	0.717338	1.80226	0.622804	2.51243	0.868216	0.345568
Unknown_0.738_498.93	367 ± 64	351 ± 81	324 ± 105	988 ± 200	2.6921	2.81481	3.04938	1.04558	1.13272	1.08333
Unknown_0.815_649.125	696 ± 98	799 ± 199	1148 ± 171	1372 ± 234	1.97126	1.71715	1.19512	0.871089	0.606272	0.695993
Unknown_0.825_240.231	2296 ± 432	1328 ± 418	1330 ± 279	2268 ± 443	0.987805	1.70783	1.70526	1.72892	1.72632	0.998496
Unknown_0.827_301.285	1225 ± 133	841 ± 205	840 ± 189	1738 ± 230	1.41878	2.06659	2.06905	1.4566	1.45833	1.00119
Unknown_0.836_372.242	8565 ± 2128	10403 ± 2476	9332 ± 971	15233 ± 874	1.77852	1.46429	1.63234	0.82332	0.91781	1.11477
Unknown_0.85_473.695	610 ± 56	502 ± 130	524 ± 116	770 ± 99	1.2623	1.53386	1.46947	1.21514	1.16412	0.958015
Unknown_1.109_304.299	2269 ± 483	1417 ± 416	1573 ± 198	1773 ± 182	0.781401	1.25124	1.12715	1.60127	1.44247	0.900826
Unknown_1.124_459.355	3837 ± 756	2048 ± 866	1630 ± 329	1811 ± 206	0.471983	0.884277	1.11104	1.87354	2.35399	1.25644
Unknown_1.144_372.312	1441 ± 277	1102 ± 259	1248 ± 241	1031 ± 174	0.715475	0.935572	0.826122	1.30762	1.15465	0.883013
Unknown_1.145_329.316	3605 ± 542	3571 ± 1300	4016 ± 1076	3624 ± 464	1.00527	1.01484	0.90239	1.00952	0.897659	0.889193
Unknown_1.178_612.33	308585 ± 78289	1290393 ± 295776	565469 ± 342229	472663 ± 84437	1.53171	0.366294	0.835878	0.23914	0.545715	2.28199
Unknown_1.203_526.294	24962 ± 5347	25388 ± 12393	8953 ± 2927	47903 ± 10809	1.91904	1.88684	5.3505	0.98322	2.78812	2.8357
Unknown_1.221_566.322	81603 ± 31054	97043 ± 16040	70463 ± 22082	71583 ± 37158	0.87721	0.737642	1.01589	0.840895	1.1581	1.37722
Unknown_1.224_104.107	3643 ± 531	3477 ± 1211	4253 ± 1078	3971 ± 502	1.09004	1.14208	0.933694	1.04774	0.856572	0.817541
Unknown_1.226_588.33	6676 ± 1544	13846 ± 4745	8966 ± 2570	18474 ± 4334	2.76723	1.33425	2.06045	0.482161	0.744591	1.54428
Unknown_1.229_184.075	31627 ± 7069	35650 ± 8758	22265 ± 5934	49327 ± 13154	1.55965	1.38365	2.21545	0.887153	1.42048	1.60117
Unknown_1.25_502.297	4561 ± 1741	4813 ± 2414	4621 ± 2496	4214 ± 2861	0.92392	0.875545	0.911924	0.947642	0.987016	1.04155
Unknown_1.273_398.325	3627 ± 1481	7845 ± 2345	11068 ± 8674	1263 ± 457	0.348222	0.160994	0.114113	0.462333	0.327701	0.7088
Unknown_1.321_105.11	44122 ± 17778	79564 ± 12221	29351 ± 11088	43609 ± 21194	0.988373	0.5481	1.48578	0.554547	1.50325	2.71078
Unknown_1.336_442.352	18356 ± 3432	3341 ± 1180	19263 ± 1918	9354 ± 1901	0.509588	2.79976	0.485594	5.49416	0.952915	0.173441
Unknown_1.389_448.342	5799 ± 1429	3187 ± 663	3548 ± 664	6319 ± 797	1.08967	1.98274	1.781	1.81958	1.63444	0.898253
Unknown_1.398_300.289	51789 ± 4305	0 ± 0	48777 ± 33988	52298 ± 23940	1.00983	#DIV/0!	1.07219	#DIV/0!	1.06175	0
Unknown_1.425_487.143	25903 ± 27703	51396 ± 11548	0 ± 0	69138 ± 12445	2.66911	1.3452	#DIV/0!	0.503989	#DIV/0!	#DIV/0!
Unknown_1.428_460.177	3842 ± 928	4255 ± 605	2562 ± 527	4009 ± 1455	1.04347	0.942186	1.56479	0.902938	1.49961	1.66081
Unknown_1.429_507.239	2513 ± 2818	3369 ± 2866	3780 ± 2918	301 ± 796	0.119777	0.089344	0.0796296	0.745919	0.664815	0.89127
Unknown_1.479_394.331	10645 ± 3794	13456 ± 2147	10518 ± 3074	9822 ± 4156	0.922687	0.729935	0.933828	0.791097	1.01207	1.27933
Unknown_1.502_475.212	8916 ± 1495	7089 ± 2489	13258 ± 5875	20673 ± 3953	2.31864	2.91621	1.55928	1.25772	0.6725	0.534696
Unknown_1.505_428.15	450222 ± 136766	786828 ± 123051	319365 ± 103943	438732 ± 175598	0.974479	0.557596	1.37376	0.572199	1.40974	2.46373
Unknown_1.587_104.107	7119 ± 2134	11578 ± 2077	5701 ± 1720	6889 ± 2450	0.967692	0.595008	1.20838	0.614873	1.24873	2.03087
Unknown_1.59_105.11	361 ± 233	756 ± 267	287 ± 187	947 ± 107	2.62327	1.25265	3.29965	0.477513	1.25784	2.63415
Unknown_1.591_1013.654	3991 ± 1370	4592 ± 1580	3333 ± 784	4307 ± 1834	1.07918	0.937936	1.29223	0.86912	1.19742	1.37774
Unknown_1.591_534.297	15241 ± 3113	15893 ± 3755	5398 ± 773	19245 ± 6238	1.26271	1.21091	3.56521	0.958976	2.82345	2.94424
Unknown_1.591_554.393	59998 ± 32756	82967 ± 17617	62067 ± 26801	43158 ± 33926	0.719324	0.520183	0.695345	0.723155	0.966665	1.33673
Unknown_1.591_586.31	8713 ± 7821	14415 ± 2612	10346 ± 5264	4121 ± 7779	0.472971	0.285883	0.398318	0.60444	0.842161	1.39329
Unknown_1.594_184.075	47582 ± 11980	17385 ± 5010	43345 ± 11041	32371 ± 5193	0.68032	1.86201	0.746822	2.73696	1.09775	0.401084
Unknown_1.594_480.309	368766 ± 27528	329331 ± 105753	137083 ± 38060	692074 ± 65655	1.87673	2.10145	5.04858	1.11974	2.69009	2.40242
Unknown_1.595_608.318	19226 ± 2019	13391 ± 4031	21194 ± 4694	14066 ± 1828	0.731613	1.05041	0.663678	1.43574	0.907144	0.63183
Unknown_1.616_544.339	221132 ± 41873	223035 ± 77970	94364 ± 42826	259267 ± 36784	1.17245	1.16245	2.74752	0.991468	2.34339	2.36356
Unknown_1.621_523.359	752763 ± 62641	936039 ± 194504	644432 ± 122877	833611 ± 134786	1.1074	0.890573	1.29356	0.8042	1.1681	1.4525
Unknown_1.633_454.293	325158 ± 27185	397979 ± 83423	275013 ± 54611	357958 ± 56424	1.10087	0.899439	1.3016	0.817023	1.18234	1.44713
Unknown_1.685_424.346	37286 ± 7674	44927 ± 10335	21026 ± 4354	40025 ± 9523	1.07346	0.89089	1.9036	0.829924	1.77333	2.13674
Unknown_1.737_524.362	94335 ± 39658	114018 ± 18215	82618 ± 25861	86788 ± 44634	0.919998	0.761178	1.05047	0.827369	1.14182	1.38006
Unknown_1.759_284.331	38544 ± 14267	44492 ± 7354	20827 ± 4530	34859 ± 19010	0.904395	0.783489	1.67374	0.866313	1.85067	2.13627
Unknown_1.767_374.328	74117 ± 14370	36300 ± 9248	53834 ± 6308	39316 ± 4485	0.530459	1.08309	0.730319	2.04179	1.37677	0.674295
Unknown_1.787_480.31	24950 ± 9057	11893 ± 3395	13439 ± 4282	18314 ± 10219	0.734028	1.5399	1.36275	2.09787	1.85654	0.884962
Unknown_1.794_478.294	13950 ± 5193	17053 ± 2493	12652 ± 3449	13623 ± 6407	0.976559	0.798862	1.07675	0.818038	1.10259	1.34785
Unknown_1.859_298.347	7140 ± 1593	2084 ± 608	4205 ± 1448	2361 ± 466	0.330672	1.13292	0.561474	3.4261	1.69798	0.4956
Unknown_10.001_941.7	9503 ± 2432	12888 ± 3039	4574 ± 854	7673 ± 1811	0.807429	0.59536	1.67753	0.737353	2.07761	2.81767
Unknown_10.002_892.689	24390 ± 3984	36436 ± 12711	9117 ± 1431	59235 ± 8101	2.42866	1.62573	6.4972	0.669393	2.67522	3.99649
Unknown_10.005_924.786	95108 ± 37283	107357 ± 16909	77099 ± 27487	91822 ± 43294	0.96545	0.855296	1.19096	0.885904	1.23358	1.39246
Unknown_10.009_947.786	63803 ± 24663	80532 ± 14801	60507 ± 21678	52288 ± 28273	0.819523	0.649282	0.864164	0.792269	1.05447	1.33095
Unknown_10.01_647.501	10664 ± 4222	7567 ± 1090	8518 ± 3139	8548 ± 3396	0.801575	1.12964	1.00352	1.40928	1.25194	0.888354
[truncated: 2,877 more rows]

## Sheet: Heat Maps of Complex Lipids
Complex lipids that differ between SO+CO and PL+CO.
[truncated: 1 more rows]

## Sheet: Info Sheet Oxylipins
INFO SHEET-OXYLIPINS
[truncated: 15 more rows]

## Sheet: Plasma Oxylipins_24 wks
PLASMA OXYLIPINS
[truncated: 18 more rows]
[truncated: 2 more columns]

[truncated: 10 more sheets: Liver Oxylipins_24 wks, Oxylipin Heat Maps, Info Sheet Statistical Analysis, Plasma Stats, Liver Stats, Info Sheet Correlation Analysis, Correlation Analysis-Plasma, Correlations Analysis-Liver, Info Sheet Proteomics , LiverProteomics_24wks]
